# Supplementary material for: Transcriptomics yields valuable information regarding the response mechanisms of Chinese Min pigs infected with PEDV
Source: Front Vet Sci. 2023 Dec 11;10:1295723. doi: 10.3389/fvets.2023.1295723 (PMC10773921; doi:10.3389/fvets.2023.1295723)
Supplement: Supplementary file 9 [file Table_1.XLSX]

## Sheet: Sheet1
Table S1 The results of the identified PCGs,lncRNAs and miRNAs in this study
Ensembl_ID	Gene_symbol	Annotated lncRNAs	Novel lncRNAs	Annotated miRNAs	Novel miRNAs
ENSSSCG00000010431	A1CF	ENSSSCG00000001057	XLOC_000004	ssc-let-7a	1_1060
ENSSSCG00000000660	A2M	ENSSSCG00000016026	XLOC_000010	ssc-let-7c	1_1128
ENSSSCG00000026962	A4GALT	ENSSSCG00000017515	XLOC_000012	ssc-let-7d-3p	1_12
ENSSSCG00000022473	A4GNT	ENSSSCG00000017834	XLOC_000021	ssc-let-7d-5p	1_1353
ENSSSCG00000000268	AAAS	ENSSSCG00000021815	XLOC_000039	ssc-let-7e	1_1723
ENSSSCG00000009755	AACS	ENSSSCG00000027988	XLOC_000040	ssc-let-7f-3p	1_1799
ENSSSCG00000031367	AADAC	ENSSSCG00000030438	XLOC_000043	ssc-let-7f-5p	1_1828
ENSSSCG00000009708	AADAT	ENSSSCG00000031683	XLOC_000046	ssc-let-7g	1_1833
ENSSSCG00000004951	AAGAB	ENSSSCG00000032483	XLOC_000049	ssc-let-7i-3p	1_1881
ENSSSCG00000008337	AAK1	ENSSSCG00000032549	XLOC_000050	ssc-let-7i-5p	1_1882
ENSSSCG00000016189	AAMP	ENSSSCG00000033386	XLOC_000060	ssc-miR-1	1_1908
ENSSSCG00000007315	AAR2	ENSSSCG00000033434	XLOC_000071	ssc-miR-100	1_1974
ENSSSCG00000006013	AARD	ENSSSCG00000033537	XLOC_000077	ssc-miR-101	1_2378
ENSSSCG00000002723	AARS1	ENSSSCG00000033707	XLOC_000119	ssc-miR-103	1_2452
ENSSSCG00000001706	AARS2	ENSSSCG00000033745	XLOC_000127	ssc-miR-10382	1_2535
ENSSSCG00000037979	AARSD1	ENSSSCG00000033874	XLOC_000133	ssc-miR-10383	1_2927
ENSSSCG00000027403	AASDH	ENSSSCG00000034087	XLOC_000135	ssc-miR-10384	1_3042
ENSSSCG00000014998	AASDHPPT	ENSSSCG00000034567	XLOC_000151	ssc-miR-10386	1_3055
ENSSSCG00000016613	AASS	ENSSSCG00000034990	XLOC_000168	ssc-miR-10388	1_3071
ENSSSCG00000017693	AATF	ENSSSCG00000035331	XLOC_000169	ssc-miR-10390	1_387
ENSSSCG00000007909	ABAT	ENSSSCG00000035437	XLOC_000170	ssc-miR-10391	1_612
ENSSSCG00000005423	ABCA1	ENSSSCG00000035571	XLOC_000177	ssc-miR-105-1	1_617
ENSSSCG00000031141	ABCA13	ENSSSCG00000035617	XLOC_000179	ssc-miR-105-2	1_792
ENSSSCG00000039264	ABCA2	ENSSSCG00000035785	XLOC_000186	ssc-miR-106a	1_859
ENSSSCG00000008051	ABCA3	ENSSSCG00000035996	XLOC_000194	ssc-miR-107	1_924
ENSSSCG00000017255	ABCA5	ENSSSCG00000036096	XLOC_000195	ssc-miR-10a-3p	10_28039
ENSSSCG00000017256	ABCA6	ENSSSCG00000036144	XLOC_000196	ssc-miR-10a-5p	10_28115
ENSSSCG00000023121	ABCA7	ENSSSCG00000036524	XLOC_000198	ssc-miR-10b	10_28116
ENSSSCG00000026473	ABCA8	ENSSSCG00000036815	XLOC_000200	ssc-miR-122-3p	10_28280
ENSSSCG00000017257	ABCA9	ENSSSCG00000036846	XLOC_000201	ssc-miR-122-5p	10_28334
ENSSSCG00000010188	ABCB10	ENSSSCG00000036894	XLOC_000237	ssc-miR-124a	10_28345
ENSSSCG00000015926	ABCB11	ENSSSCG00000037074	XLOC_000242	ssc-miR-125a	10_28362
ENSSSCG00000016210	ABCB6	ENSSSCG00000037324	XLOC_000275	ssc-miR-125b	10_28378
ENSSSCG00000012424	ABCB7	ENSSSCG00000037652	XLOC_000282	ssc-miR-126-3p	10_28385
ENSSSCG00000027986	ABCB8	ENSSSCG00000037770	XLOC_000296	ssc-miR-126-5p	10_28479
ENSSSCG00000009784	ABCB9	ENSSSCG00000037794	XLOC_000319	ssc-miR-127	10_28480
ENSSSCG00000007874	ABCC1	ENSSSCG00000037997	XLOC_000323	ssc-miR-1271-3p	10_28521
ENSSSCG00000001680	ABCC10	ENSSSCG00000038005	XLOC_000327	ssc-miR-1271-5p	10_28576
ENSSSCG00000010543	ABCC2	ENSSSCG00000038150	XLOC_000347	ssc-miR-128	10_28636
ENSSSCG00000017561	ABCC3	ENSSSCG00000038208	XLOC_000357	ssc-miR-1285	10_28924
ENSSSCG00000011782	ABCC5	ENSSSCG00000038539	XLOC_000387	ssc-miR-1296-5p	10_28955
ENSSSCG00000007873	ABCC6	ENSSSCG00000039279	XLOC_000409	ssc-miR-129a-3p	11_28989
ENSSSCG00000013378	ABCC8	ENSSSCG00000039561	XLOC_000413	ssc-miR-129a-5p	11_29005
ENSSSCG00000000571	ABCC9	ENSSSCG00000039791	XLOC_000414	ssc-miR-129b	11_29465
ENSSSCG00000012779	ABCD1	ENSSSCG00000039815	XLOC_000418	ssc-miR-1306-3p	11_29486
ENSSSCG00000000781	ABCD2	ENSSSCG00000039821	XLOC_000473	ssc-miR-1306-5p	11_29511
ENSSSCG00000028620	ABCD3	ENSSSCG00000039990	XLOC_000485	ssc-miR-1307	11_29566
ENSSSCG00000038231	ABCD4	ENSSSCG00000040019	XLOC_000502	ssc-miR-130a	11_29572
ENSSSCG00000009043	ABCE1	ENSSSCG00000040260	XLOC_000522	ssc-miR-130b-3p	11_29597
ENSSSCG00000001346	ABCF1	ENSSSCG00000040413	XLOC_000584	ssc-miR-130b-5p	11_29651
ENSSSCG00000016441	ABCF2	ENSSSCG00000040829	XLOC_000620	ssc-miR-132	11_29704
ENSSSCG00000028856	ABCF3	ENSSSCG00000041031	XLOC_000623	ssc-miR-133a-3p	11_29839
ENSSSCG00000027745	ABCG1	ENSSSCG00000041045	XLOC_000678	ssc-miR-133a-5p	11_30007
ENSSSCG00000009215	ABCG2	ENSSSCG00000041050	XLOC_000699	ssc-miR-133b	11_30009
ENSSSCG00000015113	ABCG4	ENSSSCG00000041092	XLOC_000741	ssc-miR-1343	12_30068
ENSSSCG00000035912	ABCG5	ENSSSCG00000041094	XLOC_000742	ssc-miR-135	12_30092
ENSSSCG00000008453	ABCG8	ENSSSCG00000041121	XLOC_000773	ssc-miR-136-3p	12_30149
ENSSSCG00000008554	ABHD1	ENSSSCG00000041123	XLOC_000798	ssc-miR-136-5p	12_30152
ENSSSCG00000034450	ABHD10	ENSSSCG00000041145	XLOC_000828	ssc-miR-137	12_30181
ENSSSCG00000007715	ABHD11	ENSSSCG00000041147	XLOC_000846	ssc-miR-138	12_30184
ENSSSCG00000040449	ABHD12	ENSSSCG00000041163	XLOC_000853	ssc-miR-1388	12_30217
ENSSSCG00000005023	ABHD12B	ENSSSCG00000041170	XLOC_000862	ssc-miR-139-3p	12_30296
ENSSSCG00000009541	ABHD13	ENSSSCG00000041171	XLOC_000866	ssc-miR-139-5p	12_30389
ENSSSCG00000030229	ABHD14A	ENSSSCG00000041180	XLOC_000878	ssc-miR-140-3p	12_30573
ENSSSCG00000042259	ABHD14B	ENSSSCG00000041187	XLOC_000961	ssc-miR-140-5p	12_30586
ENSSSCG00000017789	ABHD15	ENSSSCG00000041189	XLOC_000995	ssc-miR-141	12_30937
ENSSSCG00000034923	ABHD16A	ENSSSCG00000041195	XLOC_000996	ssc-miR-142-3p	12_30939
ENSSSCG00000013442	ABHD17A	ENSSSCG00000041214	XLOC_001001	ssc-miR-142-5p	12_30967
ENSSSCG00000021802	ABHD17B	ENSSSCG00000041219	XLOC_001005	ssc-miR-143-3p	12_31139
ENSSSCG00000001782	ABHD17C	ENSSSCG00000041238	XLOC_001030	ssc-miR-143-5p	12_31157
ENSSSCG00000009074	ABHD18	ENSSSCG00000041241	XLOC_001054	ssc-miR-144	12_31158
ENSSSCG00000001835	ABHD2	ENSSSCG00000041263	XLOC_001061	ssc-miR-145-3p	12_31204
ENSSSCG00000028010	ABHD3	ENSSSCG00000041266	XLOC_001062	ssc-miR-145-5p	12_31221
ENSSSCG00000002051	ABHD4	ENSSSCG00000041267	XLOC_001093	ssc-miR-1468	12_31458
ENSSSCG00000011297	ABHD5	ENSSSCG00000041304	XLOC_001103	ssc-miR-146a-5p	12_31559
ENSSSCG00000011470	ABHD6	ENSSSCG00000041310	XLOC_001107	ssc-miR-146b	12_31718
ENSSSCG00000031877	ABHD8	ENSSSCG00000041317	XLOC_001108	ssc-miR-148a-3p	12_31792
ENSSSCG00000024127	ABI1	ENSSSCG00000041327	XLOC_001109	ssc-miR-148a-5p	12_31793
ENSSSCG00000034630	ABI2	ENSSSCG00000041366	XLOC_001115	ssc-miR-148b-3p	12_31847
ENSSSCG00000011959	ABI3BP	ENSSSCG00000041385	XLOC_001139	ssc-miR-148b-5p	12_31890
ENSSSCG00000005706	ABL1	ENSSSCG00000041401	XLOC_001157	ssc-miR-149	12_31983
ENSSSCG00000024674	ABL2	ENSSSCG00000041410	XLOC_001215	ssc-miR-150	12_32000
ENSSSCG00000010651	ABLIM1	ENSSSCG00000041434	XLOC_001218	ssc-miR-151-3p	12_32053
ENSSSCG00000008721	ABLIM2	ENSSSCG00000041449	XLOC_001219	ssc-miR-151-5p	12_32072
ENSSSCG00000014430	ABLIM3	ENSSSCG00000041461	XLOC_001240	ssc-miR-152	12_32252
ENSSSCG00000017804	ABR	ENSSSCG00000041471	XLOC_001252	ssc-miR-153	12_32454
ENSSSCG00000004145	ABRACL	ENSSSCG00000041487	XLOC_001253	ssc-miR-155-5p	12_32476
ENSSSCG00000009234	ABRAXAS1	ENSSSCG00000041508	XLOC_001254	ssc-miR-15a	13_32597
ENSSSCG00000010737	ABRAXAS2	ENSSSCG00000041523	XLOC_001292	ssc-miR-15b	13_32628
ENSSSCG00000038191	ABT1	ENSSSCG00000041533	XLOC_001316	ssc-miR-16	13_32643
ENSSSCG00000024827	ABTB1	ENSSSCG00000041536	XLOC_001317	ssc-miR-17-3p	13_32644
ENSSSCG00000013303	ABTB2	ENSSSCG00000041566	XLOC_001327	ssc-miR-17-5p	13_32732
ENSSSCG00000000162	ABTB3	ENSSSCG00000041575	XLOC_001365	ssc-miR-181a	13_32747
ENSSSCG00000011250	ACAA1	ENSSSCG00000041576	XLOC_001369	ssc-miR-181b	13_32757
ENSSSCG00000004510	ACAA2	ENSSSCG00000041587	XLOC_001373	ssc-miR-181c	13_32758
ENSSSCG00000017694	ACACA	ENSSSCG00000041588	XLOC_001402	ssc-miR-181d-5p	13_33072
ENSSSCG00000061436	ACACB	ENSSSCG00000041589	XLOC_001404	ssc-miR-182	13_33106
ENSSSCG00000009836	ACAD10	ENSSSCG00000041698	XLOC_001412	ssc-miR-183	13_33379
ENSSSCG00000011629	ACAD11	ENSSSCG00000041701	XLOC_001435	ssc-miR-1839-3p	13_33747
ENSSSCG00000062444	ACAD8	ENSSSCG00000041710	XLOC_001443	ssc-miR-1839-5p	13_33748
ENSSSCG00000023354	ACAD9	ENSSSCG00000041715	XLOC_001451	ssc-miR-184	13_33780
ENSSSCG00000016156	ACADL	ENSSSCG00000041717	XLOC_001452	ssc-miR-1842	13_33887
ENSSSCG00000003776	ACADM	ENSSSCG00000041720	XLOC_001453	ssc-miR-185	13_33916
ENSSSCG00000009916	ACADS	ENSSSCG00000041735	XLOC_001455	ssc-miR-186-5p	13_33980
ENSSSCG00000010723	ACADSB	ENSSSCG00000041751	XLOC_001462	ssc-miR-187	13_34207
ENSSSCG00000017947	ACADVL	ENSSSCG00000041765	XLOC_001466	ssc-miR-18a	13_34208
ENSSSCG00000017943	ACAP1	ENSSSCG00000041766	XLOC_001467	ssc-miR-18b	13_34236
ENSSSCG00000031147	ACAP2	ENSSSCG00000041768	XLOC_001479	ssc-miR-190a	13_34304
ENSSSCG00000003329	ACAP3	ENSSSCG00000041793	XLOC_001480	ssc-miR-190b	13_34313
ENSSSCG00000026153	ACAT1	ENSSSCG00000041810	XLOC_001481	ssc-miR-191	13_34354
ENSSSCG00000004049	ACAT2	ENSSSCG00000041827	XLOC_001491	ssc-miR-192	13_34365
ENSSSCG00000024180	ACBD3	ENSSSCG00000041895	XLOC_001504	ssc-miR-193a-3p	13_34470
ENSSSCG00000017337	ACBD4	ENSSSCG00000041898	XLOC_001505	ssc-miR-193a-5p	13_34516
ENSSSCG00000011064	ACBD5	ENSSSCG00000041916	XLOC_001513	ssc-miR-194a-3p	13_34559
ENSSSCG00000015534	ACBD6	ENSSSCG00000041958	XLOC_001514	ssc-miR-194a-5p	13_34888
ENSSSCG00000038184	ACBD7	ENSSSCG00000041959	XLOC_001518	ssc-miR-194b-3p	13_35044
ENSSSCG00000013282	ACCS	ENSSSCG00000041979	XLOC_001524	ssc-miR-194b-5p	13_35076
ENSSSCG00000057793	ACCSL	ENSSSCG00000041983	XLOC_001529	ssc-miR-195	13_35355
ENSSSCG00000029590	ACD	ENSSSCG00000041985	XLOC_001571	ssc-miR-196a	13_35447
ENSSSCG00000017296	ACE	ENSSSCG00000041994	XLOC_001575	ssc-miR-196b-5p	13_35571
ENSSSCG00000012138	ACE2	ENSSSCG00000041997	XLOC_001581	ssc-miR-199a-3p	14_35749
ENSSSCG00000034213	ACER2	ENSSSCG00000041999	XLOC_001622	ssc-miR-199a-5p	14_35821
ENSSSCG00000032723	ACER3	ENSSSCG00000042005	XLOC_001624	ssc-miR-199b-3p	14_35926
ENSSSCG00000030303	ACHE	ENSSSCG00000042012	XLOC_001648	ssc-miR-199b-5p	14_36009
ENSSSCG00000036223	ACKR1	ENSSSCG00000042025	XLOC_001660	ssc-miR-19a	14_36373
ENSSSCG00000031154	ACKR2	ENSSSCG00000042041	XLOC_001670	ssc-miR-19b	14_36591
ENSSSCG00000016322	ACKR3	ENSSSCG00000042044	XLOC_001684	ssc-miR-200b	14_36597
ENSSSCG00000011630	ACKR4	ENSSSCG00000042051	XLOC_001685	ssc-miR-202-5p	14_36690
ENSSSCG00000017421	ACLY	ENSSSCG00000042062	XLOC_001711	ssc-miR-204	14_36758
ENSSSCG00000015699	ACMSD	ENSSSCG00000042064	XLOC_001733	ssc-miR-205	14_36920
ENSSSCG00000023807	ACO1	ENSSSCG00000042069	XLOC_001738	ssc-miR-206	14_37121
ENSSSCG00000000064	ACO2	ENSSSCG00000042095	XLOC_001759	ssc-miR-20a-3p	14_37147
ENSSSCG00000009469	ACOD1	ENSSSCG00000042098	XLOC_001765	ssc-miR-20a-5p	14_37161
ENSSSCG00000037559	ACOT11	ENSSSCG00000042107	XLOC_001778	ssc-miR-20b	14_37162
ENSSSCG00000036095	ACOT12	ENSSSCG00000042114	XLOC_001782	ssc-miR-210	14_37179
ENSSSCG00000036411	ACOT13	ENSSSCG00000042119	XLOC_001816	ssc-miR-212	14_37184
ENSSSCG00000002348	ACOT6	ENSSSCG00000042126	XLOC_001818	ssc-miR-21-3p	14_37322
ENSSSCG00000003377	ACOT7	ENSSSCG00000042151	XLOC_001860	ssc-miR-214-3p	14_37360
ENSSSCG00000007426	ACOT8	ENSSSCG00000042172	XLOC_001894	ssc-miR-214-5p	14_37554
ENSSSCG00000012172	ACOT9	ENSSSCG00000042179	XLOC_001917	ssc-miR-215	14_37607
ENSSSCG00000017198	ACOX1	ENSSSCG00000042189	XLOC_001930	ssc-miR-21-5p	14_37689
ENSSSCG00000011477	ACOX2	ENSSSCG00000042206	XLOC_001939	ssc-miR-216	14_37963
ENSSSCG00000008724	ACOX3	ENSSSCG00000042222	XLOC_001949	ssc-miR-217	14_37989
ENSSSCG00000008659	ACP1	ENSSSCG00000042230	XLOC_001950	ssc-miR-218	14_37990
ENSSSCG00000013242	ACP2	ENSSSCG00000042233	XLOC_001952	ssc-miR-218-5p	14_38010
ENSSSCG00000011627	ACP3	ENSSSCG00000042234	XLOC_001953	ssc-miR-218b	14_38096
ENSSSCG00000024736	ACP4	ENSSSCG00000042243	XLOC_001977	ssc-miR-219a	14_38154
ENSSSCG00000032282	ACP5	ENSSSCG00000042264	XLOC_001983	ssc-miR-221-3p	14_38190
ENSSSCG00000006697	ACP6	ENSSSCG00000042273	XLOC_001987	ssc-miR-221-5p	14_38380
ENSSSCG00000000700	ACRBP	ENSSSCG00000042281	XLOC_001991	ssc-miR-222	14_38437
ENSSSCG00000001760	ACSBG1	ENSSSCG00000042315	XLOC_001992	ssc-miR-223	15_38783
ENSSSCG00000017566	ACSF2	ENSSSCG00000042318	XLOC_001997	ssc-miR-22-3p	15_38794
ENSSSCG00000023866	ACSF3	ENSSSCG00000042319	XLOC_002069	ssc-miR-224	15_38816
ENSSSCG00000015784	ACSL1	ENSSSCG00000042325	XLOC_002071	ssc-miR-22-5p	15_38823
ENSSSCG00000016223	ACSL3	ENSSSCG00000042329	XLOC_002072	ssc-miR-2320-3p	15_39125
ENSSSCG00000012583	ACSL4	ENSSSCG00000042339	XLOC_002075	ssc-miR-2320-5p	15_39878
ENSSSCG00000031789	ACSL5	ENSSSCG00000042348	XLOC_002098	ssc-miR-2366	15_39891
ENSSSCG00000014272	ACSL6	ENSSSCG00000042361	XLOC_002105	ssc-miR-23a	15_39908
ENSSSCG00000007857	ACSM3	ENSSSCG00000042369	XLOC_002186	ssc-miR-23b	15_39911
ENSSSCG00000030033	ACSM4	ENSSSCG00000042371	XLOC_002213	ssc-miR-2411	15_40627
ENSSSCG00000007133	ACSS1	ENSSSCG00000042374	XLOC_002219	ssc-miR-24-1-5p	15_40720
ENSSSCG00000007286	ACSS2	ENSSSCG00000042386	XLOC_002224	ssc-miR-24-2-5p	16_40863
ENSSSCG00000000939	ACSS3	ENSSSCG00000042400	XLOC_002238	ssc-miR-24-3p	16_40870
ENSSSCG00000010447	ACTA2	ENSSSCG00000042401	XLOC_002250	ssc-miR-2483	16_41023
ENSSSCG00000007585	ACTB	ENSSSCG00000042402	XLOC_002290	ssc-miR-26a	16_41081
ENSSSCG00000004803	ACTC1	ENSSSCG00000042412	XLOC_002322	ssc-miR-26b-3p	16_41265
ENSSSCG00000028355	ACTG1	ENSSSCG00000042418	XLOC_002354	ssc-miR-26b-5p	16_41268
ENSSSCG00000008294	ACTG2	ENSSSCG00000042425	XLOC_002360	ssc-miR-27a	16_41310
ENSSSCG00000044750	ACTL10	ENSSSCG00000042429	XLOC_002469	ssc-miR-27b-3p	16_41491
ENSSSCG00000011762	ACTL6A	ENSSSCG00000042438	XLOC_002499	ssc-miR-27b-5p	16_41509
ENSSSCG00000036702	ACTN1	ENSSSCG00000042444	XLOC_002519	ssc-miR-28-3p	16_41511
ENSSSCG00000010144	ACTN2	ENSSSCG00000042468	XLOC_002572	ssc-miR-28-5p	16_41513
ENSSSCG00000002965	ACTN4	ENSSSCG00000042487	XLOC_002579	ssc-miR-296-3p	16_41592
ENSSSCG00000022299	ACTR10	ENSSSCG00000042491	XLOC_002580	ssc-miR-299	16_41626
ENSSSCG00000010585	ACTR1A	ENSSSCG00000042502	XLOC_002583	ssc-miR-29a-3p	17_41902
ENSSSCG00000008194	ACTR1B	ENSSSCG00000042510	XLOC_002615	ssc-miR-29a-5p	17_42078
ENSSSCG00000008358	ACTR2	ENSSSCG00000042530	XLOC_002616	ssc-miR-29b	17_42222
ENSSSCG00000015710	ACTR3	ENSSSCG00000042534	XLOC_002621	ssc-miR-29c	17_42424
ENSSSCG00000007349	ACTR5	ENSSSCG00000042540	XLOC_002629	ssc-miR-301	17_42426
ENSSSCG00000025682	ACTR6	ENSSSCG00000042543	XLOC_002645	ssc-miR-30a-3p	17_42712
ENSSSCG00000011458	ACTR8	ENSSSCG00000042551	XLOC_002666	ssc-miR-30a-5p	17_42884
ENSSSCG00000039994	ACTRT3	ENSSSCG00000042581	XLOC_002745	ssc-miR-30b-3p	17_42922
ENSSSCG00000015874	ACVR1	ENSSSCG00000042590	XLOC_002746	ssc-miR-30b-5p	17_42940
ENSSSCG00000000233	ACVR1B	ENSSSCG00000042592	XLOC_002747	ssc-miR-30c-1-3p	18_42970
ENSSSCG00000015873	ACVR1C	ENSSSCG00000042601	XLOC_002751	ssc-miR-30c-3p	18_42974
ENSSSCG00000015669	ACVR2A	ENSSSCG00000042603	XLOC_002754	ssc-miR-30c-5p	18_42980
ENSSSCG00000011257	ACVR2B	ENSSSCG00000042615	XLOC_002766	ssc-miR-30d	18_43042
ENSSSCG00000000232	ACVRL1	ENSSSCG00000042617	XLOC_002805	ssc-miR-30e-3p	18_43144
ENSSSCG00000023325	ACY1	ENSSSCG00000042638	XLOC_002809	ssc-miR-30e-5p	18_43152
ENSSSCG00000025224	ACYP2	ENSSSCG00000042639	XLOC_002813	ssc-miR-31	18_43196
ENSSSCG00000021255	ADA	ENSSSCG00000042641	XLOC_002865	ssc-miR-32	18_43430
ENSSSCG00000035218	ADA2	ENSSSCG00000042663	XLOC_002876	ssc-miR-320	18_43512
ENSSSCG00000004710	ADAL	ENSSSCG00000042682	XLOC_002880	ssc-miR-323	18_43658
ENSSSCG00000004595	ADAM10	ENSSSCG00000042692	XLOC_002890	ssc-miR-324	18_43715
ENSSSCG00000010746	ADAM12	ENSSSCG00000042700	XLOC_002908	ssc-miR-325	18_43800
ENSSSCG00000006533	ADAM15	ENSSSCG00000042705	XLOC_002913	ssc-miR-326	2_3896
ENSSSCG00000008641	ADAM17	ENSSSCG00000042711	XLOC_002919	ssc-miR-328	2_3937
ENSSSCG00000017052	ADAM19	ENSSSCG00000042712	XLOC_002924	ssc-miR-330	2_3947
ENSSSCG00000015297	ADAM22	ENSSSCG00000042713	XLOC_002926	ssc-miR-331-3p	2_4097
ENSSSCG00000016131	ADAM23	ENSSSCG00000042714	XLOC_002933	ssc-miR-331-5p	2_4168
ENSSSCG00000009644	ADAM28	ENSSSCG00000042715	XLOC_002936	ssc-miR-335	2_4194
ENSSSCG00000015807	ADAM32	ENSSSCG00000042721	XLOC_002938	ssc-miR-338	2_4199
ENSSSCG00000007145	ADAM33	ENSSSCG00000042725	XLOC_003023	ssc-miR-339	2_4235
ENSSSCG00000010772	ADAM8	ENSSSCG00000042741	XLOC_003053	ssc-miR-339-3p	2_4485
ENSSSCG00000015808	ADAM9	ENSSSCG00000042769	XLOC_003055	ssc-miR-339-5p	2_4537
ENSSSCG00000009645	ADAMDEC1	ENSSSCG00000042777	XLOC_003056	ssc-miR-33b-3p	2_4710
ENSSSCG00000012026	ADAMTS1	ENSSSCG00000042787	XLOC_003057	ssc-miR-340	2_4871
ENSSSCG00000026994	ADAMTS10	ENSSSCG00000042788	XLOC_003064	ssc-miR-342	2_4967
ENSSSCG00000016816	ADAMTS12	ENSSSCG00000042798	XLOC_003074	ssc-miR-345-3p	2_5153
ENSSSCG00000021241	ADAMTS13	ENSSSCG00000042799	XLOC_003075	ssc-miR-345-5p	2_5283
ENSSSCG00000010272	ADAMTS14	ENSSSCG00000042826	XLOC_003082	ssc-miR-34a	2_5405
ENSSSCG00000015250	ADAMTS15	ENSSSCG00000042837	XLOC_003086	ssc-miR-34c	2_5409
ENSSSCG00000017109	ADAMTS16	ENSSSCG00000042842	XLOC_003090	ssc-miR-361-3p	2_5427
ENSSSCG00000038452	ADAMTS17	ENSSSCG00000042854	XLOC_003137	ssc-miR-361-5p	2_5454
ENSSSCG00000014259	ADAMTS19	ENSSSCG00000042861	XLOC_003170	ssc-miR-362	2_5498
ENSSSCG00000024043	ADAMTS2	ENSSSCG00000042862	XLOC_003187	ssc-miR-363	2_5594
ENSSSCG00000000795	ADAMTS20	ENSSSCG00000042873	XLOC_003206	ssc-miR-365-3p	2_5731
ENSSSCG00000038180	ADAMTS3	ENSSSCG00000042888	XLOC_003231	ssc-miR-365-5p	2_6134
ENSSSCG00000006359	ADAMTS4	ENSSSCG00000042889	XLOC_003240	ssc-miR-369	2_6260
ENSSSCG00000012027	ADAMTS5	ENSSSCG00000042893	XLOC_003247	ssc-miR-370	2_6265
ENSSSCG00000016943	ADAMTS6	ENSSSCG00000042913	XLOC_003260	ssc-miR-374a-3p	2_6282
ENSSSCG00000001765	ADAMTS7	ENSSSCG00000042918	XLOC_003313	ssc-miR-374a-5p	2_6371
ENSSSCG00000015249	ADAMTS8	ENSSSCG00000042921	XLOC_003321	ssc-miR-374b-3p	2_6660
ENSSSCG00000011496	ADAMTS9	ENSSSCG00000042940	XLOC_003356	ssc-miR-374b-5p	2_6795
ENSSSCG00000040366	ADAMTSL1	ENSSSCG00000042951	XLOC_003364	ssc-miR-375	2_6796
ENSSSCG00000026425	ADAMTSL2	ENSSSCG00000042962	XLOC_003373	ssc-miR-376a-3p	2_6913
ENSSSCG00000001793	ADAMTSL3	ENSSSCG00000042972	XLOC_003389	ssc-miR-376a-5p	2_6960
ENSSSCG00000006651	ADAMTSL4	ENSSSCG00000043011	XLOC_003394	ssc-miR-376c	2_7056
ENSSSCG00000013433	ADAMTSL5	ENSSSCG00000043013	XLOC_003404	ssc-miR-378	2_7093
ENSSSCG00000007547	ADAP1	ENSSSCG00000043014	XLOC_003428	ssc-miR-378b-3p	2_7114
ENSSSCG00000017738	ADAP2	ENSSSCG00000043021	XLOC_003430	ssc-miR-381-3p	2_7157
ENSSSCG00000006543	ADAR	ENSSSCG00000043056	XLOC_003431	ssc-miR-381-5p	2_7244
ENSSSCG00000012089	ADARB1	ENSSSCG00000043057	XLOC_003432	ssc-miR-382	2_7324
ENSSSCG00000011160	ADARB2	ENSSSCG00000043066	XLOC_003452	ssc-miR-411	2_7411
ENSSSCG00000002706	ADAT1	ENSSSCG00000043068	XLOC_003475	ssc-miR-421-3p	2_7414
ENSSSCG00000039598	ADAT2	ENSSSCG00000043074	XLOC_003511	ssc-miR-423-3p	2_7969
ENSSSCG00000038810	ADAT3	ENSSSCG00000043123	XLOC_003512	ssc-miR-423-5p	2_7992
ENSSSCG00000002408	ADCK1	ENSSSCG00000043129	XLOC_003514	ssc-miR-424-3p	2_7995
ENSSSCG00000016496	ADCK2	ENSSSCG00000043130	XLOC_003519	ssc-miR-424-5p	2_8065
ENSSSCG00000005907	ADCK5	ENSSSCG00000043135	XLOC_003522	ssc-miR-425-3p	2_8092
ENSSSCG00000016726	ADCY1	ENSSSCG00000043139	XLOC_003533	ssc-miR-425-5p	2_8093
ENSSSCG00000006305	ADCY10	ENSSSCG00000043166	XLOC_003544	ssc-miR-429	2_8128
ENSSSCG00000017101	ADCY2	ENSSSCG00000043175	XLOC_003565	ssc-miR-432-5p	3_10012
ENSSSCG00000008578	ADCY3	ENSSSCG00000043189	XLOC_003572	ssc-miR-4331-3p	3_10013
ENSSSCG00000001988	ADCY4	ENSSSCG00000043200	XLOC_003574	ssc-miR-4331-5p	3_10015
ENSSSCG00000027952	ADCY5	ENSSSCG00000043202	XLOC_003575	ssc-miR-4332	3_10016
ENSSSCG00000000175	ADCY6	ENSSSCG00000043207	XLOC_003582	ssc-miR-4334-3p	3_10052
ENSSSCG00000039408	ADCY7	ENSSSCG00000043222	XLOC_003587	ssc-miR-450a	3_10053
ENSSSCG00000031717	ADCY8	ENSSSCG00000043234	XLOC_003590	ssc-miR-450b-3p	3_10094
ENSSSCG00000007950	ADCY9	ENSSSCG00000043245	XLOC_003591	ssc-miR-450b-5p	3_10184
ENSSSCG00000035186	ADCYAP1	ENSSSCG00000043271	XLOC_003602	ssc-miR-450c-3p	3_10212
ENSSSCG00000016672	ADCYAP1R1	ENSSSCG00000043312	XLOC_003620	ssc-miR-450c-5p	3_10266
ENSSSCG00000008692	ADD1	ENSSSCG00000043328	XLOC_003623	ssc-miR-451	3_10285
ENSSSCG00000020736	ADD2	ENSSSCG00000043377	XLOC_003639	ssc-miR-452	3_10387
ENSSSCG00000010621	ADD3	ENSSSCG00000043386	XLOC_003642	ssc-miR-454	3_10447
ENSSSCG00000004114	ADGB	ENSSSCG00000043391	XLOC_003646	ssc-miR-455-3p	3_10533
ENSSSCG00000015825	ADGRA2	ENSSSCG00000043447	XLOC_003647	ssc-miR-455-5p	3_10656
ENSSSCG00000008753	ADGRA3	ENSSSCG00000043455	XLOC_003655	ssc-miR-486	3_10992
ENSSSCG00000035891	ADGRB1	ENSSSCG00000043456	XLOC_003711	ssc-miR-487b	3_11157
ENSSSCG00000003604	ADGRB2	ENSSSCG00000043486	XLOC_003723	ssc-miR-490	3_11259
ENSSSCG00000004270	ADGRB3	ENSSSCG00000043487	XLOC_003725	ssc-miR-490-3p	3_11287
ENSSSCG00000009745	ADGRD1	ENSSSCG00000043503	XLOC_003733	ssc-miR-490-5p	3_8285
ENSSSCG00000013787	ADGRE3	ENSSSCG00000043509	XLOC_003735	ssc-miR-491	3_8369
ENSSSCG00000013775	ADGRE5	ENSSSCG00000043552	XLOC_003737	ssc-miR-493-3p	3_8473
ENSSSCG00000001726	ADGRF1	ENSSSCG00000043555	XLOC_003756	ssc-miR-493-5p	3_8523
ENSSSCG00000001725	ADGRF5	ENSSSCG00000043561	XLOC_003759	ssc-miR-497	3_8542
ENSSSCG00000002815	ADGRG1	ENSSSCG00000043563	XLOC_003760	ssc-miR-499-5p	3_8543
ENSSSCG00000029756	ADGRG2	ENSSSCG00000043569	XLOC_003776	ssc-miR-500-3p	3_8717
ENSSSCG00000002814	ADGRG3	ENSSSCG00000043586	XLOC_003785	ssc-miR-500-5p	3_8767
ENSSSCG00000025503	ADGRG5	ENSSSCG00000043604	XLOC_003874	ssc-miR-503	3_8824
ENSSSCG00000004139	ADGRG6	ENSSSCG00000043608	XLOC_003878	ssc-miR-504	3_8855
ENSSSCG00000011962	ADGRG7	ENSSSCG00000043613	XLOC_003885	ssc-miR-505	3_8935
ENSSSCG00000013773	ADGRL1	ENSSSCG00000043626	XLOC_003919	ssc-miR-532-3p	3_8976
ENSSSCG00000003761	ADGRL2	ENSSSCG00000043636	XLOC_003927	ssc-miR-532-5p	3_9163
ENSSSCG00000026129	ADGRL3	ENSSSCG00000043666	XLOC_003972	ssc-miR-542-3p	3_9189
ENSSSCG00000003762	ADGRL4	ENSSSCG00000043688	XLOC_004018	ssc-miR-542-5p	3_9208
ENSSSCG00000035025	ADGRV1	ENSSSCG00000043700	XLOC_004021	ssc-miR-545-5p	3_9310
ENSSSCG00000009184	ADH4	ENSSSCG00000043719	XLOC_004022	ssc-miR-551a	3_9517
ENSSSCG00000009185	ADH5	ENSSSCG00000043723	XLOC_004026	ssc-miR-574-3p	3_9786
ENSSSCG00000006213	ADHFE1	ENSSSCG00000043724	XLOC_004027	ssc-miR-574-5p	3_9871
ENSSSCG00000029161	ADI1	ENSSSCG00000043726	XLOC_004037	ssc-miR-582-3p	3_9917
ENSSSCG00000010931	ADIPOR1	ENSSSCG00000043728	XLOC_004075	ssc-miR-582-5p	3_9920
ENSSSCG00000000757	ADIPOR2	ENSSSCG00000043763	XLOC_004094	ssc-miR-615	4_11336
ENSSSCG00000037918	ADIRF	ENSSSCG00000043766	XLOC_004099	ssc-miR-628-3p	4_11338
ENSSSCG00000010315	ADK	ENSSSCG00000043799	XLOC_004114	ssc-miR-628-5p	4_11410
ENSSSCG00000013408	ADM	ENSSSCG00000043814	XLOC_004117	ssc-miR-6516	4_11415
ENSSSCG00000007473	ADNP	ENSSSCG00000043820	XLOC_004217	ssc-miR-652	4_11522
ENSSSCG00000038632	ADNP2	ENSSSCG00000043867	XLOC_004231	ssc-miR-6529	4_11739
ENSSSCG00000031360	ADO	ENSSSCG00000043870	XLOC_004235	ssc-miR-660	4_11802
ENSSSCG00000021059	ADORA1	ENSSSCG00000043918	XLOC_004271	ssc-miR-664-3p	4_11923
ENSSSCG00000010054	ADORA2A	ENSSSCG00000043928	XLOC_004334	ssc-miR-664-5p	4_12190
ENSSSCG00000035051	ADORA2B	ENSSSCG00000043931	XLOC_004342	ssc-miR-670	4_12225
ENSSSCG00000006788	ADORA3	ENSSSCG00000043940	XLOC_004362	ssc-miR-671-3p	4_12246
ENSSSCG00000001925	ADPGK	ENSSSCG00000043967	XLOC_004415	ssc-miR-671-5p	4_12606
ENSSSCG00000011896	ADPRH	ENSSSCG00000044001	XLOC_004426	ssc-miR-676-3p	4_12678
ENSSSCG00000018009	ADPRM	ENSSSCG00000044003	XLOC_004427	ssc-miR-676-5p	4_12701
ENSSSCG00000003634	ADPRS	ENSSSCG00000044004	XLOC_004452	ssc-miR-6782-3p	4_12702
ENSSSCG00000009661	ADRA1A	ENSSSCG00000044011	XLOC_004495	ssc-miR-708-3p	4_12731
ENSSSCG00000007139	ADRA1D	ENSSSCG00000044016	XLOC_004517	ssc-miR-708-5p	4_12848
ENSSSCG00000010629	ADRA2A	ENSSSCG00000044023	XLOC_004521	ssc-miR-7134-3p	4_13561
ENSSSCG00000008122	ADRA2B	ENSSSCG00000044035	XLOC_004523	ssc-miR-7134-5p	4_13672
ENSSSCG00000008703	ADRA2C	ENSSSCG00000044065	XLOC_004525	ssc-miR-7135-3p	4_13683
ENSSSCG00000010647	ADRB1	ENSSSCG00000044075	XLOC_004542	ssc-miR-7135-5p	4_13698
ENSSSCG00000052586	ADRB2	ENSSSCG00000044103	XLOC_004565	ssc-miR-7136-5p	4_13824
ENSSSCG00000038718	ADRM1	ENSSSCG00000044124	XLOC_004566	ssc-miR-7137-3p	5_14035
ENSSSCG00000000077	ADSL	ENSSSCG00000044136	XLOC_004568	ssc-miR-7137-5p	5_14036
ENSSSCG00000037334	ADSS1	ENSSSCG00000044153	XLOC_004572	ssc-miR-7138-5p	5_14041
ENSSSCG00000010874	ADSS2	ENSSSCG00000044174	XLOC_004584	ssc-miR-7139-3p	5_14075
ENSSSCG00000001048	ADTRP	ENSSSCG00000044191	XLOC_004614	ssc-miR-7139-5p	5_14615
ENSSSCG00000016754	AEBP1	ENSSSCG00000044205	XLOC_004634	ssc-miR-7140-3p	5_14621
ENSSSCG00000000587	AEBP2	ENSSSCG00000044206	XLOC_004637	ssc-miR-7141-5p	5_14957
ENSSSCG00000005102	AEN	ENSSSCG00000044223	XLOC_004697	ssc-miR-7142-3p	5_15070
ENSSSCG00000023907	AFAP1	ENSSSCG00000044236	XLOC_004711	ssc-miR-7143-3p	5_15317
ENSSSCG00000014431	AFAP1L1	ENSSSCG00000044237	XLOC_004729	ssc-miR-7144-5p	5_15322
ENSSSCG00000010650	AFAP1L2	ENSSSCG00000044246	XLOC_004746	ssc-miR-7-3p	5_15327
ENSSSCG00000004018	AFDN	ENSSSCG00000044255	XLOC_004763	ssc-miR-744	5_15342
ENSSSCG00000023593	AFF1	ENSSSCG00000044256	XLOC_004771	ssc-miR-758	5_15343
ENSSSCG00000012730	AFF2	ENSSSCG00000044268	XLOC_004774	ssc-miR-7-5p	5_15386
ENSSSCG00000055832	AFF3	ENSSSCG00000044292	XLOC_004782	ssc-miR-769-3p	5_15407
ENSSSCG00000014291	AFF4	ENSSSCG00000044308	XLOC_004795	ssc-miR-769-5p	5_15467
ENSSSCG00000040199	AFG1L	ENSSSCG00000044318	XLOC_004819	ssc-miR-7857-3p	5_15501
ENSSSCG00000022947	AFG3L2	ENSSSCG00000044323	XLOC_004828	ssc-miR-802	5_15502
ENSSSCG00000033636	AFMID	ENSSSCG00000044342	XLOC_004829	ssc-miR-874	5_15655
ENSSSCG00000008949	AFP	ENSSSCG00000044344	XLOC_004858	ssc-miR-885-3p	5_15668
ENSSSCG00000008363	AFTPH	ENSSSCG00000044361	XLOC_004881	ssc-miR-885-5p	5_15780
ENSSSCG00000015772	AGA	ENSSSCG00000044363	XLOC_004882	ssc-miR-9	5_15836
ENSSSCG00000016317	AGAP1	ENSSSCG00000044372	XLOC_004888	ssc-miR-9-1	5_15973
ENSSSCG00000038732	AGAP2	ENSSSCG00000044383	XLOC_004891	ssc-miR-9-2	5_16074
ENSSSCG00000025610	AGAP3	ENSSSCG00000044385	XLOC_004897	ssc-miR-92a	5_16115
ENSSSCG00000040838	AGBL2	ENSSSCG00000044418	XLOC_004898	ssc-miR-92b-3p	5_16149
ENSSSCG00000053763	AGBL3	ENSSSCG00000044428	XLOC_004909	ssc-miR-92b-5p	5_16354
ENSSSCG00000008558	AGBL5	ENSSSCG00000044435	XLOC_004918	ssc-miR-935	5_16369
ENSSSCG00000001437	AGER	ENSSSCG00000044454	XLOC_004922	ssc-miR-95	6_16468
ENSSSCG00000016248	AGFG1	ENSSSCG00000044457	XLOC_004924	ssc-miR-96-5p	6_16469
ENSSSCG00000007664	AGFG2	ENSSSCG00000044465	XLOC_004948	ssc-miR-9788-3p	6_16472
ENSSSCG00000014094	AGGF1	ENSSSCG00000044483	XLOC_004985	ssc-miR-98	6_16501
ENSSSCG00000016492	AGK	ENSSSCG00000044484	XLOC_004990	ssc-miR-9841-3p	6_16525
ENSSSCG00000006872	AGL	ENSSSCG00000044492	XLOC_004993	ssc-miR-9843-3p	6_16526
ENSSSCG00000003463	AGMAT	ENSSSCG00000044500	XLOC_005013	ssc-miR-9851-3p	6_16562
ENSSSCG00000015356	AGMO	ENSSSCG00000044518	XLOC_005026	ssc-miR-9858-5p	6_16591
ENSSSCG00000005935	AGO2	ENSSSCG00000044522	XLOC_005033	ssc-miR-9860-5p	6_16617
ENSSSCG00000003630	AGO3	ENSSSCG00000044541	XLOC_005047	ssc-miR-99a-3p	6_16746
ENSSSCG00000001435	AGPAT1	ENSSSCG00000044546	XLOC_005120	ssc-miR-99a-5p	6_16969
ENSSSCG00000053941	AGPAT2	ENSSSCG00000044565	XLOC_005126	ssc-miR-99b	6_17100
ENSSSCG00000038081	AGPAT3	ENSSSCG00000044567	XLOC_005137		6_17101
ENSSSCG00000004033	AGPAT4	ENSSSCG00000044568	XLOC_005140		6_17157
ENSSSCG00000015755	AGPAT5	ENSSSCG00000044572	XLOC_005200		6_17159
ENSSSCG00000023983	AGPS	ENSSSCG00000044575	XLOC_005222		6_17160
ENSSSCG00000015363	AGR2	ENSSSCG00000044582	XLOC_005228		6_17360
ENSSSCG00000022204	AGRN	ENSSSCG00000044588	XLOC_005253		6_17361
ENSSSCG00000010184	AGT	ENSSSCG00000044592	XLOC_005254		6_17395
ENSSSCG00000010957	AGTPBP1	ENSSSCG00000044627	XLOC_005255		6_17431
ENSSSCG00000011695	AGTR1	ENSSSCG00000044633	XLOC_005272		6_17432
ENSSSCG00000012600	AGTR2	ENSSSCG00000044668	XLOC_005287		6_17451
ENSSSCG00000016829	AGXT2	ENSSSCG00000044669	XLOC_005290		6_17459
ENSSSCG00000010863	AHCTF1	ENSSSCG00000044694	XLOC_005291		6_17461
ENSSSCG00000007278	AHCY	ENSSSCG00000044696	XLOC_005318		6_17467
ENSSSCG00000006816	AHCYL1	ENSSSCG00000044713	XLOC_005323		6_17554
ENSSSCG00000016568	AHCYL2	ENSSSCG00000044736	XLOC_005367		6_17621
ENSSSCG00000004166	AHI1	ENSSSCG00000044764	XLOC_005375		6_17792
ENSSSCG00000030484	AHR	ENSSSCG00000044801	XLOC_005384		6_17853
ENSSSCG00000032843	AHRR	ENSSSCG00000044811	XLOC_005407		6_17895
ENSSSCG00000002406	AHSA1	ENSSSCG00000044841	XLOC_005457		6_17922
ENSSSCG00000037878	AHSP	ENSSSCG00000044846	XLOC_005459		6_18506
ENSSSCG00000000667	AICDA	ENSSSCG00000044851	XLOC_005483		6_18538
ENSSSCG00000010835	AIDA	ENSSSCG00000044892	XLOC_005484		6_18548
ENSSSCG00000032341	AIF1	ENSSSCG00000044907	XLOC_005502		6_18592
ENSSSCG00000034178	AIF1L	ENSSSCG00000044910	XLOC_005532		6_18629
ENSSSCG00000012657	AIFM1	ENSSSCG00000044913	XLOC_005535		6_18639
ENSSSCG00000010258	AIFM2	ENSSSCG00000044922	XLOC_005557		6_18666
ENSSSCG00000010096	AIFM3	ENSSSCG00000044931	XLOC_005562		6_18691
ENSSSCG00000004136	AIG1	ENSSSCG00000044939	XLOC_005566		6_18850
ENSSSCG00000024168	AIMP1	ENSSSCG00000044941	XLOC_005573		6_18869
ENSSSCG00000024245	AIMP2	ENSSSCG00000044949	XLOC_005579		6_19020
ENSSSCG00000062981	AIP	ENSSSCG00000044972	XLOC_005602		6_19201
ENSSSCG00000057521	AJM1	ENSSSCG00000044985	XLOC_005604		6_19257
ENSSSCG00000029201	AJUBA	ENSSSCG00000044996	XLOC_005605		6_19258
ENSSSCG00000005627	AK1	ENSSSCG00000045021	XLOC_005689		6_19304
ENSSSCG00000023595	AK3	ENSSSCG00000045037	XLOC_005695		6_19317
ENSSSCG00000003773	AK5	ENSSSCG00000045043	XLOC_005698		6_19499
ENSSSCG00000037053	AK6	ENSSSCG00000045052	XLOC_005710		6_19500
ENSSSCG00000002504	AK7	ENSSSCG00000045058	XLOC_005726		6_19524
ENSSSCG00000039188	AK8	ENSSSCG00000045062	XLOC_005733		6_19541
ENSSSCG00000056207	AKAIN1	ENSSSCG00000045064	XLOC_005772		6_19603
ENSSSCG00000034994	AKAP1	ENSSSCG00000045074	XLOC_005780		6_19622
ENSSSCG00000024030	AKAP10	ENSSSCG00000045093	XLOC_005791		6_19623
ENSSSCG00000009430	AKAP11	ENSSSCG00000045109	XLOC_005792		6_19684
ENSSSCG00000031733	AKAP12	ENSSSCG00000045125	XLOC_005809		6_19826
ENSSSCG00000032986	AKAP17A	ENSSSCG00000045128	XLOC_005844		6_19863
ENSSSCG00000000720	AKAP3	ENSSSCG00000045152	XLOC_005851		6_19904
ENSSSCG00000002268	AKAP5	ENSSSCG00000045154	XLOC_005868		6_19950
ENSSSCG00000024517	AKAP6	ENSSSCG00000045200	XLOC_005877		6_20074
ENSSSCG00000036790	AKAP7	ENSSSCG00000045223	XLOC_005887		6_20295
ENSSSCG00000013837	AKAP8	ENSSSCG00000045231	XLOC_005917		6_20352
ENSSSCG00000013838	AKAP8L	ENSSSCG00000045233	XLOC_005937		6_20363
ENSSSCG00000015310	AKAP9	ENSSSCG00000045252	XLOC_005951		6_20421
ENSSSCG00000033335	AKIP1	ENSSSCG00000045261	XLOC_005958		6_20447
ENSSSCG00000003652	AKIRIN1	ENSSSCG00000045267	XLOC_006005		7_20466
ENSSSCG00000004307	AKIRIN2	ENSSSCG00000045269	XLOC_006025		7_20496
ENSSSCG00000023894	AKNA	ENSSSCG00000045283	XLOC_006041		7_20675
ENSSSCG00000029256	AKR1A1	ENSSSCG00000045287	XLOC_006042		7_20897
ENSSSCG00000040608	AKR1B1	ENSSSCG00000045301	XLOC_006052		7_20937
ENSSSCG00000063387	AKR1C8	ENSSSCG00000045310	XLOC_006055		7_21288
ENSSSCG00000016519	AKR1D1	ENSSSCG00000045326	XLOC_006066		7_21313
ENSSSCG00000036941	AKR1E2	ENSSSCG00000045333	XLOC_006086		7_21449
ENSSSCG00000003491	AKR7A2	ENSSSCG00000045336	XLOC_006090		7_21450
ENSSSCG00000039139	AKT1	ENSSSCG00000045343	XLOC_006102		7_21480
ENSSSCG00000003194	AKT1S1	ENSSSCG00000045362	XLOC_006123		7_21495
ENSSSCG00000002989	AKT2	ENSSSCG00000045370	XLOC_006139		7_21500
ENSSSCG00000010872	AKT3	ENSSSCG00000045401	XLOC_006149		7_21525
ENSSSCG00000026181	AKTIP	ENSSSCG00000045404	XLOC_006163		7_21559
ENSSSCG00000032787	ALAD	ENSSSCG00000045405	XLOC_006203		7_21781
ENSSSCG00000011437	ALAS1	ENSSSCG00000045414	XLOC_006214		7_21846
ENSSSCG00000012347	ALAS2	ENSSSCG00000045438	XLOC_006256		7_21883
ENSSSCG00000011946	ALCAM	ENSSSCG00000045439	XLOC_006269		7_21962
ENSSSCG00000003168	ALDH16A1	ENSSSCG00000045444	XLOC_006271		7_22197
ENSSSCG00000010495	ALDH18A1	ENSSSCG00000045465	XLOC_006278		7_22267
ENSSSCG00000028996	ALDH1A1	ENSSSCG00000045471	XLOC_006286		7_22268
ENSSSCG00000025578	ALDH1A2	ENSSSCG00000045477	XLOC_006315		7_22286
ENSSSCG00000004822	ALDH1A3	ENSSSCG00000045498	XLOC_006316		7_22313
ENSSSCG00000005361	ALDH1B1	ENSSSCG00000045505	XLOC_006340		7_22517
ENSSSCG00000030626	ALDH1L1	ENSSSCG00000045536	XLOC_006358		7_22730
ENSSSCG00000000839	ALDH1L2	ENSSSCG00000045555	XLOC_006383		7_22875
ENSSSCG00000009889	ALDH2	ENSSSCG00000045580	XLOC_006399		7_23090
ENSSSCG00000018041	ALDH3A2	ENSSSCG00000045590	XLOC_006453		7_23209
ENSSSCG00000026349	ALDH3B2	ENSSSCG00000045608	XLOC_006461		7_23213
ENSSSCG00000024752	ALDH4A1	ENSSSCG00000045657	XLOC_006483		7_23439
ENSSSCG00000001090	ALDH5A1	ENSSSCG00000045667	XLOC_006531		7_23490
ENSSSCG00000002357	ALDH6A1	ENSSSCG00000045713	XLOC_006600		7_23643
ENSSSCG00000014247	ALDH7A1	ENSSSCG00000045731	XLOC_006602		7_23754
ENSSSCG00000032556	ALDOA	ENSSSCG00000045735	XLOC_006604		8_23771
ENSSSCG00000038300	ALDOB	ENSSSCG00000045742	XLOC_006615		8_23773
ENSSSCG00000017759	ALDOC	ENSSSCG00000045748	XLOC_006617		8_23792
ENSSSCG00000009381	ALG11	ENSSSCG00000045784	XLOC_006632		8_23812
ENSSSCG00000000980	ALG12	ENSSSCG00000045810	XLOC_006656		8_23813
ENSSSCG00000012586	ALG13	ENSSSCG00000045832	XLOC_006668		8_24025
ENSSSCG00000006885	ALG14	ENSSSCG00000045836	XLOC_006669		8_24305
ENSSSCG00000005383	ALG2	ENSSSCG00000045860	XLOC_006689		8_24374
ENSSSCG00000021319	ALG3	ENSSSCG00000045879	XLOC_006703		8_24591
ENSSSCG00000009360	ALG5	ENSSSCG00000045895	XLOC_006708		8_24677
ENSSSCG00000003815	ALG6	ENSSSCG00000045906	XLOC_006710		8_24731
ENSSSCG00000014887	ALG8	ENSSSCG00000045930	XLOC_006733		8_24773
ENSSSCG00000015023	ALG9	ENSSSCG00000046010	XLOC_006741		8_24846
ENSSSCG00000033922	ALKAL1	ENSSSCG00000046044	XLOC_006749		8_24966
ENSSSCG00000039057	ALKAL2	ENSSSCG00000046060	XLOC_006750		9_25602
ENSSSCG00000025906	ALKBH1	ENSSSCG00000046083	XLOC_006756		9_25674
ENSSSCG00000009940	ALKBH2	ENSSSCG00000046098	XLOC_006759		9_25915
ENSSSCG00000040937	ALKBH3	ENSSSCG00000046111	XLOC_006764		9_25956
ENSSSCG00000029300	ALKBH4	ENSSSCG00000046135	XLOC_006765		9_26359
ENSSSCG00000035120	ALKBH5	ENSSSCG00000046151	XLOC_006780		9_26397
ENSSSCG00000002910	ALKBH6	ENSSSCG00000046155	XLOC_006783		9_26739
ENSSSCG00000024254	ALKBH7	ENSSSCG00000046163	XLOC_006788		9_26740
ENSSSCG00000024628	ALKBH8	ENSSSCG00000046186	XLOC_006789		9_26871
ENSSSCG00000037977	ALMS1	ENSSSCG00000046194	XLOC_006793		9_26878
ENSSSCG00000060177	ALOX12	ENSSSCG00000046199	XLOC_006804		9_26920
ENSSSCG00000017923	ALOX15	ENSSSCG00000046203	XLOC_006819		9_27353
ENSSSCG00000010404	ALOX5	ENSSSCG00000046204	XLOC_006827		9_27589
ENSSSCG00000009330	ALOX5AP	ENSSSCG00000046209	XLOC_006830		9_27879
ENSSSCG00000031348	ALPK1	ENSSSCG00000046213	XLOC_029726		9_27888
ENSSSCG00000004918	ALPK2	ENSSSCG00000046214	XLOC_029735		AEMK02000264.1_46697
ENSSSCG00000041322	ALPK3	ENSSSCG00000046239	XLOC_029783		AEMK02000361.1_46313
ENSSSCG00000032607	ALPL	ENSSSCG00000046263	XLOC_029847		AEMK02000361.1_46314
ENSSSCG00000016109	ALS2	ENSSSCG00000046265	XLOC_029852		AEMK02000437.1_46909
ENSSSCG00000021997	ALS2CL	ENSSSCG00000046276	XLOC_029883		AEMK02000452.1_45900
ENSSSCG00000032655	ALYREF	ENSSSCG00000046277	XLOC_029886		AEMK02000452.1_45905
ENSSSCG00000008937	AMBN	ENSSSCG00000046278	XLOC_029926		AEMK02000452.1_45913
ENSSSCG00000005485	AMBP	ENSSSCG00000046318	XLOC_029936		AEMK02000452.1_45916
ENSSSCG00000013262	AMBRA1	ENSSSCG00000046323	XLOC_029956		AEMK02000452.1_45917
ENSSSCG00000008957	AMCF-II	ENSSSCG00000046349	XLOC_029985		AEMK02000452.1_45919
ENSSSCG00000000893	AMDHD1	ENSSSCG00000046363	XLOC_030005		AEMK02000452.1_45921
ENSSSCG00000008057	AMDHD2	ENSSSCG00000046402	XLOC_030021		AEMK02000452.1_45925
ENSSSCG00000012113	AMELY	ENSSSCG00000046461	XLOC_030029		AEMK02000452.1_45929
ENSSSCG00000012361	AMER1	ENSSSCG00000046469	XLOC_030032		AEMK02000452.1_45935
ENSSSCG00000016391	AMER3	ENSSSCG00000046470	XLOC_030034		AEMK02000452.1_45943
ENSSSCG00000002822	AMFR	ENSSSCG00000046498	XLOC_030037		AEMK02000452.1_45946
ENSSSCG00000034883	AMIGO1	ENSSSCG00000046509	XLOC_030053		AEMK02000452.1_45952
ENSSSCG00000000810	AMIGO2	ENSSSCG00000046512	XLOC_030068		AEMK02000452.1_45953
ENSSSCG00000011389	AMIGO3	ENSSSCG00000046546	XLOC_030088		AEMK02000452.1_45956
ENSSSCG00000037591	AMMECR1	ENSSSCG00000046581	XLOC_030124		AEMK02000452.1_45957
ENSSSCG00000028633	AMMECR1L	ENSSSCG00000046584	XLOC_030133		AEMK02000452.1_45959
ENSSSCG00000002524	AMN	ENSSSCG00000046589	XLOC_030137		AEMK02000452.1_45962
ENSSSCG00000034407	AMN1	ENSSSCG00000046592	XLOC_030148		AEMK02000452.1_45963
ENSSSCG00000012591	AMOT	ENSSSCG00000046600	XLOC_030150		AEMK02000452.1_45965
ENSSSCG00000014960	AMOTL1	ENSSSCG00000046607	XLOC_030163		AEMK02000452.1_45968
ENSSSCG00000011643	AMOTL2	ENSSSCG00000046608	XLOC_030179		AEMK02000452.1_45971
ENSSSCG00000031125	AMPD2	ENSSSCG00000046612	XLOC_030185		AEMK02000452.1_45973
ENSSSCG00000022492	AMPD3	ENSSSCG00000046622	XLOC_030187		AEMK02000452.1_45975
ENSSSCG00000024136	AMPH	ENSSSCG00000046625	XLOC_030190		AEMK02000452.1_46079
ENSSSCG00000022975	AMT	ENSSSCG00000046655	XLOC_030200		AEMK02000452.1_46081
ENSSSCG00000017264	AMZ2	ENSSSCG00000046669	XLOC_030201		AEMK02000452.1_46104
ENSSSCG00000008105	ANAPC1	ENSSSCG00000046701	XLOC_030204		AEMK02000452.1_46107
ENSSSCG00000033871	ANAPC10	ENSSSCG00000046713	XLOC_030210		AEMK02000452.1_46108
ENSSSCG00000033057	ANAPC13	ENSSSCG00000046722	XLOC_030213		AEMK02000452.1_46109
ENSSSCG00000014806	ANAPC15	ENSSSCG00000046723	XLOC_030226		AEMK02000452.1_46112
ENSSSCG00000061761	ANAPC16	ENSSSCG00000046729	XLOC_030228		AEMK02000452.1_46155
ENSSSCG00000032828	ANAPC2	ENSSSCG00000046741	XLOC_030256		AEMK02000452.1_46202
ENSSSCG00000025902	ANAPC4	ENSSSCG00000046743	XLOC_030261		AEMK02000452.1_46209
ENSSSCG00000009814	ANAPC5	ENSSSCG00000046754	XLOC_030269		AEMK02000452.1_46216
ENSSSCG00000030222	ANAPC7	ENSSSCG00000046766	XLOC_030284		AEMK02000465.1_46611
ENSSSCG00000059608	ANG	ENSSSCG00000046803	XLOC_030286		AEMK02000465.1_46612
ENSSSCG00000002390	ANGEL1	ENSSSCG00000046827	XLOC_030288		AEMK02000465.1_46613
ENSSSCG00000015588	ANGEL2	ENSSSCG00000046828	XLOC_030292		AEMK02000489.1_47115
ENSSSCG00000006035	ANGPT1	ENSSSCG00000046835	XLOC_030297		AEMK02000489.1_47198
ENSSSCG00000015753	ANGPT2	ENSSSCG00000046840	XLOC_030312		AEMK02000682.1_46331
ENSSSCG00000007198	ANGPT4	ENSSSCG00000046841	XLOC_030365		AEMK02000682.1_46332
ENSSSCG00000015522	ANGPTL1	ENSSSCG00000046853	XLOC_030373		AEMK02000682.1_46333
ENSSSCG00000005608	ANGPTL2	ENSSSCG00000046858	XLOC_030379		AEMK02000682.1_46345
ENSSSCG00000003819	ANGPTL3	ENSSSCG00000046897	XLOC_030393		AEMK02000682.1_46389
ENSSSCG00000013599	ANGPTL4	ENSSSCG00000046916	XLOC_030415		AEMK02000682.1_46407
ENSSSCG00000013663	ANGPTL6	ENSSSCG00000046918	XLOC_030426		AEMK02000682.1_46412
ENSSSCG00000003414	ANGPTL7	ENSSSCG00000046945	XLOC_030429		AEMK02000682.1_46413
ENSSSCG00000036965	ANGPTL8	ENSSSCG00000046947	XLOC_030432		AEMK02000682.1_46443
ENSSSCG00000007022	ANK1	ENSSSCG00000046958	XLOC_030443		AEMK02000682.1_46446
ENSSSCG00000016042	ANKAR	ENSSSCG00000046995	XLOC_030462		AEMK02000695.1_47511
ENSSSCG00000004545	ANKDD1A	ENSSSCG00000046996	XLOC_030469		X_43955
ENSSSCG00000014083	ANKDD1B	ENSSSCG00000047016	XLOC_030487		X_44102
ENSSSCG00000017877	ANKFY1	ENSSSCG00000047048	XLOC_030526		X_44141
ENSSSCG00000016784	ANKH	ENSSSCG00000047073	XLOC_030551		X_44270
ENSSSCG00000014364	ANKHD1	ENSSSCG00000047084	XLOC_030556		X_44279
ENSSSCG00000015314	ANKIB1	ENSSSCG00000047086	XLOC_030558		X_44298
ENSSSCG00000037099	ANKLE1	ENSSSCG00000047090	XLOC_030559		X_44299
ENSSSCG00000026781	ANKLE2	ENSSSCG00000047129	XLOC_030589		X_44300
ENSSSCG00000015360	ANKMY2	ENSSSCG00000047133	XLOC_030591		X_44373
ENSSSCG00000014070	ANKRA2	ENSSSCG00000047147	XLOC_030618		X_44459
ENSSSCG00000010461	ANKRD1	ENSSSCG00000047157	XLOC_030620		X_44530
ENSSSCG00000033732	ANKRD10	ENSSSCG00000047160	XLOC_030622		X_44574
ENSSSCG00000039541	ANKRD11	ENSSSCG00000047163	XLOC_030623		X_44681
ENSSSCG00000003682	ANKRD12	ENSSSCG00000047171	XLOC_030642		X_44816
ENSSSCG00000009924	ANKRD13A	ENSSSCG00000047186	XLOC_030655		X_44893
ENSSSCG00000017793	ANKRD13B	ENSSSCG00000047187	XLOC_030656		X_44940
ENSSSCG00000003790	ANKRD13C	ENSSSCG00000047195	XLOC_030661		X_44993
ENSSSCG00000012917	ANKRD13D	ENSSSCG00000047212	XLOC_030668		X_44994
ENSSSCG00000028790	ANKRD16	ENSSSCG00000047220	XLOC_030672		X_45110
ENSSSCG00000024592	ANKRD17	ENSSSCG00000047236	XLOC_030675		X_45240
ENSSSCG00000010445	ANKRD22	ENSSSCG00000047253	XLOC_030683		X_45390
ENSSSCG00000008200	ANKRD23	ENSSSCG00000047254	XLOC_030685		X_45411
ENSSSCG00000013497	ANKRD24	ENSSSCG00000047280	XLOC_030687		X_45412
ENSSSCG00000002859	ANKRD27	ENSSSCG00000047290	XLOC_030688		X_45413
ENSSSCG00000011194	ANKRD28	ENSSSCG00000047310	XLOC_030689		X_45416
ENSSSCG00000003708	ANKRD29	ENSSSCG00000047350	XLOC_030690		X_45420
ENSSSCG00000039609	ANKRD33B	ENSSSCG00000047357	XLOC_030696		X_45422
ENSSSCG00000014124	ANKRD34B	ENSSSCG00000047361	XLOC_030698		X_45424
ENSSSCG00000006688	ANKRD35	ENSSSCG00000047367	XLOC_030699		X_45428
ENSSSCG00000015798	ANKRD37	ENSSSCG00000047374	XLOC_030705		X_45430
ENSSSCG00000058741	ANKRD39	ENSSSCG00000047376	XLOC_030730		Y_45571
ENSSSCG00000038760	ANKRD40	ENSSSCG00000047379	XLOC_030740		Y_45573
ENSSSCG00000017556	ANKRD40CL	ENSSSCG00000047398	XLOC_030743		AEMK02000465.1_42055
ENSSSCG00000014902	ANKRD42	ENSSSCG00000047401	XLOC_030747		AEMK02000489.1_42503
ENSSSCG00000016074	ANKRD44	ENSSSCG00000047427	XLOC_030748		AEMK02000489.1_42586
ENSSSCG00000015491	ANKRD45	ENSSSCG00000047436	XLOC_030753		AEMK02000682.1_4179
ENSSSCG00000006065	ANKRD46	ENSSSCG00000047438	XLOC_030788		AEMK02000682.1_41793
ENSSSCG00000014956	ANKRD49	ENSSSCG00000047440	XLOC_030808		AEMK02000682.1_41796
ENSSSCG00000022173	ANKRD50	ENSSSCG00000047452	XLOC_030831		AEMK02000682.1_41805
ENSSSCG00000000386	ANKRD52	ENSSSCG00000047455	XLOC_030844		AEMK02000682.1_41847
ENSSSCG00000000120	ANKRD54	ENSSSCG00000047466	XLOC_030857		AEMK02000682.1_41867
ENSSSCG00000016917	ANKRD55	ENSSSCG00000047472	XLOC_030861		AEMK02000682.1_41872
ENSSSCG00000004322	ANKRD6	ENSSSCG00000047474	XLOC_030870		AEMK02000682.1_41873
ENSSSCG00000007593	ANKRD61	ENSSSCG00000047506	XLOC_030871		AEMK02000682.1_41897
ENSSSCG00000053436	ANKRD63	ENSSSCG00000047521	XLOC_030872		AEMK02000682.1_41900
ENSSSCG00000032691	ANKRD66	ENSSSCG00000047540	XLOC_030892		AEMK02000695.1_42899
ENSSSCG00000001534	ANKS1A	ENSSSCG00000047545	XLOC_030900		X_39586
ENSSSCG00000022083	ANKS1B	ENSSSCG00000047578	XLOC_030906		X_39593
ENSSSCG00000007939	ANKS3	ENSSSCG00000047593	XLOC_030915		X_39738
ENSSSCG00000007850	ANKS4B	ENSSSCG00000047628	XLOC_030916		X_39775
ENSSSCG00000005378	ANKS6	ENSSSCG00000047638	XLOC_030917		X_39851
ENSSSCG00000016212	ANKZF1	ENSSSCG00000047648	XLOC_030918		X_39896
ENSSSCG00000016658	ANLN	ENSSSCG00000047668	XLOC_030940		X_39905
ENSSSCG00000024158	ANO1	ENSSSCG00000047676	XLOC_031003		X_3992
ENSSSCG00000011296	ANO10	ENSSSCG00000047690	XLOC_031006		X_39920
ENSSSCG00000013339	ANO3	ENSSSCG00000047705	XLOC_031011		X_39924
ENSSSCG00000000873	ANO4	ENSSSCG00000047706	XLOC_031016		X_39985
ENSSSCG00000013344	ANO5	ENSSSCG00000047720	XLOC_031030		X_40061
ENSSSCG00000000804	ANO6	ENSSSCG00000047735	XLOC_031031		X_40122
ENSSSCG00000039330	ANO8	ENSSSCG00000047739	XLOC_031038		X_40251
ENSSSCG00000024569	ANO9	ENSSSCG00000047748	XLOC_031058		X_40271
ENSSSCG00000062892	ANP32B	ENSSSCG00000047753	XLOC_031085		X_40334
ENSSSCG00000035209	ANP32E	ENSSSCG00000047756	XLOC_031087		X_40370
ENSSSCG00000001849	ANPEP	ENSSSCG00000047761	XLOC_031100		X_40441
ENSSSCG00000008004	ANTKMT	ENSSSCG00000047770	XLOC_031112		X_40482
ENSSSCG00000008340	ANTXR1	ENSSSCG00000047778	XLOC_031114		X_40483
ENSSSCG00000009256	ANTXR2	ENSSSCG00000047790	XLOC_031115		X_40486
ENSSSCG00000005267	ANXA1	ENSSSCG00000047793	XLOC_031127		X_4052
ENSSSCG00000030058	ANXA10	ENSSSCG00000047798	XLOC_031136		X_40648
ENSSSCG00000010331	ANXA11	ENSSSCG00000047818	XLOC_031143		X_40718
ENSSSCG00000005979	ANXA13	ENSSSCG00000047820	XLOC_031147		X_40720
ENSSSCG00000004578	ANXA2	ENSSSCG00000047853	XLOC_031148		X_40722
ENSSSCG00000008336	ANXA4	ENSSSCG00000047862	XLOC_031151		X_40766
ENSSSCG00000009097	ANXA5	ENSSSCG00000047867	XLOC_031209		X_40824
ENSSSCG00000017089	ANXA6	ENSSSCG00000047869	XLOC_031213		X_40848
ENSSSCG00000010299	ANXA7	ENSSSCG00000047882	XLOC_031220		X_40908
ENSSSCG00000006643	ANXA9	ENSSSCG00000047910	XLOC_031221		X_4092
ENSSSCG00000016657	AOAH	ENSSSCG00000047924	XLOC_031236		X_40929
ENSSSCG00000016442	AOC1	ENSSSCG00000047946	XLOC_031238		X_40936
ENSSSCG00000017384	AOC2	ENSSSCG00000047947	XLOC_031250		X_40938
ENSSSCG00000029606	AOX1	ENSSSCG00000047965	XLOC_031257		X_40940
ENSSSCG00000009128	AP1AR	ENSSSCG00000047981	XLOC_031258		X_40944
ENSSSCG00000009978	AP1B1	ENSSSCG00000047982	XLOC_031265		X_40946
ENSSSCG00000002740	AP1G1	ENSSSCG00000048017	XLOC_031276		Y_41008
ENSSSCG00000002015	AP1G2	ENSSSCG00000048041	XLOC_031281		Y_41071
ENSSSCG00000013856	AP1M1	ENSSSCG00000048074	XLOC_031292
ENSSSCG00000025838	AP1M2	ENSSSCG00000048082	XLOC_031295
ENSSSCG00000021145	AP1S1	ENSSSCG00000048095	XLOC_031325
ENSSSCG00000036074	AP1S2	ENSSSCG00000048106	XLOC_031342
ENSSSCG00000040847	AP1S3	ENSSSCG00000048122	XLOC_031352
ENSSSCG00000003199	AP2A1	ENSSSCG00000048139	XLOC_031354
ENSSSCG00000012836	AP2A2	ENSSSCG00000048143	XLOC_031357
ENSSSCG00000017712	AP2B1	ENSSSCG00000048146	XLOC_031365
ENSSSCG00000024437	AP2M1	ENSSSCG00000048152	XLOC_031395
ENSSSCG00000003106	AP2S1	ENSSSCG00000048160	XLOC_031423
ENSSSCG00000014101	AP3B1	ENSSSCG00000048179	XLOC_031434
ENSSSCG00000001807	AP3B2	ENSSSCG00000048190	XLOC_031440
ENSSSCG00000040157	AP3D1	ENSSSCG00000048192	XLOC_031458
ENSSSCG00000010314	AP3M1	ENSSSCG00000048202	XLOC_031463
ENSSSCG00000007033	AP3M2	ENSSSCG00000048203	XLOC_031478
ENSSSCG00000037595	AP3S1	ENSSSCG00000048207	XLOC_031510
ENSSSCG00000030174	AP3S2	ENSSSCG00000048215	XLOC_031514
ENSSSCG00000006762	AP4B1	ENSSSCG00000048218	XLOC_031534
ENSSSCG00000004634	AP4E1	ENSSSCG00000048222	XLOC_031536
ENSSSCG00000034288	AP4M1	ENSSSCG00000048223	XLOC_031554
ENSSSCG00000001972	AP4S1	ENSSSCG00000048250	XLOC_031572
ENSSSCG00000012978	AP5B1	ENSSSCG00000048254	XLOC_031583
ENSSSCG00000005065	AP5M1	ENSSSCG00000048264	XLOC_031586
ENSSSCG00000033297	AP5S1	ENSSSCG00000048316	XLOC_031619
ENSSSCG00000007577	AP5Z1	ENSSSCG00000048366	XLOC_031632
ENSSSCG00000000884	APAF1	ENSSSCG00000048375	XLOC_031642
ENSSSCG00000005250	APBA1	ENSSSCG00000048379	XLOC_031647
ENSSSCG00000004849	APBA2	ENSSSCG00000048405	XLOC_031663
ENSSSCG00000013492	APBA3	ENSSSCG00000048420	XLOC_031684
ENSSSCG00000014628	APBB1	ENSSSCG00000048434	XLOC_031696
ENSSSCG00000030156	APBB1IP	ENSSSCG00000048463	XLOC_031700
ENSSSCG00000022168	APBB2	ENSSSCG00000048488	XLOC_031708
ENSSSCG00000014366	APBB3	ENSSSCG00000048500	XLOC_031717
ENSSSCG00000014207	APC	ENSSSCG00000048515	XLOC_031723
ENSSSCG00000023329	APC2	ENSSSCG00000048516	XLOC_031728
ENSSSCG00000039797	APCDD1	ENSSSCG00000048519	XLOC_031750
ENSSSCG00000011385	APEH	ENSSSCG00000048523	XLOC_031751
ENSSSCG00000040060	APEX1	ENSSSCG00000048549	XLOC_031756
ENSSSCG00000012348	APEX2	ENSSSCG00000048551	XLOC_031810
ENSSSCG00000028297	APH1A	ENSSSCG00000048556	XLOC_031839
ENSSSCG00000032949	APH1B	ENSSSCG00000048558	XLOC_031862
ENSSSCG00000013285	API5	ENSSSCG00000048572	XLOC_031875
ENSSSCG00000013299	APIP	ENSSSCG00000048579	XLOC_031883
ENSSSCG00000008346	APLF	ENSSSCG00000048583	XLOC_031903
ENSSSCG00000048443	APLN	ENSSSCG00000048623	XLOC_031907
ENSSSCG00000038869	APLNR	ENSSSCG00000048633	XLOC_031944
ENSSSCG00000002916	APLP1	ENSSSCG00000048636	XLOC_031946
ENSSSCG00000015244	APLP2	ENSSSCG00000048684	XLOC_031969
ENSSSCG00000036286	APMAP	ENSSSCG00000048686	XLOC_031981
ENSSSCG00000030921	APOA1	ENSSSCG00000048693	XLOC_031982
ENSSSCG00000006355	APOA2	ENSSSCG00000048697	XLOC_031985
ENSSSCG00000040689	APOA4	ENSSSCG00000048702	XLOC_031986
ENSSSCG00000008595	APOB	ENSSSCG00000048711	XLOC_031998
ENSSSCG00000000668	APOBEC1	ENSSSCG00000048761	XLOC_032007
ENSSSCG00000042447	APOBEC2	ENSSSCG00000048769	XLOC_032010
ENSSSCG00000015069	APOC3	ENSSSCG00000048773	XLOC_032020
ENSSSCG00000011831	APOD	ENSSSCG00000048776	XLOC_032051
ENSSSCG00000003088	APOE	ENSSSCG00000048782	XLOC_032058
ENSSSCG00000000398	APOF	ENSSSCG00000048787	XLOC_032067
ENSSSCG00000040910	APOH	ENSSSCG00000048792	XLOC_032068
ENSSSCG00000036787	APOLD1	ENSSSCG00000048795	XLOC_032072
ENSSSCG00000001411	APOM	ENSSSCG00000048809	XLOC_038744
ENSSSCG00000012174	APOO	ENSSSCG00000048833	XLOC_038763
ENSSSCG00000012459	APOOL	ENSSSCG00000048855	XLOC_038767
ENSSSCG00000012022	APP	ENSSSCG00000048856	XLOC_038773
ENSSSCG00000017678	APPBP2	ENSSSCG00000048860	XLOC_038781
ENSSSCG00000032357	APPL1	ENSSSCG00000048861	XLOC_038782
ENSSSCG00000000841	APPL2	ENSSSCG00000048877	XLOC_038810
ENSSSCG00000002650	APRT	ENSSSCG00000048879	XLOC_038815
ENSSSCG00000011001	APTX	ENSSSCG00000048882	XLOC_038839
ENSSSCG00000033190	AQP1	ENSSSCG00000048883	XLOC_038845
ENSSSCG00000006551	AQP10	ENSSSCG00000048896	XLOC_038848
ENSSSCG00000014880	AQP11	ENSSSCG00000048929	XLOC_038849
ENSSSCG00000040513	AQP3	ENSSSCG00000048933	XLOC_038867
ENSSSCG00000000211	AQP5	ENSSSCG00000048979	XLOC_038880
ENSSSCG00000031865	AQP8	ENSSSCG00000049043	XLOC_038881
ENSSSCG00000004597	AQP9	ENSSSCG00000049044	XLOC_038900
ENSSSCG00000004802	AQR	ENSSSCG00000049063	XLOC_038902
ENSSSCG00000012275	ARAF	ENSSSCG00000049076	XLOC_038904
ENSSSCG00000014817	ARAP1	ENSSSCG00000049090	XLOC_038905
ENSSSCG00000008768	ARAP2	ENSSSCG00000049098	XLOC_038912
ENSSSCG00000014391	ARAP3	ENSSSCG00000049100	XLOC_038929
ENSSSCG00000030053	ARCN1	ENSSSCG00000049105	XLOC_038945
ENSSSCG00000008963	AREG	ENSSSCG00000049107	XLOC_038957
ENSSSCG00000002370	AREL1	ENSSSCG00000049122	XLOC_038960
ENSSSCG00000051954	ARF3	ENSSSCG00000049125	XLOC_038987
ENSSSCG00000031791	ARF4	ENSSSCG00000049149	XLOC_038997
ENSSSCG00000016593	ARF5	ENSSSCG00000049152	XLOC_039011
ENSSSCG00000005012	ARF6	ENSSSCG00000049161	XLOC_039020
ENSSSCG00000032235	ARFGAP1	ENSSSCG00000049182	XLOC_039027
ENSSSCG00000013245	ARFGAP2	ENSSSCG00000049192	XLOC_039042
ENSSSCG00000000037	ARFGAP3	ENSSSCG00000049194	XLOC_039046
ENSSSCG00000006201	ARFGEF1	ENSSSCG00000049195	XLOC_039061
ENSSSCG00000007460	ARFGEF2	ENSSSCG00000049196	XLOC_039066
ENSSSCG00000022968	ARFGEF3	ENSSSCG00000049199	XLOC_039072
ENSSSCG00000009010	ARFIP1	ENSSSCG00000049223	XLOC_039099
ENSSSCG00000014625	ARFIP2	ENSSSCG00000049234	XLOC_039110
ENSSSCG00000035304	ARFRP1	ENSSSCG00000049244	XLOC_039114
ENSSSCG00000004195	ARG1	ENSSSCG00000049245	XLOC_039119
ENSSSCG00000002294	ARG2	ENSSSCG00000049283	XLOC_039124
ENSSSCG00000009536	ARGLU1	ENSSSCG00000049293	XLOC_039151
ENSSSCG00000013256	ARHGAP1	ENSSSCG00000049296	XLOC_039153
ENSSSCG00000009029	ARHGAP10	ENSSSCG00000049319	XLOC_039178
ENSSSCG00000011026	ARHGAP12	ENSSSCG00000049325	XLOC_039182
ENSSSCG00000015671	ARHGAP15	ENSSSCG00000049339	XLOC_039191
ENSSSCG00000031488	ARHGAP17	ENSSSCG00000049350	XLOC_039202
ENSSSCG00000004205	ARHGAP18	ENSSSCG00000049389	XLOC_039223
ENSSSCG00000037185	ARHGAP19	ENSSSCG00000049404	XLOC_039229
ENSSSCG00000015015	ARHGAP20	ENSSSCG00000049405	XLOC_039233
ENSSSCG00000011074	ARHGAP21	ENSSSCG00000049421	XLOC_039234
ENSSSCG00000010381	ARHGAP22	ENSSSCG00000049423	XLOC_039257
ENSSSCG00000018058	ARHGAP23	ENSSSCG00000049454	XLOC_039258
ENSSSCG00000009229	ARHGAP24	ENSSSCG00000049464	XLOC_039305
ENSSSCG00000008344	ARHGAP25	ENSSSCG00000049468	XLOC_039329
ENSSSCG00000014399	ARHGAP26	ENSSSCG00000049480	XLOC_039331
ENSSSCG00000017328	ARHGAP27	ENSSSCG00000049491	XLOC_039332
ENSSSCG00000021612	ARHGAP28	ENSSSCG00000049494	XLOC_039339
ENSSSCG00000006889	ARHGAP29	ENSSSCG00000049497	XLOC_039342
ENSSSCG00000006372	ARHGAP30	ENSSSCG00000049507	XLOC_039357
ENSSSCG00000026224	ARHGAP31	ENSSSCG00000049517	XLOC_039378
ENSSSCG00000015238	ARHGAP32	ENSSSCG00000049519	XLOC_039382
ENSSSCG00000039135	ARHGAP33	ENSSSCG00000049539	XLOC_039387
ENSSSCG00000003107	ARHGAP35	ENSSSCG00000049557	XLOC_039404
ENSSSCG00000005894	ARHGAP39	ENSSSCG00000049587	XLOC_039487
ENSSSCG00000012790	ARHGAP4	ENSSSCG00000049603	XLOC_039492
ENSSSCG00000014976	ARHGAP42	ENSSSCG00000049610	XLOC_039494
ENSSSCG00000018019	ARHGAP44	ENSSSCG00000049635	XLOC_039507
ENSSSCG00000027565	ARHGAP45	ENSSSCG00000049638	XLOC_039533
ENSSSCG00000001966	ARHGAP5	ENSSSCG00000049656	XLOC_039534
ENSSSCG00000000021	ARHGAP8	ENSSSCG00000049680	XLOC_039563
ENSSSCG00000000437	ARHGAP9	ENSSSCG00000049683	XLOC_039564
ENSSSCG00000034058	ARHGDIA	ENSSSCG00000049685	XLOC_039646
ENSSSCG00000033337	ARHGDIB	ENSSSCG00000049694	XLOC_039679
ENSSSCG00000038979	ARHGDIG	ENSSSCG00000049696	XLOC_039705
ENSSSCG00000003040	ARHGEF1	ENSSSCG00000049720	XLOC_039707
ENSSSCG00000023419	ARHGEF10	ENSSSCG00000049728	XLOC_039708
ENSSSCG00000003486	ARHGEF10L	ENSSSCG00000049740	XLOC_039712
ENSSSCG00000006461	ARHGEF11	ENSSSCG00000049801	XLOC_039716
ENSSSCG00000015129	ARHGEF12	ENSSSCG00000049811	XLOC_039723
ENSSSCG00000028048	ARHGEF15	ENSSSCG00000049849	XLOC_039731
ENSSSCG00000024223	ARHGEF16	ENSSSCG00000049863	XLOC_039740
ENSSSCG00000013568	ARHGEF18	ENSSSCG00000049865	XLOC_039748
ENSSSCG00000003472	ARHGEF19	ENSSSCG00000049906	XLOC_039754
ENSSSCG00000006502	ARHGEF2	ENSSSCG00000049957	XLOC_039761
ENSSSCG00000000435	ARHGEF25	ENSSSCG00000049958	XLOC_039763
ENSSSCG00000024205	ARHGEF26	ENSSSCG00000049959	XLOC_039767
ENSSSCG00000028317	ARHGEF28	ENSSSCG00000049968	XLOC_039769
ENSSSCG00000030359	ARHGEF3	ENSSSCG00000049971	XLOC_039779
ENSSSCG00000040621	ARHGEF33	ENSSSCG00000049992	XLOC_039783
ENSSSCG00000014436	ARHGEF37	ENSSSCG00000050000	XLOC_039788
ENSSSCG00000021764	ARHGEF38	ENSSSCG00000050031	XLOC_039813
ENSSSCG00000005314	ARHGEF39	ENSSSCG00000050063	XLOC_039814
ENSSSCG00000023857	ARHGEF40	ENSSSCG00000050067	XLOC_039826
ENSSSCG00000022525	ARHGEF5	ENSSSCG00000050072	XLOC_039874
ENSSSCG00000030460	ARHGEF6	ENSSSCG00000050077	XLOC_039878
ENSSSCG00000009551	ARHGEF7	ENSSSCG00000050081	XLOC_039890
ENSSSCG00000003559	ARID1A	ENSSSCG00000050085	XLOC_039919
ENSSSCG00000004064	ARID1B	ENSSSCG00000050095	XLOC_039933
ENSSSCG00000030685	ARID2	ENSSSCG00000050100	XLOC_039941
ENSSSCG00000037642	ARID3A	ENSSSCG00000050103	XLOC_039959
ENSSSCG00000001905	ARID3B	ENSSSCG00000050111	XLOC_039965
ENSSSCG00000010971	ARID3C	ENSSSCG00000050119	XLOC_039968
ENSSSCG00000005073	ARID4A	ENSSSCG00000050134	XLOC_039981
ENSSSCG00000060488	ARID4B	ENSSSCG00000050135	XLOC_039992
ENSSSCG00000008123	ARID5A	ENSSSCG00000050149	XLOC_039995
ENSSSCG00000010219	ARID5B	ENSSSCG00000050163	XLOC_040013
ENSSSCG00000054126	ARIH1	ENSSSCG00000050167	XLOC_040016
ENSSSCG00000011367	ARIH2	ENSSSCG00000050176	XLOC_040018
ENSSSCG00000000870	ARL1	ENSSSCG00000050184	XLOC_040033
ENSSSCG00000029985	ARL10	ENSSSCG00000050204	XLOC_040040
ENSSSCG00000053768	ARL11	ENSSSCG00000050213	XLOC_040043
ENSSSCG00000027571	ARL13B	ENSSSCG00000050221	XLOC_040049
ENSSSCG00000056934	ARL14	ENSSSCG00000050230	XLOC_040053
ENSSSCG00000039889	ARL14EP	ENSSSCG00000050246	XLOC_040054
ENSSSCG00000016894	ARL15	ENSSSCG00000050256	XLOC_040056
ENSSSCG00000053661	ARL16	ENSSSCG00000050259	XLOC_040075
ENSSSCG00000034387	ARL2	ENSSSCG00000050270	XLOC_040078
ENSSSCG00000002819	ARL2BP	ENSSSCG00000050295	XLOC_040105
ENSSSCG00000031782	ARL3	ENSSSCG00000050296	XLOC_040108
ENSSSCG00000032709	ARL4A	ENSSSCG00000050311	XLOC_040147
ENSSSCG00000034293	ARL4C	ENSSSCG00000050325	XLOC_040149
ENSSSCG00000017380	ARL4D	ENSSSCG00000050339	XLOC_040163
ENSSSCG00000031541	ARL5A	ENSSSCG00000050340	XLOC_040169
ENSSSCG00000031456	ARL5B	ENSSSCG00000050344	XLOC_040170
ENSSSCG00000027278	ARL6	ENSSSCG00000050347	XLOC_040181
ENSSSCG00000009782	ARL6IP4	ENSSSCG00000050358	XLOC_040190
ENSSSCG00000033154	ARL6IP5	ENSSSCG00000050364	XLOC_040196
ENSSSCG00000015868	ARL6IP6	ENSSSCG00000050382	XLOC_040243
ENSSSCG00000036967	ARL8A	ENSSSCG00000050385	XLOC_040252
ENSSSCG00000011535	ARL8B	ENSSSCG00000050388	XLOC_040280
ENSSSCG00000006220	ARMC1	ENSSSCG00000050394	XLOC_040294
ENSSSCG00000028444	ARMC10	ENSSSCG00000050397	XLOC_040322
ENSSSCG00000001550	ARMC12	ENSSSCG00000050407	XLOC_040345
ENSSSCG00000004388	ARMC2	ENSSSCG00000050419	XLOC_040372
ENSSSCG00000025245	ARMC5	ENSSSCG00000050425	XLOC_040374
ENSSSCG00000049430	ARMC6	ENSSSCG00000050426	XLOC_040511
ENSSSCG00000036610	ARMC8	ENSSSCG00000050451	XLOC_040512
ENSSSCG00000023994	ARMC9	ENSSSCG00000050456	XLOC_040514
ENSSSCG00000038569	ARMCX1	ENSSSCG00000050474	XLOC_040515
ENSSSCG00000012510	ARMCX2	ENSSSCG00000050499	XLOC_040527
ENSSSCG00000040281	ARMCX3	ENSSSCG00000050517	XLOC_040535
ENSSSCG00000034821	ARMCX4	ENSSSCG00000050525	XLOC_040576
ENSSSCG00000012518	ARMCX5	ENSSSCG00000050531	XLOC_040601
ENSSSCG00000012508	ARMCX6	ENSSSCG00000050540	XLOC_040602
ENSSSCG00000033259	ARMH1	ENSSSCG00000050566	XLOC_040615
ENSSSCG00000010571	ARMH3	ENSSSCG00000050568	XLOC_040632
ENSSSCG00000005071	ARMH4	ENSSSCG00000050582	XLOC_040655
ENSSSCG00000004088	ARMT1	ENSSSCG00000050584	XLOC_040656
ENSSSCG00000006646	ARNT	ENSSSCG00000050595	XLOC_040657
ENSSSCG00000040288	ARNT2	ENSSSCG00000050604	XLOC_040658
ENSSSCG00000007609	ARPC1A	ENSSSCG00000050609	XLOC_040670
ENSSSCG00000007625	ARPC1B	ENSSSCG00000050626	XLOC_040683
ENSSSCG00000016185	ARPC2	ENSSSCG00000050648	XLOC_040685
ENSSSCG00000009821	ARPC3	ENSSSCG00000050651	XLOC_040688
ENSSSCG00000015560	ARPC5	ENSSSCG00000050667	XLOC_040695
ENSSSCG00000001850	ARPIN	ENSSSCG00000050679	XLOC_047390
ENSSSCG00000053937	ARPP19	ENSSSCG00000050687	XLOC_047395
ENSSSCG00000011238	ARPP21	ENSSSCG00000050702	XLOC_047396
ENSSSCG00000014852	ARRB1	ENSSSCG00000050719	XLOC_047422
ENSSSCG00000017918	ARRB2	ENSSSCG00000050739	XLOC_047425
ENSSSCG00000039824	ARRDC1	ENSSSCG00000050748	XLOC_047438
ENSSSCG00000013893	ARRDC2	ENSSSCG00000050750	XLOC_047459
ENSSSCG00000014156	ARRDC3	ENSSSCG00000050752	XLOC_047461
ENSSSCG00000002252	ARRDC4	ENSSSCG00000050757	XLOC_047465
ENSSSCG00000032428	ARSA	ENSSSCG00000050781	XLOC_047473
ENSSSCG00000038535	ARSB	ENSSSCG00000050783	XLOC_047474
ENSSSCG00000058492	ARSD	ENSSSCG00000050796	XLOC_047483
ENSSSCG00000017261	ARSG	ENSSSCG00000050849	XLOC_047489
ENSSSCG00000014448	ARSI	ENSSSCG00000050853	XLOC_047492
ENSSSCG00000009122	ARSJ	ENSSSCG00000050854	XLOC_047524
ENSSSCG00000014139	ARSK	ENSSSCG00000050858	XLOC_047527
ENSSSCG00000022129	ARSL	ENSSSCG00000050865	XLOC_047531
ENSSSCG00000008976	ART3	ENSSSCG00000050888	XLOC_047532
ENSSSCG00000000607	ART4	ENSSSCG00000050903	XLOC_047541
ENSSSCG00000034778	ARTN	ENSSSCG00000050904	XLOC_047548
ENSSSCG00000010179	ARV1	ENSSSCG00000050930	XLOC_047551
ENSSSCG00000010133	ARVCF	ENSSSCG00000050934	XLOC_047554
ENSSSCG00000010592	AS3MT	ENSSSCG00000050944	XLOC_047589
ENSSSCG00000006995	ASAH1	ENSSSCG00000050951	XLOC_047590
ENSSSCG00000028759	ASAP1	ENSSSCG00000050964	XLOC_047605
ENSSSCG00000008642	ASAP2	ENSSSCG00000050968	XLOC_047622
ENSSSCG00000028108	ASAP3	ENSSSCG00000050974	XLOC_047642
ENSSSCG00000016340	ASB1	ENSSSCG00000050987	XLOC_047652
ENSSSCG00000012133	ASB11	ENSSSCG00000050989	XLOC_047657
ENSSSCG00000011145	ASB13	ENSSSCG00000050997	XLOC_047659
ENSSSCG00000035320	ASB14	ENSSSCG00000051003	XLOC_047662
ENSSSCG00000016606	ASB15	ENSSSCG00000051007	XLOC_047672
ENSSSCG00000002467	ASB2	ENSSSCG00000051023	XLOC_047707
ENSSSCG00000008415	ASB3	ENSSSCG00000051026	XLOC_047740
ENSSSCG00000015333	ASB4	ENSSSCG00000051028	XLOC_047752
ENSSSCG00000030395	ASB5	ENSSSCG00000051039	XLOC_047776
ENSSSCG00000005679	ASB6	ENSSSCG00000051057	XLOC_047782
ENSSSCG00000004821	ASB7	ENSSSCG00000051064	XLOC_047792
ENSSSCG00000012132	ASB9	ENSSSCG00000051073	XLOC_047798
ENSSSCG00000023130	ASCC1	ENSSSCG00000051079	XLOC_047803
ENSSSCG00000025186	ASCC2	ENSSSCG00000051090	XLOC_047814
ENSSSCG00000004358	ASCC3	ENSSSCG00000051095	XLOC_047832
ENSSSCG00000060761	ASCL1	ENSSSCG00000051113	XLOC_047840
ENSSSCG00000033507	ASCL2	ENSSSCG00000051118	XLOC_047854
ENSSSCG00000004247	ASF1A	ENSSSCG00000051130	XLOC_047861
ENSSSCG00000013772	ASF1B	ENSSSCG00000051146	XLOC_047867
ENSSSCG00000017932	ASGR2	ENSSSCG00000051151	XLOC_047875
ENSSSCG00000006508	ASH1L	ENSSSCG00000051152	XLOC_047908
ENSSSCG00000021898	ASH2L	ENSSSCG00000051161	XLOC_047917
ENSSSCG00000000216	ASIC1	ENSSSCG00000051193	XLOC_047920
ENSSSCG00000027024	ASIC3	ENSSSCG00000051194	XLOC_047930
ENSSSCG00000008869	ASIC5	ENSSSCG00000051210	XLOC_047932
ENSSSCG00000053652	ASIP	ENSSSCG00000051218	XLOC_047948
ENSSSCG00000007738	ASL	ENSSSCG00000051219	XLOC_047969
ENSSSCG00000037174	ASMTL	ENSSSCG00000051220	XLOC_048005
ENSSSCG00000015340	ASNS	ENSSSCG00000051231	XLOC_048014
ENSSSCG00000016041	ASNSD1	ENSSSCG00000051232	XLOC_048017
ENSSSCG00000017861	ASPA	ENSSSCG00000051233	XLOC_048027
ENSSSCG00000054855	ASPDH	ENSSSCG00000051238	XLOC_048028
ENSSSCG00000039553	ASPG	ENSSSCG00000051245	XLOC_048087
ENSSSCG00000025087	ASPH	ENSSSCG00000051266	XLOC_048091
ENSSSCG00000009959	ASPHD2	ENSSSCG00000051274	XLOC_048095
ENSSSCG00000010896	ASPM	ENSSSCG00000051289	XLOC_048097
ENSSSCG00000008072	ASPN	ENSSSCG00000051290	XLOC_048109
ENSSSCG00000033099	ASPRV1	ENSSSCG00000051293	XLOC_048181
ENSSSCG00000040727	ASPSCR1	ENSSSCG00000051300	XLOC_048184
ENSSSCG00000013065	ASRGL1	ENSSSCG00000051313	XLOC_048217
ENSSSCG00000005701	ASS1	ENSSSCG00000051317	XLOC_048237
ENSSSCG00000011182	ASTE1	ENSSSCG00000051325	XLOC_048245
ENSSSCG00000015513	ASTN1	ENSSSCG00000051336	XLOC_048247
ENSSSCG00000005502	ASTN2	ENSSSCG00000051354	XLOC_048264
ENSSSCG00000007248	ASXL1	ENSSSCG00000051361	XLOC_048281
ENSSSCG00000008575	ASXL2	ENSSSCG00000051365	XLOC_048305
ENSSSCG00000003736	ASXL3	ENSSSCG00000051369	XLOC_048324
ENSSSCG00000062685	ATAD1	ENSSSCG00000051370	XLOC_048327
ENSSSCG00000005983	ATAD2	ENSSSCG00000051372	XLOC_048356
ENSSSCG00000008591	ATAD2B	ENSSSCG00000051386	XLOC_048401
ENSSSCG00000003343	ATAD3A	ENSSSCG00000051403	XLOC_048430
ENSSSCG00000035954	ATAD5	ENSSSCG00000051405	XLOC_048441
ENSSSCG00000024604	ATAT1	ENSSSCG00000051406	XLOC_048442
ENSSSCG00000026754	ATCAY	ENSSSCG00000051418	XLOC_048458
ENSSSCG00000010699	ATE1	ENSSSCG00000051442	XLOC_048478
ENSSSCG00000016138	ATF1	ENSSSCG00000051450	XLOC_048493
ENSSSCG00000038076	ATF2	ENSSSCG00000051454	XLOC_048522
ENSSSCG00000015595	ATF3	ENSSSCG00000051459	XLOC_048551
ENSSSCG00000059058	ATF4	ENSSSCG00000051466	XLOC_048578
ENSSSCG00000003201	ATF5	ENSSSCG00000051473	XLOC_048596
ENSSSCG00000006346	ATF6	ENSSSCG00000051482	XLOC_048606
ENSSSCG00000001430	ATF6B	ENSSSCG00000051499	XLOC_048611
ENSSSCG00000000278	ATF7	ENSSSCG00000051503	XLOC_048627
ENSSSCG00000000612	ATF7IP	ENSSSCG00000051505	XLOC_048629
ENSSSCG00000020675	ATF7IP2	ENSSSCG00000051508	XLOC_048640
ENSSSCG00000025210	ATG10	ENSSSCG00000051509	XLOC_048659
ENSSSCG00000033687	ATG101	ENSSSCG00000051511	XLOC_048663
ENSSSCG00000033912	ATG12	ENSSSCG00000051518	XLOC_048670
ENSSSCG00000013257	ATG13	ENSSSCG00000051522	XLOC_048693
ENSSSCG00000005058	ATG14	ENSSSCG00000051526	XLOC_048704
ENSSSCG00000016300	ATG16L1	ENSSSCG00000051530	XLOC_048712
ENSSSCG00000014819	ATG16L2	ENSSSCG00000051549	XLOC_048732
ENSSSCG00000023890	ATG2A	ENSSSCG00000051557	XLOC_048742
ENSSSCG00000002502	ATG2B	ENSSSCG00000051564	XLOC_048768
ENSSSCG00000011930	ATG3	ENSSSCG00000051565	XLOC_048772
ENSSSCG00000012569	ATG4A	ENSSSCG00000051566	XLOC_048779
ENSSSCG00000032919	ATG4B	ENSSSCG00000051575	XLOC_048783
ENSSSCG00000003816	ATG4C	ENSSSCG00000051586	XLOC_048805
ENSSSCG00000013645	ATG4D	ENSSSCG00000051590	XLOC_048807
ENSSSCG00000004370	ATG5	ENSSSCG00000051601	XLOC_048822
ENSSSCG00000011575	ATG7	ENSSSCG00000051611	XLOC_048832
ENSSSCG00000016211	ATG9A	ENSSSCG00000051629	XLOC_048837
ENSSSCG00000016173	ATIC	ENSSSCG00000051633	XLOC_048858
ENSSSCG00000005020	ATL1	ENSSSCG00000051634	XLOC_048873
ENSSSCG00000008487	ATL2	ENSSSCG00000051661	XLOC_048887
ENSSSCG00000013054	ATL3	ENSSSCG00000051668	XLOC_048888
ENSSSCG00000025606	ATM	ENSSSCG00000051679	XLOC_048889
ENSSSCG00000025117	ATN1	ENSSSCG00000051710	XLOC_048890
ENSSSCG00000009196	ATOH1	ENSSSCG00000051717	XLOC_048893
ENSSSCG00000021995	ATOH7	ENSSSCG00000051737	XLOC_048899
ENSSSCG00000008230	ATOH8	ENSSSCG00000051754	XLOC_048901
ENSSSCG00000004617	ATOSA	ENSSSCG00000051787	XLOC_048905
ENSSSCG00000005301	ATOSB	ENSSSCG00000051799	XLOC_048909
ENSSSCG00000026414	ATOX1	ENSSSCG00000051801	XLOC_048910
ENSSSCG00000021527	ATP10B	ENSSSCG00000051803	XLOC_048924
ENSSSCG00000008812	ATP10D	ENSSSCG00000051804	XLOC_048925
ENSSSCG00000037561	ATP11A	ENSSSCG00000051809	XLOC_048933
ENSSSCG00000011772	ATP11B	ENSSSCG00000051810	XLOC_048937
ENSSSCG00000012713	ATP11C	ENSSSCG00000051812	XLOC_048943
ENSSSCG00000013930	ATP13A1	ENSSSCG00000051814	XLOC_048944
ENSSSCG00000031082	ATP13A2	ENSSSCG00000051815	XLOC_048975
ENSSSCG00000011825	ATP13A3	ENSSSCG00000051817	XLOC_048981
ENSSSCG00000006740	ATP1A1	ENSSSCG00000051820	XLOC_048982
ENSSSCG00000006391	ATP1A2	ENSSSCG00000051827	XLOC_048985
ENSSSCG00000003045	ATP1A3	ENSSSCG00000051832	XLOC_048997
ENSSSCG00000006296	ATP1B1	ENSSSCG00000051846	XLOC_049010
ENSSSCG00000017951	ATP1B2	ENSSSCG00000051856	XLOC_049017
ENSSSCG00000000453	ATP23	ENSSSCG00000051861	XLOC_049033
ENSSSCG00000007805	ATP2A1	ENSSSCG00000051862	XLOC_049039
ENSSSCG00000034386	ATP2A2	ENSSSCG00000051865	XLOC_049041
ENSSSCG00000017874	ATP2A3	ENSSSCG00000051872	XLOC_049043
ENSSSCG00000027898	ATP2B1	ENSSSCG00000051877	XLOC_049051
ENSSSCG00000023084	ATP2B2	ENSSSCG00000051884	XLOC_049064
ENSSSCG00000012769	ATP2B3	ENSSSCG00000051886	XLOC_049076
ENSSSCG00000015273	ATP2B4	ENSSSCG00000051889	XLOC_049091
ENSSSCG00000011183	ATP2C1	ENSSSCG00000051900	XLOC_049094
ENSSSCG00000002671	ATP2C2	ENSSSCG00000051910	XLOC_049107
ENSSSCG00000009561	ATP4B	ENSSSCG00000051913	XLOC_049109
ENSSSCG00000004499	ATP5F1A	ENSSSCG00000051930	XLOC_049122
ENSSSCG00000034086	ATP5F1C	ENSSSCG00000051934	XLOC_049124
ENSSSCG00000035532	ATP5F1D	ENSSSCG00000051936	XLOC_049154
ENSSSCG00000027072	ATP5IF1	ENSSSCG00000051938	XLOC_049163
ENSSSCG00000017544	ATP5MC1	ENSSSCG00000051941	XLOC_049165
ENSSSCG00000062561	ATP5MC2	ENSSSCG00000051957	XLOC_049169
ENSSSCG00000015973	ATP5MC3	ENSSSCG00000051960	XLOC_049170
ENSSSCG00000023903	ATP5ME	ENSSSCG00000051971	XLOC_049198
ENSSSCG00000032165	ATP5MK	ENSSSCG00000051977	XLOC_049202
ENSSSCG00000037772	ATP5PB	ENSSSCG00000051978	XLOC_049207
ENSSSCG00000038399	ATP5PF	ENSSSCG00000051992	XLOC_049208
ENSSSCG00000012042	ATP5PO	ENSSSCG00000051997	XLOC_049251
ENSSSCG00000018081	ATP6	ENSSSCG00000052004	XLOC_049252
ENSSSCG00000037310	ATP6AP1	ENSSSCG00000052020	XLOC_049264
ENSSSCG00000012247	ATP6AP2	ENSSSCG00000052021	XLOC_049272
ENSSSCG00000017401	ATP6V0A1	ENSSSCG00000052034	XLOC_049274
ENSSSCG00000009766	ATP6V0A2	ENSSSCG00000052036	XLOC_049280
ENSSSCG00000039267	ATP6V0B	ENSSSCG00000052042	XLOC_049296
ENSSSCG00000002776	ATP6V0D1	ENSSSCG00000052043	XLOC_049298
ENSSSCG00000055239	ATP6V0E2	ENSSSCG00000052061	XLOC_049300
ENSSSCG00000011916	ATP6V1A	ENSSSCG00000052066	XLOC_049301
ENSSSCG00000028694	ATP6V1B2	ENSSSCG00000052080	XLOC_049304
ENSSSCG00000006054	ATP6V1C1	ENSSSCG00000052081	XLOC_049309
ENSSSCG00000008634	ATP6V1C2	ENSSSCG00000052082	XLOC_049311
ENSSSCG00000033278	ATP6V1D	ENSSSCG00000052089	XLOC_049343
ENSSSCG00000008441	ATP6V1E2	ENSSSCG00000052091	XLOC_049348
ENSSSCG00000016577	ATP6V1F	ENSSSCG00000052096	XLOC_049378
ENSSSCG00000023540	ATP6V1FNB	ENSSSCG00000052109	XLOC_049381
ENSSSCG00000053522	ATP6V1G1	ENSSSCG00000052120	XLOC_049382
ENSSSCG00000001401	ATP6V1G2	ENSSSCG00000052125	XLOC_049392
ENSSSCG00000006263	ATP6V1H	ENSSSCG00000052130	XLOC_049393
ENSSSCG00000012437	ATP7A	ENSSSCG00000052134	XLOC_049408
ENSSSCG00000033570	ATP7B	ENSSSCG00000052147	XLOC_049413
ENSSSCG00000018080	ATP8	ENSSSCG00000052152	XLOC_049415
ENSSSCG00000008803	ATP8A1	ENSSSCG00000052153	XLOC_049449
ENSSSCG00000035421	ATP8A2	ENSSSCG00000052158	XLOC_049506
ENSSSCG00000004921	ATP8B1	ENSSSCG00000052162	XLOC_049527
ENSSSCG00000006550	ATP8B2	ENSSSCG00000052169	XLOC_049536
ENSSSCG00000013440	ATP8B3	ENSSSCG00000052174	XLOC_049547
ENSSSCG00000004646	ATP8B4	ENSSSCG00000052176	XLOC_049581
ENSSSCG00000007478	ATP9A	ENSSSCG00000052187	XLOC_049587
ENSSSCG00000004857	ATP9B	ENSSSCG00000052191	XLOC_049596
ENSSSCG00000038657	ATPAF1	ENSSSCG00000052198	XLOC_049613
ENSSSCG00000028712	ATPAF2	ENSSSCG00000052206	XLOC_049714
ENSSSCG00000036387	ATPSCKMT	ENSSSCG00000052207	XLOC_049715
ENSSSCG00000011679	ATR	ENSSSCG00000052213	XLOC_049720
ENSSSCG00000022058	ATRAID	ENSSSCG00000052219	XLOC_049721
ENSSSCG00000011359	ATRIP	ENSSSCG00000052221	XLOC_049754
ENSSSCG00000007153	ATRN	ENSSSCG00000052224	XLOC_049756
ENSSSCG00000010654	ATRNL1	ENSSSCG00000052225	XLOC_049757
ENSSSCG00000012434	ATRX	ENSSSCG00000052236	XLOC_049802
ENSSSCG00000001065	ATXN1	ENSSSCG00000052240	XLOC_049808
ENSSSCG00000024864	ATXN10	ENSSSCG00000052253	XLOC_049818
ENSSSCG00000038917	ATXN1L	ENSSSCG00000052255	XLOC_049821
ENSSSCG00000009834	ATXN2	ENSSSCG00000052265	XLOC_049840
ENSSSCG00000021845	ATXN2L	ENSSSCG00000052269	XLOC_049887
ENSSSCG00000002446	ATXN3	ENSSSCG00000052282	XLOC_049900
ENSSSCG00000011493	ATXN7	ENSSSCG00000052283	XLOC_049905
ENSSSCG00000015432	ATXN7L1	ENSSSCG00000052285	XLOC_049949
ENSSSCG00000006828	ATXN7L2	ENSSSCG00000052290	XLOC_049950
ENSSSCG00000017362	ATXN7L3	ENSSSCG00000052292	XLOC_049951
ENSSSCG00000054160	ATXN7L3B	ENSSSCG00000052295	XLOC_049957
ENSSSCG00000009591	AUH	ENSSSCG00000052297	XLOC_049987
ENSSSCG00000003552	AUNIP	ENSSSCG00000052305	XLOC_049999
ENSSSCG00000008268	AUP1	ENSSSCG00000052319	XLOC_050000
ENSSSCG00000038474	AURKAIP1	ENSSSCG00000052330	XLOC_050007
ENSSSCG00000028924	AURKB	ENSSSCG00000052331	XLOC_050011
ENSSSCG00000007727	AUTS2	ENSSSCG00000052334	XLOC_050044
ENSSSCG00000029474	AVEN	ENSSSCG00000052335	XLOC_050064
ENSSSCG00000029571	AVIL	ENSSSCG00000052336	XLOC_050081
ENSSSCG00000023445	AVL9	ENSSSCG00000052337	XLOC_050084
ENSSSCG00000036824	AVPI1	ENSSSCG00000052340	XLOC_050088
ENSSSCG00000033383	AVPR1A	ENSSSCG00000052348	XLOC_050099
ENSSSCG00000012789	AVPR2	ENSSSCG00000052352	XLOC_050137
ENSSSCG00000002980	AWN	ENSSSCG00000052359	XLOC_050138
ENSSSCG00000023204	AXIN1	ENSSSCG00000052366	XLOC_050147
ENSSSCG00000017265	AXIN2	ENSSSCG00000052372	XLOC_050148
ENSSSCG00000038806	AXL	ENSSSCG00000052373	XLOC_050151
ENSSSCG00000028258	AZI2	ENSSSCG00000052374	XLOC_050192
ENSSSCG00000023873	AZIN1	ENSSSCG00000052383	XLOC_050219
ENSSSCG00000003619	AZIN2	ENSSSCG00000052392	XLOC_050222
ENSSSCG00000051899	B2M	ENSSSCG00000052398	XLOC_050237
ENSSSCG00000021774	B3GALNT1	ENSSSCG00000052402	XLOC_050247
ENSSSCG00000033692	B3GALNT2	ENSSSCG00000052405	XLOC_050281
ENSSSCG00000034351	B3GALT1	ENSSSCG00000052408	XLOC_050282
ENSSSCG00000010800	B3GALT2	ENSSSCG00000052416	XLOC_050295
ENSSSCG00000001503	B3GALT4	ENSSSCG00000052443	XLOC_050307
ENSSSCG00000022151	B3GALT6	ENSSSCG00000052447	XLOC_050312
ENSSSCG00000026246	B3GAT2	ENSSSCG00000052451	XLOC_050316
ENSSSCG00000020809	B3GAT3	ENSSSCG00000052454	XLOC_050317
ENSSSCG00000009335	B3GLCT	ENSSSCG00000052458	XLOC_050321
ENSSSCG00000008374	B3GNT2	ENSSSCG00000052460	XLOC_050334
ENSSSCG00000013886	B3GNT3	ENSSSCG00000052462	XLOC_050339
ENSSSCG00000009798	B3GNT4	ENSSSCG00000052468	XLOC_050341
ENSSSCG00000024393	B3GNT5	ENSSSCG00000052475	XLOC_050343
ENSSSCG00000033015	B3GNT7	ENSSSCG00000052485	XLOC_050344
ENSSSCG00000032536	B3GNT8	ENSSSCG00000052506	XLOC_050361
ENSSSCG00000040139	B3GNT9	ENSSSCG00000052508	XLOC_050362
ENSSSCG00000027229	B3GNTL1	ENSSSCG00000052512	XLOC_050378
ENSSSCG00000000433	B4GALNT1	ENSSSCG00000052513	XLOC_050381
ENSSSCG00000033412	B4GALNT3	ENSSSCG00000052527	XLOC_050384
ENSSSCG00000033780	B4GALNT4	ENSSSCG00000052531	XLOC_050393
ENSSSCG00000035454	B4GALT1	ENSSSCG00000052534	XLOC_050399
ENSSSCG00000026793	B4GALT2	ENSSSCG00000052540	XLOC_050401
ENSSSCG00000006360	B4GALT3	ENSSSCG00000052557	XLOC_050404
ENSSSCG00000011903	B4GALT4	ENSSSCG00000052558	XLOC_050406
ENSSSCG00000007465	B4GALT5	ENSSSCG00000052566	XLOC_050407
ENSSSCG00000025005	B4GALT6	ENSSSCG00000052574	XLOC_050409
ENSSSCG00000014035	B4GALT7	ENSSSCG00000052575	XLOC_050420
ENSSSCG00000012940	B4GAT1	ENSSSCG00000052587	XLOC_050424
ENSSSCG00000039681	B9D1	ENSSSCG00000052588	XLOC_050427
ENSSSCG00000003013	B9D2	ENSSSCG00000052593	XLOC_050430
ENSSSCG00000059124	BAALC	ENSSSCG00000052596	XLOC_050431
ENSSSCG00000031073	BABAM1	ENSSSCG00000052598	XLOC_050432
ENSSSCG00000026465	BABAM2	ENSSSCG00000052602	XLOC_050433
ENSSSCG00000015079	BACE1	ENSSSCG00000052617	XLOC_050443
ENSSSCG00000012029	BACH1	ENSSSCG00000052618	XLOC_050444
ENSSSCG00000004332	BACH2	ENSSSCG00000052620	XLOC_050452
ENSSSCG00000013033	BAD	ENSSSCG00000052621	XLOC_050454
ENSSSCG00000010996	BAG1	ENSSSCG00000052628	XLOC_050469
ENSSSCG00000033526	BAG2	ENSSSCG00000052633	XLOC_050471
ENSSSCG00000010686	BAG3	ENSSSCG00000052641	XLOC_056464
ENSSSCG00000034468	BAG4	ENSSSCG00000052644	XLOC_056477
ENSSSCG00000037197	BAG5	ENSSSCG00000052646	XLOC_056489
ENSSSCG00000001410	BAG6	ENSSSCG00000052649	XLOC_056495
ENSSSCG00000023045	BAHCC1	ENSSSCG00000052651	XLOC_056506
ENSSSCG00000004772	BAHD1	ENSSSCG00000052652	XLOC_056567
ENSSSCG00000017142	BAIAP2	ENSSSCG00000052659	XLOC_056592
ENSSSCG00000007602	BAIAP2L1	ENSSSCG00000052661	XLOC_056613
ENSSSCG00000000111	BAIAP2L2	ENSSSCG00000052678	XLOC_056628
ENSSSCG00000008029	BAIAP3	ENSSSCG00000052685	XLOC_056637
ENSSSCG00000011014	BAMBI	ENSSSCG00000052688	XLOC_056654
ENSSSCG00000022361	BANK1	ENSSSCG00000052691	XLOC_056666
ENSSSCG00000020678	BANP	ENSSSCG00000052694	XLOC_056681
ENSSSCG00000011438	BAP1	ENSSSCG00000052700	XLOC_056683
ENSSSCG00000016170	BARD1	ENSSSCG00000052703	XLOC_056686
ENSSSCG00000055470	BATF	ENSSSCG00000052707	XLOC_056698
ENSSSCG00000023178	BATF2	ENSSSCG00000052708	XLOC_056720
ENSSSCG00000026587	BATF3	ENSSSCG00000052713	XLOC_056721
ENSSSCG00000061946	BAX	ENSSSCG00000052716	XLOC_056723
ENSSSCG00000001958	BAZ1A	ENSSSCG00000052722	XLOC_056725
ENSSSCG00000027342	BAZ1B	ENSSSCG00000052729	XLOC_056777
ENSSSCG00000000403	BAZ2A	ENSSSCG00000052733	XLOC_056832
ENSSSCG00000015882	BAZ2B	ENSSSCG00000052746	XLOC_056835
ENSSSCG00000003112	BBC3	ENSSSCG00000052756	XLOC_056846
ENSSSCG00000055707	BBIP1	ENSSSCG00000052762	XLOC_056859
ENSSSCG00000002356	BBOF1	ENSSSCG00000052769	XLOC_056862
ENSSSCG00000013337	BBOX1	ENSSSCG00000052789	XLOC_056867
ENSSSCG00000040416	BBS1	ENSSSCG00000052792	XLOC_056895
ENSSSCG00000000523	BBS10	ENSSSCG00000052793	XLOC_056896
ENSSSCG00000026290	BBS12	ENSSSCG00000052794	XLOC_056897
ENSSSCG00000025417	BBS2	ENSSSCG00000052803	XLOC_056909
ENSSSCG00000001924	BBS4	ENSSSCG00000052804	XLOC_056923
ENSSSCG00000015931	BBS5	ENSSSCG00000052811	XLOC_056925
ENSSSCG00000009093	BBS7	ENSSSCG00000052818	XLOC_056929
ENSSSCG00000024754	BBS9	ENSSSCG00000052819	XLOC_056935
ENSSSCG00000011943	BBX	ENSSSCG00000052828	XLOC_056948
ENSSSCG00000020657	BCAM	ENSSSCG00000052831	XLOC_056951
ENSSSCG00000006477	BCAN	ENSSSCG00000052835	XLOC_056963
ENSSSCG00000022869	BCAP29	ENSSSCG00000052837	XLOC_056969
ENSSSCG00000012772	BCAP31	ENSSSCG00000052843	XLOC_056975
ENSSSCG00000028878	BCAR1	ENSSSCG00000052845	XLOC_056985
ENSSSCG00000006893	BCAR3	ENSSSCG00000052853	XLOC_056986
ENSSSCG00000007485	BCAS1	ENSSSCG00000052861	XLOC_056990
ENSSSCG00000055502	BCAS2	ENSSSCG00000052864	XLOC_056995
ENSSSCG00000017676	BCAS3	ENSSSCG00000052865	XLOC_056998
ENSSSCG00000007472	BCAS4	ENSSSCG00000052868	XLOC_057043
ENSSSCG00000029163	BCAT1	ENSSSCG00000052875	XLOC_057044
ENSSSCG00000003139	BCAT2	ENSSSCG00000052876	XLOC_057052
ENSSSCG00000010743	BCCIP	ENSSSCG00000052885	XLOC_057076
ENSSSCG00000040144	BCDIN3D	ENSSSCG00000052887	XLOC_057099
ENSSSCG00000028794	BCKDHA	ENSSSCG00000052891	XLOC_057145
ENSSSCG00000004465	BCKDHB	ENSSSCG00000052899	XLOC_057160
ENSSSCG00000007763	BCKDK	ENSSSCG00000052902	XLOC_057163
ENSSSCG00000025691	BCL10	ENSSSCG00000052910	XLOC_057174
ENSSSCG00000008392	BCL11A	ENSSSCG00000052923	XLOC_057192
ENSSSCG00000002507	BCL11B	ENSSSCG00000052930	XLOC_057194
ENSSSCG00000062696	BCL2	ENSSSCG00000052936	XLOC_057197
ENSSSCG00000040010	BCL2A1	ENSSSCG00000052938	XLOC_057207
ENSSSCG00000035357	BCL2L1	ENSSSCG00000052949	XLOC_057247
ENSSSCG00000060053	BCL2L11	ENSSSCG00000052962	XLOC_057256
ENSSSCG00000040373	BCL2L13	ENSSSCG00000052966	XLOC_057257
ENSSSCG00000000623	BCL2L14	ENSSSCG00000052972	XLOC_057260
ENSSSCG00000038970	BCL2L15	ENSSSCG00000052976	XLOC_057279
ENSSSCG00000002023	BCL2L2	ENSSSCG00000052979	XLOC_057280
ENSSSCG00000027426	BCL3	ENSSSCG00000052992	XLOC_057289
ENSSSCG00000011810	BCL6	ENSSSCG00000053002	XLOC_057352
ENSSSCG00000017927	BCL6B	ENSSSCG00000053014	XLOC_057381
ENSSSCG00000009801	BCL7A	ENSSSCG00000053028	XLOC_057408
ENSSSCG00000007708	BCL7B	ENSSSCG00000053033	XLOC_057409
ENSSSCG00000007776	BCL7C	ENSSSCG00000053034	XLOC_057421
ENSSSCG00000006698	BCL9	ENSSSCG00000053036	XLOC_057427
ENSSSCG00000015099	BCL9L	ENSSSCG00000053042	XLOC_057431
ENSSSCG00000004163	BCLAF1	ENSSSCG00000053043	XLOC_057439
ENSSSCG00000023334	BCLAF3	ENSSSCG00000053052	XLOC_057447
ENSSSCG00000036572	BCO1	ENSSSCG00000053060	XLOC_057448
ENSSSCG00000015039	BCO2	ENSSSCG00000053064	XLOC_057450
ENSSSCG00000012241	BCOR	ENSSSCG00000053065	XLOC_057470
ENSSSCG00000012655	BCORL1	ENSSSCG00000053075	XLOC_057477
ENSSSCG00000010052	BCR	ENSSSCG00000053077	XLOC_057493
ENSSSCG00000035775	BCS1L	ENSSSCG00000053079	XLOC_057495
ENSSSCG00000024109	BDH1	ENSSSCG00000053082	XLOC_057506
ENSSSCG00000022282	BDH2	ENSSSCG00000053085	XLOC_057512
ENSSSCG00000027030	BDKRB2	ENSSSCG00000053087	XLOC_057526
ENSSSCG00000013333	BDNF	ENSSSCG00000053106	XLOC_057527
ENSSSCG00000016968	BDP1	ENSSSCG00000053108	XLOC_057535
ENSSSCG00000033191	BEAN1	ENSSSCG00000053111	XLOC_057536
ENSSSCG00000017386	BECN1	ENSSSCG00000053114	XLOC_057554
ENSSSCG00000031159	BEND3	ENSSSCG00000053129	XLOC_057564
ENSSSCG00000063412	BEND5	ENSSSCG00000053134	XLOC_057601
ENSSSCG00000001498	BEND6	ENSSSCG00000053135	XLOC_057645
ENSSSCG00000032984	BEND7	ENSSSCG00000053137	XLOC_057700
ENSSSCG00000023090	BEST1	ENSSSCG00000053144	XLOC_057702
ENSSSCG00000013733	BEST2	ENSSSCG00000053145	XLOC_057706
ENSSSCG00000003929	BEST4	ENSSSCG00000053146	XLOC_057711
ENSSSCG00000036385	BET1	ENSSSCG00000053152	XLOC_057721
ENSSSCG00000014556	BET1L	ENSSSCG00000053160	XLOC_057761
ENSSSCG00000012525	BEX1	ENSSSCG00000053174	XLOC_057775
ENSSSCG00000012528	BEX3	ENSSSCG00000053175	XLOC_057786
ENSSSCG00000022635	BEX4	ENSSSCG00000053178	XLOC_057813
ENSSSCG00000012514	BEX5	ENSSSCG00000053179	XLOC_057889
ENSSSCG00000037673	BFAR	ENSSSCG00000053182	XLOC_057912
ENSSSCG00000055767	BGLAP	ENSSSCG00000053183	XLOC_057915
ENSSSCG00000012766	BGN	ENSSSCG00000053184	XLOC_057916
ENSSSCG00000038489	BHLHA15	ENSSSCG00000053188	XLOC_057940
ENSSSCG00000059145	BHLHE22	ENSSSCG00000053197	XLOC_057942
ENSSSCG00000036136	BHLHE40	ENSSSCG00000053204	XLOC_058029
ENSSSCG00000028552	BHLHE41	ENSSSCG00000053206	XLOC_058061
ENSSSCG00000010204	BICC1	ENSSSCG00000053219	XLOC_058081
ENSSSCG00000000531	BICD1	ENSSSCG00000053231	XLOC_058114
ENSSSCG00000027166	BICD2	ENSSSCG00000053235	XLOC_058118
ENSSSCG00000009896	BICDL1	ENSSSCG00000053237	XLOC_058123
ENSSSCG00000020895	BICDL2	ENSSSCG00000053246	XLOC_058124
ENSSSCG00000022302	BICRA	ENSSSCG00000053247	XLOC_058158
ENSSSCG00000001646	BICRAL	ENSSSCG00000053284	XLOC_058164
ENSSSCG00000000769	BID	ENSSSCG00000053289	XLOC_058172
ENSSSCG00000015720	BIN1	ENSSSCG00000053290	XLOC_058174
ENSSSCG00000000223	BIN2	ENSSSCG00000053298	XLOC_058197
ENSSSCG00000009629	BIN3	ENSSSCG00000053301	XLOC_058200
ENSSSCG00000063374	BIRC2	ENSSSCG00000053307	XLOC_058233
ENSSSCG00000027529	BIRC3	ENSSSCG00000053318	XLOC_058234
ENSSSCG00000040486	BIRC5	ENSSSCG00000053324	XLOC_058286
ENSSSCG00000008513	BIRC6	ENSSSCG00000053327	XLOC_058293
ENSSSCG00000009534	BIVM	ENSSSCG00000053329	XLOC_058298
ENSSSCG00000063164	BLCAP	ENSSSCG00000053337	XLOC_058306
ENSSSCG00000027568	BLK	ENSSSCG00000053345	XLOC_058308
ENSSSCG00000001816	BLM	ENSSSCG00000053350	XLOC_058309
ENSSSCG00000017796	BLMH	ENSSSCG00000053352	XLOC_058310
ENSSSCG00000010504	BLNK	ENSSSCG00000053361	XLOC_058311
ENSSSCG00000000359	BLOC1S1	ENSSSCG00000053365	XLOC_058333
ENSSSCG00000010551	BLOC1S2	ENSSSCG00000053368	XLOC_058354
ENSSSCG00000059110	BLOC1S4	ENSSSCG00000053369	XLOC_058497
ENSSSCG00000040593	BLOC1S5	ENSSSCG00000053381	XLOC_058498
ENSSSCG00000037384	BLOC1S6	ENSSSCG00000053382	XLOC_058502
ENSSSCG00000009090	BLTP1	ENSSSCG00000053397	XLOC_058510
ENSSSCG00000017764	BLTP2	ENSSSCG00000053399	XLOC_058548
ENSSSCG00000001532	BLTP3A	ENSSSCG00000053400	XLOC_058556
ENSSSCG00000026697	BLTP3B	ENSSSCG00000053401	XLOC_058564
ENSSSCG00000016756	BLVRA	ENSSSCG00000053404	XLOC_058573
ENSSSCG00000021067	BLVRB	ENSSSCG00000053413	XLOC_058580
ENSSSCG00000022396	BLZF1	ENSSSCG00000053419	XLOC_058602
ENSSSCG00000013397	BMAL1	ENSSSCG00000053426	XLOC_058647
ENSSSCG00000000551	BMAL2	ENSSSCG00000053428	XLOC_058686
ENSSSCG00000032956	BMERB1	ENSSSCG00000053430	XLOC_058709
ENSSSCG00000035284	BMF	ENSSSCG00000053433	XLOC_058718
ENSSSCG00000011081	BMI1	ENSSSCG00000053441	XLOC_058909
ENSSSCG00000009620	BMP1	ENSSSCG00000053446	XLOC_058910
ENSSSCG00000039442	BMP2	ENSSSCG00000053448	XLOC_058915
ENSSSCG00000027722	BMP2K	ENSSSCG00000053450	XLOC_058922
ENSSSCG00000029061	BMP3	ENSSSCG00000053453	XLOC_058940
ENSSSCG00000005045	BMP4	ENSSSCG00000053460	XLOC_059019
ENSSSCG00000001478	BMP5	ENSSSCG00000053461	XLOC_059033
ENSSSCG00000001027	BMP6	ENSSSCG00000053467	XLOC_059041
ENSSSCG00000007501	BMP7	ENSSSCG00000053471	XLOC_059072
ENSSSCG00000016665	BMPER	ENSSSCG00000053480	XLOC_059094
ENSSSCG00000010360	BMPR1A	ENSSSCG00000053486	XLOC_059106
ENSSSCG00000029621	BMPR1B	ENSSSCG00000053489	XLOC_059119
ENSSSCG00000016113	BMPR2	ENSSSCG00000053497	XLOC_059121
ENSSSCG00000010198	BMS1	ENSSSCG00000053498	XLOC_059127
ENSSSCG00000021466	BMT2	ENSSSCG00000053503	XLOC_059133
ENSSSCG00000012137	BMX	ENSSSCG00000053509	XLOC_059144
ENSSSCG00000001798	BNC1	ENSSSCG00000053511	XLOC_059152
ENSSSCG00000005180	BNC2	ENSSSCG00000053524	XLOC_059153
ENSSSCG00000016985	BNIP1	ENSSSCG00000053525	XLOC_059162
ENSSSCG00000004582	BNIP2	ENSSSCG00000053534	XLOC_059163
ENSSSCG00000024388	BNIP3	ENSSSCG00000053536	XLOC_059168
ENSSSCG00000009658	BNIP3L	ENSSSCG00000053559	XLOC_059173
ENSSSCG00000001560	BNIP5	ENSSSCG00000053560	XLOC_059180
ENSSSCG00000006640	BNIPL	ENSSSCG00000053570	XLOC_059185
ENSSSCG00000025826	BOC	ENSSSCG00000053575	XLOC_059192
ENSSSCG00000008735	BOD1L1	ENSSSCG00000053578	XLOC_059203
ENSSSCG00000032684	BOK	ENSSSCG00000053584	XLOC_059214
ENSSSCG00000006667	BOLA1	ENSSSCG00000053585	XLOC_059228
ENSSSCG00000005920	BOP1	ENSSSCG00000053605	XLOC_059230
ENSSSCG00000025120	BORA	ENSSSCG00000053608	XLOC_059249
ENSSSCG00000032804	BORCS5	ENSSSCG00000053611	XLOC_059261
ENSSSCG00000028788	BORCS6	ENSSSCG00000053620	XLOC_059344
ENSSSCG00000038633	BORCS7	ENSSSCG00000053624	XLOC_059345
ENSSSCG00000044084	BORCS8	ENSSSCG00000053633	XLOC_059346
ENSSSCG00000039425	BPGM	ENSSSCG00000053635	XLOC_059350
ENSSSCG00000001008	BPHL	ENSSSCG00000053639	XLOC_059362
ENSSSCG00000026605	BPI	ENSSSCG00000053642	XLOC_059375
ENSSSCG00000029714	BPIFB2	ENSSSCG00000053646	XLOC_059410
ENSSSCG00000026137	BPIFB3	ENSSSCG00000053657	XLOC_059425
ENSSSCG00000000157	BPIFC	ENSSSCG00000053663	XLOC_059429
ENSSSCG00000010822	BPNT1	ENSSSCG00000053665	XLOC_059444
ENSSSCG00000032846	BPNT2	ENSSSCG00000053685	XLOC_059451
ENSSSCG00000033528	BPTF	ENSSSCG00000053686	XLOC_059454
ENSSSCG00000016494	BRAF	ENSSSCG00000053687	XLOC_059465
ENSSSCG00000040595	BRAP	ENSSSCG00000053688	XLOC_059479
ENSSSCG00000007563	BRAT1	ENSSSCG00000053689	XLOC_059512
ENSSSCG00000022101	BRCA1	ENSSSCG00000053695	XLOC_059518
ENSSSCG00000029039	BRCA2	ENSSSCG00000053697	XLOC_059520
ENSSSCG00000012813	BRCC3	ENSSSCG00000053704	XLOC_059528
ENSSSCG00000032820	BRD1	ENSSSCG00000053715	XLOC_059570
ENSSSCG00000001471	BRD2	ENSSSCG00000053718	XLOC_059571
ENSSSCG00000005749	BRD3	ENSSSCG00000053719	XLOC_059584
ENSSSCG00000055491	BRD3OS	ENSSSCG00000053731	XLOC_059604
ENSSSCG00000022227	BRD4	ENSSSCG00000053739	XLOC_059606
ENSSSCG00000014327	BRD8	ENSSSCG00000053751	XLOC_059627
ENSSSCG00000035118	BRD9	ENSSSCG00000053752	XLOC_059629
ENSSSCG00000031710	BRF1	ENSSSCG00000053754	XLOC_059631
ENSSSCG00000040833	BRF2	ENSSSCG00000053758	XLOC_059632
ENSSSCG00000037605	BRI3	ENSSSCG00000053771	XLOC_059638
ENSSSCG00000054264	BRI3BP	ENSSSCG00000053773	XLOC_059639
ENSSSCG00000005504	BRINP1	ENSSSCG00000053775	XLOC_059648
ENSSSCG00000010809	BRINP3	ENSSSCG00000053778	XLOC_059650
ENSSSCG00000021384	BRIP1	ENSSSCG00000053787	XLOC_059664
ENSSSCG00000016827	BRIX1	ENSSSCG00000053789	XLOC_059666
ENSSSCG00000011565	BRK1	ENSSSCG00000053792	XLOC_059677
ENSSSCG00000012939	BRMS1	ENSSSCG00000053801	XLOC_059696
ENSSSCG00000001947	BRMS1L	ENSSSCG00000053803	XLOC_059701
ENSSSCG00000010836	BROX	ENSSSCG00000053811	XLOC_059711
ENSSSCG00000011548	BRPF1	ENSSSCG00000053817	XLOC_059723
ENSSSCG00000020803	BRPF3	ENSSSCG00000053820	XLOC_059739
ENSSSCG00000032656	BRSK1	ENSSSCG00000053821	XLOC_059748
ENSSSCG00000037337	BRSK2	ENSSSCG00000053828	XLOC_059776
ENSSSCG00000021042	BRWD1	ENSSSCG00000053833	XLOC_059787
ENSSSCG00000025156	BRWD3	ENSSSCG00000053834	XLOC_059829
ENSSSCG00000020823	BSCL2	ENSSSCG00000053842	XLOC_059831
ENSSSCG00000026392	BSDC1	ENSSSCG00000053849	XLOC_059833
ENSSSCG00000011384	BSN	ENSSSCG00000053850	XLOC_059834
ENSSSCG00000021173	BSPRY	ENSSSCG00000053852	XLOC_059843
ENSSSCG00000028359	BST1	ENSSSCG00000053860	XLOC_059868
ENSSSCG00000010467	BTAF1	ENSSSCG00000053862	XLOC_059874
ENSSSCG00000001801	BTBD1	ENSSSCG00000053878	XLOC_059875
ENSSSCG00000010701	BTBD16	ENSSSCG00000053883	XLOC_059878
ENSSSCG00000013175	BTBD18	ENSSSCG00000053885	XLOC_059886
ENSSSCG00000003926	BTBD19	ENSSSCG00000053892	XLOC_059910
ENSSSCG00000013444	BTBD2	ENSSSCG00000053896	XLOC_059915
ENSSSCG00000020853	BTBD3	ENSSSCG00000053897	XLOC_059920
ENSSSCG00000035555	BTBD6	ENSSSCG00000053920	XLOC_059930
ENSSSCG00000002461	BTBD7	ENSSSCG00000053925	XLOC_059941
ENSSSCG00000035196	BTBD8	ENSSSCG00000053935	XLOC_059956
ENSSSCG00000037507	BTBD9	ENSSSCG00000053939	XLOC_059978
ENSSSCG00000008965	BTC	ENSSSCG00000053946	XLOC_059981
ENSSSCG00000011193	BTD	ENSSSCG00000053953	XLOC_060069
ENSSSCG00000038762	BTF3L4	ENSSSCG00000053957	XLOC_060090
ENSSSCG00000035790	BTG1	ENSSSCG00000053964	XLOC_060092
ENSSSCG00000055218	BTG2	ENSSSCG00000053970	XLOC_060096
ENSSSCG00000012014	BTG3	ENSSSCG00000053976	XLOC_060115
ENSSSCG00000026742	BTK	ENSSSCG00000053982	XLOC_060124
ENSSSCG00000001132	BTN1A1	ENSSSCG00000053983	XLOC_060156
ENSSSCG00000025071	BTNL2	ENSSSCG00000053984	XLOC_060159
ENSSSCG00000028567	BTNL9	ENSSSCG00000053999	XLOC_060180
ENSSSCG00000010563	BTRC	ENSSSCG00000054004	XLOC_060182
ENSSSCG00000030469	BUB1	ENSSSCG00000054010	XLOC_060183
ENSSSCG00000004782	BUB1B	ENSSSCG00000054017	XLOC_060188
ENSSSCG00000010726	BUB3	ENSSSCG00000054024	XLOC_060197
ENSSSCG00000015065	BUD13	ENSSSCG00000054028	XLOC_060203
ENSSSCG00000007713	BUD23	ENSSSCG00000054037	XLOC_060220
ENSSSCG00000007623	BUD31	ENSSSCG00000054038	XLOC_060230
ENSSSCG00000004366	BVES	ENSSSCG00000054039	XLOC_060237
ENSSSCG00000026752	BYSL	ENSSSCG00000054042	XLOC_060251
ENSSSCG00000016094	BZW1	ENSSSCG00000054049	XLOC_060296
ENSSSCG00000023118	BZW2	ENSSSCG00000054060	XLOC_060307
ENSSSCG00000040426	C10orf143	ENSSSCG00000054076	XLOC_060381
ENSSSCG00000014634	C11orf42	ENSSSCG00000054077	XLOC_060383
ENSSSCG00000015035	C11orf52	ENSSSCG00000054085	XLOC_060397
ENSSSCG00000014948	C11orf54	ENSSSCG00000054089	XLOC_060442
ENSSSCG00000040570	C11orf58	ENSSSCG00000054093	XLOC_060444
ENSSSCG00000015008	C11orf65	ENSSSCG00000054102	XLOC_060462
ENSSSCG00000012966	C11orf68	ENSSSCG00000054112	XLOC_060464
ENSSSCG00000036867	C11orf71	ENSSSCG00000054118	XLOC_060484
ENSSSCG00000029902	C11orf80	ENSSSCG00000054119	XLOC_060490
ENSSSCG00000040729	C11orf86	ENSSSCG00000054120	XLOC_060532
ENSSSCG00000056689	C11orf94	ENSSSCG00000054129	XLOC_060536
ENSSSCG00000014957	C11orf97	ENSSSCG00000054130	XLOC_060559
ENSSSCG00000058339	C11orf98	ENSSSCG00000054135	XLOC_060578
ENSSSCG00000000925	C12orf29	ENSSSCG00000054137	XLOC_060581
ENSSSCG00000000723	C12orf4	ENSSSCG00000054139	XLOC_060583
ENSSSCG00000024329	C12orf43	ENSSSCG00000054147	XLOC_060585
ENSSSCG00000000924	C12orf50	ENSSSCG00000054158	XLOC_060621
ENSSSCG00000040186	C12orf57	ENSSSCG00000054161	XLOC_060627
ENSSSCG00000056928	C12orf73	ENSSSCG00000054162	XLOC_060628
ENSSSCG00000031661	C12orf75	ENSSSCG00000054168	XLOC_060644
ENSSSCG00000040422	C12orf76	ENSSSCG00000054169	XLOC_060691
ENSSSCG00000002035	C14orf119	ENSSSCG00000054173	XLOC_060754
ENSSSCG00000033807	C14orf132	ENSSSCG00000054174	XLOC_060757
ENSSSCG00000030679	C14orf28	ENSSSCG00000054181	XLOC_060758
ENSSSCG00000031452	C14orf93	ENSSSCG00000054189	XLOC_060759
ENSSSCG00000001885	C15orf39	ENSSSCG00000054191	XLOC_060762
ENSSSCG00000030131	C15orf40	ENSSSCG00000054201	XLOC_060763
ENSSSCG00000004670	C15orf48	ENSSSCG00000054203	XLOC_060783
ENSSSCG00000004954	C15orf61	ENSSSCG00000054205	XLOC_060822
ENSSSCG00000032022	C15orf62	ENSSSCG00000054207	XLOC_060827
ENSSSCG00000035388	C16orf46	ENSSSCG00000054210	XLOC_060836
ENSSSCG00000059578	C16orf74	ENSSSCG00000054213	XLOC_060880
ENSSSCG00000022333	C16orf87	ENSSSCG00000054216	XLOC_060891
ENSSSCG00000038882	C16orf91	ENSSSCG00000054246	XLOC_060906
ENSSSCG00000017417	C17orf113	ENSSSCG00000054256	XLOC_060920
ENSSSCG00000017928	C17orf49	ENSSSCG00000054262	XLOC_060925
ENSSSCG00000032181	C17orf58	ENSSSCG00000054263	XLOC_060935
ENSSSCG00000017733	C17orf75	ENSSSCG00000054266	XLOC_060971
ENSSSCG00000017696	C17orf78	ENSSSCG00000054269	XLOC_060998
ENSSSCG00000017246	C17orf80	ENSSSCG00000054293	XLOC_061010
ENSSSCG00000037753	C17orf98	ENSSSCG00000054300	XLOC_061019
ENSSSCG00000030002	C18orf21	ENSSSCG00000054302	XLOC_061068
ENSSSCG00000004500	C18orf25	ENSSSCG00000054306	XLOC_061073
ENSSSCG00000034415	C18orf32	ENSSSCG00000054312	XLOC_061131
ENSSSCG00000004531	C18orf54	ENSSSCG00000054319	XLOC_061243
ENSSSCG00000032153	C19orf12	ENSSSCG00000054323	XLOC_061277
ENSSSCG00000022265	C19orf25	ENSSSCG00000054324	XLOC_061299
ENSSSCG00000013632	C19orf38	ENSSSCG00000054331	XLOC_061336
ENSSSCG00000013859	C19orf44	ENSSSCG00000054332	XLOC_061344
ENSSSCG00000027016	C19orf47	ENSSSCG00000054348	XLOC_061373
ENSSSCG00000013757	C19orf53	ENSSSCG00000054350	XLOC_061382
ENSSSCG00000040533	C19orf54	ENSSSCG00000054354	XLOC_061469
ENSSSCG00000013769	C19orf67	ENSSSCG00000054356	XLOC_061492
ENSSSCG00000037098	C19orf81	ENSSSCG00000054363	XLOC_061500
ENSSSCG00000039331	C1D	ENSSSCG00000054367	XLOC_061506
ENSSSCG00000031550	C1orf105	ENSSSCG00000054369	XLOC_061508
ENSSSCG00000039905	C1orf109	ENSSSCG00000054371	XLOC_061535
ENSSSCG00000006284	C1orf112	ENSSSCG00000054378	XLOC_061558
ENSSSCG00000027882	C1orf115	ENSSSCG00000054385	XLOC_061585
ENSSSCG00000032446	C1orf116	ENSSSCG00000054386	XLOC_061586
ENSSSCG00000038888	C1orf122	ENSSSCG00000054391	XLOC_061594
ENSSSCG00000010176	C1orf131	ENSSSCG00000054395	XLOC_061599
ENSSSCG00000003803	C1orf141	ENSSSCG00000054396	XLOC_061626
ENSSSCG00000042806	C1orf146	ENSSSCG00000054399	XLOC_061646
ENSSSCG00000031102	C1orf174	ENSSSCG00000054404	XLOC_061650
ENSSSCG00000031188	C1orf185	ENSSSCG00000054417	XLOC_061655
ENSSSCG00000010181	C1orf198	ENSSSCG00000054423	XLOC_061665
ENSSSCG00000003951	C1orf210	ENSSSCG00000054432	XLOC_061668
ENSSSCG00000037600	C1orf216	ENSSSCG00000054438	XLOC_061681
ENSSSCG00000041671	C1orf232	ENSSSCG00000054443	XLOC_061686
ENSSSCG00000013991	C1orf35	ENSSSCG00000054445	XLOC_079453
ENSSSCG00000006554	C1orf43	ENSSSCG00000054448	XLOC_079454
ENSSSCG00000026772	C1orf52	ENSSSCG00000054449	XLOC_079458
ENSSSCG00000032380	C1orf53	ENSSSCG00000054451	XLOC_079471
ENSSSCG00000045950	C1orf54	ENSSSCG00000054458	XLOC_079513
ENSSSCG00000006639	C1orf56	ENSSSCG00000054460	XLOC_079518
ENSSSCG00000015613	C1orf74	ENSSSCG00000054467	XLOC_079519
ENSSSCG00000003524	C1QA	ENSSSCG00000054476	XLOC_079563
ENSSSCG00000033512	C1QB	ENSSSCG00000054481	XLOC_079567
ENSSSCG00000035048	C1QBP	ENSSSCG00000054485	XLOC_079587
ENSSSCG00000038706	C1QC	ENSSSCG00000054499	XLOC_079595
ENSSSCG00000039101	C1QL1	ENSSSCG00000054510	XLOC_079630
ENSSSCG00000011043	C1QL3	ENSSSCG00000054525	XLOC_079636
ENSSSCG00000000197	C1QL4	ENSSSCG00000054530	XLOC_079637
ENSSSCG00000035511	C1QTNF1	ENSSSCG00000054534	XLOC_079640
ENSSSCG00000003333	C1QTNF12	ENSSSCG00000054537	XLOC_079643
ENSSSCG00000035993	C1QTNF2	ENSSSCG00000054545	XLOC_079647
ENSSSCG00000016823	C1QTNF3	ENSSSCG00000054547	XLOC_079655
ENSSSCG00000013231	C1QTNF4	ENSSSCG00000054551	XLOC_079658
ENSSSCG00000054880	C1QTNF5	ENSSSCG00000054557	XLOC_079660
ENSSSCG00000055678	C1QTNF6	ENSSSCG00000054559	XLOC_079683
ENSSSCG00000008737	C1QTNF7	ENSSSCG00000054567	XLOC_079687
ENSSSCG00000060530	C1R	ENSSSCG00000054574	XLOC_079709
ENSSSCG00000033913	C1RL	ENSSSCG00000054575	XLOC_079712
ENSSSCG00000055651	C1S	ENSSSCG00000054580	XLOC_079713
ENSSSCG00000001422	C2	ENSSSCG00000054597	XLOC_079714
ENSSSCG00000055892	C20orf204	ENSSSCG00000054602	XLOC_079763
ENSSSCG00000035666	C20orf27	ENSSSCG00000054608	XLOC_079769
ENSSSCG00000007212	C20orf96	ENSSSCG00000054616	XLOC_079776
ENSSSCG00000012038	C21orf62	ENSSSCG00000054621	XLOC_079809
ENSSSCG00000033025	C21orf91	ENSSSCG00000054625	XLOC_079810
ENSSSCG00000000117	C22orf23	ENSSSCG00000054628	XLOC_079839
ENSSSCG00000040740	C22orf39	ENSSSCG00000054634	XLOC_079860
ENSSSCG00000025821	C2CD2	ENSSSCG00000054636	XLOC_079898
ENSSSCG00000015111	C2CD2L	ENSSSCG00000054643	XLOC_079906
ENSSSCG00000014835	C2CD3	ENSSSCG00000054646	XLOC_079907
ENSSSCG00000021540	C2CD4D	ENSSSCG00000054652	XLOC_079909
ENSSSCG00000000570	C2CD5	ENSSSCG00000054654	XLOC_079912
ENSSSCG00000054074	C2orf15	ENSSSCG00000054658	XLOC_079913
ENSSSCG00000008332	C2orf42	ENSSSCG00000054668	XLOC_079916
ENSSSCG00000035390	C2orf49	ENSSSCG00000054673	XLOC_079929
ENSSSCG00000061027	C2orf66	ENSSSCG00000054682	XLOC_079930
ENSSSCG00000028287	C2orf68	ENSSSCG00000054688	XLOC_079931
ENSSSCG00000016086	C2orf69	ENSSSCG00000054692	XLOC_079941
ENSSSCG00000016270	C2orf72	ENSSSCG00000054710	XLOC_079947
ENSSSCG00000015718	C2orf76	ENSSSCG00000054712	XLOC_079956
ENSSSCG00000033941	C2orf88	ENSSSCG00000054714	XLOC_079982
ENSSSCG00000013551	C3	ENSSSCG00000054716	XLOC_079993
ENSSSCG00000011486	C3orf14	ENSSSCG00000054719	XLOC_080001
ENSSSCG00000037433	C3orf18	ENSSSCG00000054722	XLOC_080008
ENSSSCG00000034645	C3orf38	ENSSSCG00000054724	XLOC_080022
ENSSSCG00000033637	C3orf52	ENSSSCG00000054729	XLOC_080025
ENSSSCG00000056386	C3orf62	ENSSSCG00000054730	XLOC_080044
ENSSSCG00000038724	C3orf70	ENSSSCG00000054733	XLOC_080055
ENSSSCG00000035935	C3orf80	ENSSSCG00000054734	XLOC_080088
ENSSSCG00000058399	C3orf84	ENSSSCG00000054743	XLOC_080092
ENSSSCG00000032588	C3orf85	ENSSSCG00000054744	XLOC_080137
ENSSSCG00000015661	C4BPB	ENSSSCG00000054751	XLOC_080138
ENSSSCG00000009181	C4orf17	ENSSSCG00000054752	XLOC_080198
ENSSSCG00000008771	C4orf19	ENSSSCG00000054754	XLOC_080222
ENSSSCG00000031773	C4orf3	ENSSSCG00000054756	XLOC_080267
ENSSSCG00000061764	C4orf33	ENSSSCG00000054758	XLOC_080268
ENSSSCG00000032190	C4orf36	ENSSSCG00000054761	XLOC_080285
ENSSSCG00000037757	C4orf45	ENSSSCG00000054762	XLOC_080292
ENSSSCG00000028492	C4orf46	ENSSSCG00000054768	XLOC_080312
ENSSSCG00000015794	C4orf47	ENSSSCG00000054769	XLOC_080350
ENSSSCG00000063120	C4orf48	ENSSSCG00000054774	XLOC_080351
ENSSSCG00000042317	C4orf51	ENSSSCG00000054775	XLOC_080359
ENSSSCG00000005512	C5	ENSSSCG00000054787	XLOC_080368
ENSSSCG00000056729	C5AR1	ENSSSCG00000054797	XLOC_080375
ENSSSCG00000003113	C5AR2	ENSSSCG00000054798	XLOC_080385
ENSSSCG00000032323	C5orf15	ENSSSCG00000054803	XLOC_080401
ENSSSCG00000016808	C5orf22	ENSSSCG00000054804	XLOC_080427
ENSSSCG00000034954	C5orf24	ENSSSCG00000054805	XLOC_080431
ENSSSCG00000016876	C5orf34	ENSSSCG00000054809	XLOC_080439
ENSSSCG00000017098	C5orf49	ENSSSCG00000054814	XLOC_080467
ENSSSCG00000010014	C5orf52	ENSSSCG00000054818	XLOC_080468
ENSSSCG00000014250	C5orf63	ENSSSCG00000054819	XLOC_080469
ENSSSCG00000016861	C6	ENSSSCG00000054823	XLOC_080473
ENSSSCG00000038931	C6orf120	ENSSSCG00000054827	XLOC_080475
ENSSSCG00000036801	C6orf132	ENSSSCG00000054828	XLOC_080519
ENSSSCG00000025943	C6orf136	ENSSSCG00000054837	XLOC_080537
ENSSSCG00000001040	C6orf52	ENSSSCG00000054839	XLOC_080538
ENSSSCG00000038752	C6orf62	ENSSSCG00000054842	XLOC_080552
ENSSSCG00000035341	C6orf89	ENSSSCG00000054843	XLOC_080615
ENSSSCG00000016859	C7	ENSSSCG00000054846	XLOC_080620
ENSSSCG00000016760	C7orf25	ENSSSCG00000054859	XLOC_080624
ENSSSCG00000038777	C7orf50	ENSSSCG00000054863	XLOC_080627
ENSSSCG00000003834	C8B	ENSSSCG00000054867	XLOC_080642
ENSSSCG00000005840	C8G	ENSSSCG00000054870	XLOC_080644
ENSSSCG00000035887	C8orf34	ENSSSCG00000054879	XLOC_080646
ENSSSCG00000006972	C8orf48	ENSSSCG00000054883	XLOC_080651
ENSSSCG00000009627	C8orf58	ENSSSCG00000054886	XLOC_080654
ENSSSCG00000021744	C8orf76	ENSSSCG00000054929	XLOC_080656
ENSSSCG00000005895	C8orf82	ENSSSCG00000054930	XLOC_080667
ENSSSCG00000040562	C8orf88	ENSSSCG00000054931	XLOC_080708
ENSSSCG00000032228	C8orf89	ENSSSCG00000054932	XLOC_080724
ENSSSCG00000016856	C9	ENSSSCG00000054940	XLOC_080729
ENSSSCG00000005298	C9orf131	ENSSSCG00000054943	XLOC_080742
ENSSSCG00000005452	C9orf152	ENSSSCG00000054944	XLOC_080747
ENSSSCG00000031382	C9orf40	ENSSSCG00000054949	XLOC_080757
ENSSSCG00000034203	C9orf64	ENSSSCG00000054954	XLOC_080760
ENSSSCG00000011010	C9orf72	ENSSSCG00000054957	XLOC_080783
ENSSSCG00000030426	C9orf78	ENSSSCG00000054958	XLOC_080792
ENSSSCG00000031105	C9orf85	ENSSSCG00000054960	XLOC_080869
ENSSSCG00000023169	CA10	ENSSSCG00000054962	XLOC_080870
ENSSSCG00000003147	CA11	ENSSSCG00000054963	XLOC_080930
ENSSSCG00000004565	CA12	ENSSSCG00000054974	XLOC_080993
ENSSSCG00000006143	CA13	ENSSSCG00000054979	XLOC_081001
ENSSSCG00000027875	CA14	ENSSSCG00000054988	XLOC_081002
ENSSSCG00000006140	CA2	ENSSSCG00000054991	XLOC_081023
ENSSSCG00000023186	CA4	ENSSSCG00000054993	XLOC_081024
ENSSSCG00000035629	CA5A	ENSSSCG00000054996	XLOC_081047
ENSSSCG00000038785	CA7	ENSSSCG00000055004	XLOC_081058
ENSSSCG00000006233	CA8	ENSSSCG00000055013	XLOC_081071
ENSSSCG00000059309	CA9	ENSSSCG00000055015	XLOC_081118
ENSSSCG00000053029	CAAP1	ENSSSCG00000055016	XLOC_081120
ENSSSCG00000016266	CAB39	ENSSSCG00000055023	XLOC_081130
ENSSSCG00000009397	CAB39L	ENSSSCG00000055030	XLOC_081134
ENSSSCG00000033268	CABCOCO1	ENSSSCG00000055033	XLOC_081167
ENSSSCG00000010062	CABIN1	ENSSSCG00000055035	XLOC_081172
ENSSSCG00000003705	CABLES1	ENSSSCG00000055043	XLOC_081173
ENSSSCG00000007540	CABLES2	ENSSSCG00000055047	XLOC_081175
ENSSSCG00000056057	CABP1	ENSSSCG00000055048	XLOC_081176
ENSSSCG00000025869	CABP7	ENSSSCG00000055054	XLOC_081262
ENSSSCG00000003711	CABYR	ENSSSCG00000055056	XLOC_081282
ENSSSCG00000040709	CACFD1	ENSSSCG00000055059	XLOC_081286
ENSSSCG00000004829	CACHD1	ENSSSCG00000055061	XLOC_081338
ENSSSCG00000013754	CACNA1A	ENSSSCG00000055065	XLOC_081349
ENSSSCG00000033493	CACNA1B	ENSSSCG00000055080	XLOC_081350
ENSSSCG00000041764	CACNA1C	ENSSSCG00000055085	XLOC_081381
ENSSSCG00000011455	CACNA1D	ENSSSCG00000055087	XLOC_081395
ENSSSCG00000015543	CACNA1E	ENSSSCG00000055088	XLOC_081399
ENSSSCG00000017562	CACNA1G	ENSSSCG00000055092	XLOC_081400
ENSSSCG00000034266	CACNA1H	ENSSSCG00000055093	XLOC_081430
ENSSSCG00000015402	CACNA2D1	ENSSSCG00000055095	XLOC_081458
ENSSSCG00000027019	CACNA2D3	ENSSSCG00000055103	XLOC_081462
ENSSSCG00000026537	CACNA2D4	ENSSSCG00000055107	XLOC_081475
ENSSSCG00000017510	CACNB1	ENSSSCG00000055111	XLOC_081490
ENSSSCG00000011040	CACNB2	ENSSSCG00000055120	XLOC_081495
ENSSSCG00000032967	CACNB3	ENSSSCG00000055122	XLOC_081498
ENSSSCG00000029073	CACNB4	ENSSSCG00000055128	XLOC_081516
ENSSSCG00000037202	CACNG4	ENSSSCG00000055133	XLOC_081534
ENSSSCG00000036461	CACNG5	ENSSSCG00000055139	XLOC_081564
ENSSSCG00000032085	CACTIN	ENSSSCG00000055140	XLOC_081577
ENSSSCG00000038222	CACUL1	ENSSSCG00000055142	XLOC_081593
ENSSSCG00000015504	CACYBP	ENSSSCG00000055148	XLOC_081609
ENSSSCG00000028978	CAD	ENSSSCG00000055150	XLOC_081660
ENSSSCG00000031831	CADM1	ENSSSCG00000055175	XLOC_081684
ENSSSCG00000011999	CADM2	ENSSSCG00000055183	XLOC_081697
ENSSSCG00000006415	CADM3	ENSSSCG00000055189	XLOC_081717
ENSSSCG00000003061	CADM4	ENSSSCG00000055195	XLOC_081720
ENSSSCG00000016611	CADPS2	ENSSSCG00000055196	XLOC_081729
ENSSSCG00000038886	CAGE1	ENSSSCG00000055200	XLOC_081736
ENSSSCG00000006125	CALB1	ENSSSCG00000055209	XLOC_081743
ENSSSCG00000028481	CALCOCO1	ENSSSCG00000055210	XLOC_081756
ENSSSCG00000017543	CALCOCO2	ENSSSCG00000055215	XLOC_081770
ENSSSCG00000016031	CALCRL	ENSSSCG00000055222	XLOC_081778
ENSSSCG00000016535	CALD1	ENSSSCG00000055229	XLOC_081783
ENSSSCG00000010600	CALHM2	ENSSSCG00000055245	XLOC_081784
ENSSSCG00000031898	CALHM5	ENSSSCG00000055252	XLOC_081788
ENSSSCG00000036064	CALHM6	ENSSSCG00000055261	XLOC_081798
ENSSSCG00000025768	CALM1	ENSSSCG00000055262	XLOC_081812
ENSSSCG00000008433	CALM2	ENSSSCG00000055271	XLOC_081832
ENSSSCG00000022545	CALM3	ENSSSCG00000055275	XLOC_081860
ENSSSCG00000026517	CALML4	ENSSSCG00000055276	XLOC_081911
ENSSSCG00000011141	CALML5	ENSSSCG00000055280	XLOC_081916
ENSSSCG00000013746	CALR	ENSSSCG00000055281	XLOC_081928
ENSSSCG00000013858	CALR3	ENSSSCG00000055290	XLOC_081949
ENSSSCG00000016581	CALU	ENSSSCG00000055291	XLOC_081957
ENSSSCG00000034701	CALY	ENSSSCG00000055299	XLOC_081990
ENSSSCG00000011550	CAMK1	ENSSSCG00000055301	XLOC_082004
ENSSSCG00000011111	CAMK1D	ENSSSCG00000055303	XLOC_082013
ENSSSCG00000015619	CAMK1G	ENSSSCG00000055311	XLOC_082018
ENSSSCG00000014443	CAMK2A	ENSSSCG00000055316	XLOC_082035
ENSSSCG00000039535	CAMK2B	ENSSSCG00000055318	XLOC_082047
ENSSSCG00000009123	CAMK2D	ENSSSCG00000055319	XLOC_082048
ENSSSCG00000010311	CAMK2G	ENSSSCG00000055322	XLOC_082067
ENSSSCG00000024009	CAMK2N1	ENSSSCG00000055335	XLOC_082074
ENSSSCG00000053887	CAMK2N2	ENSSSCG00000055336	XLOC_082078
ENSSSCG00000037019	CAMK4	ENSSSCG00000055339	XLOC_082079
ENSSSCG00000017873	CAMKK1	ENSSSCG00000055341	XLOC_082086
ENSSSCG00000009815	CAMKK2	ENSSSCG00000055342	XLOC_082092
ENSSSCG00000008447	CAMKMT	ENSSSCG00000055343	XLOC_082118
ENSSSCG00000025416	CAMKV	ENSSSCG00000055353	XLOC_082139
ENSSSCG00000038955	CAMLG	ENSSSCG00000055354	XLOC_082154
ENSSSCG00000005753	CAMSAP1	ENSSSCG00000055355	XLOC_082162
ENSSSCG00000027314	CAMSAP2	ENSSSCG00000055359	XLOC_082187
ENSSSCG00000013583	CAMSAP3	ENSSSCG00000055364	XLOC_082191
ENSSSCG00000036772	CAMTA1	ENSSSCG00000055365	XLOC_082203
ENSSSCG00000017902	CAMTA2	ENSSSCG00000055367	XLOC_082210
ENSSSCG00000028869	CAND1	ENSSSCG00000055373	XLOC_082211
ENSSSCG00000011582	CAND2	ENSSSCG00000055374	XLOC_082220
ENSSSCG00000038130	CANT1	ENSSSCG00000055381	XLOC_082229
ENSSSCG00000014020	CANX	ENSSSCG00000055383	XLOC_082230
ENSSSCG00000003672	CAP1	ENSSSCG00000055385	XLOC_082243
ENSSSCG00000001068	CAP2	ENSSSCG00000055388	XLOC_082253
ENSSSCG00000008239	CAPG	ENSSSCG00000055398	XLOC_082258
ENSSSCG00000012999	CAPN1	ENSSSCG00000055407	XLOC_082262
ENSSSCG00000037779	CAPN10	ENSSSCG00000055408	XLOC_082264
ENSSSCG00000002967	CAPN12	ENSSSCG00000055422	XLOC_082266
ENSSSCG00000020986	CAPN13	ENSSSCG00000055435	XLOC_082267
ENSSSCG00000007993	CAPN15	ENSSSCG00000055438	XLOC_082281
ENSSSCG00000029411	CAPN2	ENSSSCG00000055440	XLOC_082282
ENSSSCG00000004728	CAPN3	ENSSSCG00000055443	XLOC_082285
ENSSSCG00000014875	CAPN5	ENSSSCG00000055457	XLOC_082288
ENSSSCG00000030697	CAPN7	ENSSSCG00000055462	XLOC_082306
ENSSSCG00000034746	CAPN8	ENSSSCG00000055463	XLOC_082312
ENSSSCG00000010182	CAPN9	ENSSSCG00000055467	XLOC_082314
ENSSSCG00000030149	CAPNS1	ENSSSCG00000055468	XLOC_082328
ENSSSCG00000013305	CAPRIN1	ENSSSCG00000055476	XLOC_082336
ENSSSCG00000022611	CAPRIN2	ENSSSCG00000055478	XLOC_082337
ENSSSCG00000013532	CAPS	ENSSSCG00000055479	XLOC_082341
ENSSSCG00000000517	CAPS2	ENSSSCG00000055480	XLOC_082349
ENSSSCG00000031959	CAPSL	ENSSSCG00000055499	XLOC_082351
ENSSSCG00000006775	CAPZA1	ENSSSCG00000055506	XLOC_082354
ENSSSCG00000028113	CAPZA2	ENSSSCG00000055509	XLOC_082360
ENSSSCG00000003493	CAPZB	ENSSSCG00000055525	XLOC_082368
ENSSSCG00000025260	CARD10	ENSSSCG00000055535	XLOC_082370
ENSSSCG00000034390	CARD11	ENSSSCG00000055540	XLOC_082374
ENSSSCG00000017154	CARD14	ENSSSCG00000055544	XLOC_082378
ENSSSCG00000008077	CARD19	ENSSSCG00000055549	XLOC_082384
ENSSSCG00000031715	CARD9	ENSSSCG00000055554	XLOC_082411
ENSSSCG00000016117	CARF	ENSSSCG00000055557	XLOC_082413
ENSSSCG00000026710	CARHSP1	ENSSSCG00000055560	XLOC_082441
ENSSSCG00000013633	CARM1	ENSSSCG00000055563	XLOC_082444
ENSSSCG00000001100	CARMIL1	ENSSSCG00000055564	XLOC_082461
ENSSSCG00000022722	CARMIL2	ENSSSCG00000055571	XLOC_082470
ENSSSCG00000002012	CARMIL3	ENSSSCG00000055574	XLOC_082490
ENSSSCG00000005271	CARNMT1	ENSSSCG00000055578	XLOC_082495
ENSSSCG00000012911	CARNS1	ENSSSCG00000055592	XLOC_082497
ENSSSCG00000012857	CARS1	ENSSSCG00000055593	XLOC_082536
ENSSSCG00000031757	CARS2	ENSSSCG00000055612	XLOC_082539
ENSSSCG00000016972	CARTPT	ENSSSCG00000055620	XLOC_082546
ENSSSCG00000017477	CASC3	ENSSSCG00000055622	XLOC_082564
ENSSSCG00000015327	CASD1	ENSSSCG00000055626	XLOC_082584
ENSSSCG00000012253	CASK	ENSSSCG00000055631	XLOC_082633
ENSSSCG00000033059	CASKIN1	ENSSSCG00000055632	XLOC_082648
ENSSSCG00000040578	CASKIN2	ENSSSCG00000055635	XLOC_082700
ENSSSCG00000026940	CASP10	ENSSSCG00000055636	XLOC_082725
ENSSSCG00000016464	CASP2	ENSSSCG00000055637	XLOC_082737
ENSSSCG00000034012	CASP3	ENSSSCG00000055638	XLOC_082744
ENSSSCG00000009140	CASP6	ENSSSCG00000055643	XLOC_082759
ENSSSCG00000032408	CASP7	ENSSSCG00000055652	XLOC_082762
ENSSSCG00000028157	CASP8	ENSSSCG00000055669	XLOC_082796
ENSSSCG00000004331	CASP8AP2	ENSSSCG00000055679	XLOC_082797
ENSSSCG00000003460	CASP9	ENSSSCG00000055680	XLOC_082800
ENSSSCG00000006390	CASQ1	ENSSSCG00000055692	XLOC_082818
ENSSSCG00000061647	CASQ2	ENSSSCG00000055703	XLOC_082819
ENSSSCG00000011878	CASR	ENSSSCG00000055716	XLOC_082822
ENSSSCG00000007495	CASS4	ENSSSCG00000055721	XLOC_082832
ENSSSCG00000014170	CAST	ENSSSCG00000055725	XLOC_082837
ENSSSCG00000009998	CASTOR1	ENSSSCG00000055737	XLOC_082841
ENSSSCG00000024045	CASTOR2	ENSSSCG00000055754	XLOC_082860
ENSSSCG00000003407	CASZ1	ENSSSCG00000055757	XLOC_082907
ENSSSCG00000013302	CAT	ENSSSCG00000055759	XLOC_082909
ENSSSCG00000016187	CATIP	ENSSSCG00000055760	XLOC_082946
ENSSSCG00000004701	CATSPER2	ENSSSCG00000055771	XLOC_082953
ENSSSCG00000002442	CATSPERB	ENSSSCG00000055774	XLOC_082995
ENSSSCG00000035850	CATSPERE	ENSSSCG00000055775	XLOC_083020
ENSSSCG00000002955	CATSPERG	ENSSSCG00000055780	XLOC_083025
ENSSSCG00000016634	CAV1	ENSSSCG00000055793	XLOC_083032
ENSSSCG00000016635	CAV2	ENSSSCG00000055796	XLOC_083037
ENSSSCG00000035446	CAVIN1	ENSSSCG00000055798	XLOC_083039
ENSSSCG00000026618	CAVIN2	ENSSSCG00000055802	XLOC_083083
ENSSSCG00000014633	CAVIN3	ENSSSCG00000055803	XLOC_083087
ENSSSCG00000037954	CAVIN4	ENSSSCG00000055806	XLOC_083123
ENSSSCG00000034339	CBARP	ENSSSCG00000055808	XLOC_083148
ENSSSCG00000027410	CBFA2T2	ENSSSCG00000055817	XLOC_083154
ENSSSCG00000002648	CBFA2T3	ENSSSCG00000055822	XLOC_083168
ENSSSCG00000033811	CBFB	ENSSSCG00000055823	XLOC_083173
ENSSSCG00000015115	CBL	ENSSSCG00000055825	XLOC_083177
ENSSSCG00000022486	CBLB	ENSSSCG00000055833	XLOC_083192
ENSSSCG00000003083	CBLC	ENSSSCG00000055834	XLOC_083204
ENSSSCG00000013117	CBLIF	ENSSSCG00000055842	XLOC_083229
ENSSSCG00000028585	CBLL1	ENSSSCG00000055844	XLOC_083233
ENSSSCG00000020859	CBLN2	ENSSSCG00000055845	XLOC_083235
ENSSSCG00000001985	CBLN3	ENSSSCG00000055848	XLOC_083246
ENSSSCG00000031851	CBR2	ENSSSCG00000055858	XLOC_083252
ENSSSCG00000012053	CBR3	ENSSSCG00000055860	XLOC_083272
ENSSSCG00000009717	CBR4	ENSSSCG00000055871	XLOC_083287
ENSSSCG00000040779	CBS	ENSSSCG00000055872	XLOC_083318
ENSSSCG00000017529	CBX1	ENSSSCG00000055883	XLOC_083335
ENSSSCG00000024261	CBX2	ENSSSCG00000055888	XLOC_083355
ENSSSCG00000016711	CBX3	ENSSSCG00000055896	XLOC_083380
ENSSSCG00000017160	CBX4	ENSSSCG00000055898	XLOC_083381
ENSSSCG00000039191	CBX5	ENSSSCG00000055899	XLOC_083414
ENSSSCG00000040334	CBX6	ENSSSCG00000055900	XLOC_083416
ENSSSCG00000060236	CBX7	ENSSSCG00000055910	XLOC_083423
ENSSSCG00000034146	CBX8	ENSSSCG00000055920	XLOC_083424
ENSSSCG00000013761	CC2D1A	ENSSSCG00000055921	XLOC_083425
ENSSSCG00000003862	CC2D1B	ENSSSCG00000055922	XLOC_083428
ENSSSCG00000008738	CC2D2A	ENSSSCG00000055923	XLOC_083431
ENSSSCG00000046471	CC2D2B	ENSSSCG00000055926	XLOC_083439
ENSSSCG00000010243	CCAR1	ENSSSCG00000055934	XLOC_083462
ENSSSCG00000009628	CCAR2	ENSSSCG00000055937	XLOC_083480
ENSSSCG00000004907	CCBE1	ENSSSCG00000055948	XLOC_083486
ENSSSCG00000028723	CCDC102A	ENSSSCG00000055951	XLOC_083507
ENSSSCG00000035081	CCDC106	ENSSSCG00000055959	XLOC_083512
ENSSSCG00000005313	CCDC107	ENSSSCG00000055966	XLOC_083514
ENSSSCG00000029866	CCDC112	ENSSSCG00000055970	XLOC_083528
ENSSSCG00000035628	CCDC115	ENSSSCG00000055977	XLOC_083546
ENSSSCG00000032261	CCDC117	ENSSSCG00000055978	XLOC_083547
ENSSSCG00000011329	CCDC12	ENSSSCG00000055979	XLOC_083549
ENSSSCG00000012288	CCDC120	ENSSSCG00000055985	XLOC_083552
ENSSSCG00000009426	CCDC122	ENSSSCG00000055986	XLOC_083553
ENSSSCG00000013891	CCDC124	ENSSSCG00000055988	XLOC_083577
ENSSSCG00000016963	CCDC125	ENSSSCG00000056000	XLOC_083590
ENSSSCG00000029174	CCDC126	ENSSSCG00000056008	XLOC_083593
ENSSSCG00000036783	CCDC127	ENSSSCG00000056009	XLOC_083596
ENSSSCG00000035565	CCDC134	ENSSSCG00000056010	XLOC_083599
ENSSSCG00000016579	CCDC136	ENSSSCG00000056014	XLOC_083601
ENSSSCG00000034716	CCDC137	ENSSSCG00000056017	XLOC_083612
ENSSSCG00000008135	CCDC138	ENSSSCG00000056019	XLOC_083625
ENSSSCG00000025349	CCDC14	ENSSSCG00000056023	XLOC_083630
ENSSSCG00000016002	CCDC141	ENSSSCG00000056033	XLOC_083638
ENSSSCG00000008270	CCDC142	ENSSSCG00000056037	XLOC_083653
ENSSSCG00000015412	CCDC146	ENSSSCG00000056039	XLOC_083679
ENSSSCG00000023001	CCDC149	ENSSSCG00000056044	XLOC_083684
ENSSSCG00000015206	CCDC15	ENSSSCG00000056045	XLOC_083685
ENSSSCG00000016069	CCDC150	ENSSSCG00000056049	XLOC_083698
ENSSSCG00000016867	CCDC152	ENSSSCG00000056054	XLOC_096413
ENSSSCG00000051840	CCDC153	ENSSSCG00000056070	XLOC_096418
ENSSSCG00000008983	CCDC158	ENSSSCG00000056074	XLOC_096421
ENSSSCG00000013620	CCDC159	ENSSSCG00000056077	XLOC_096425
ENSSSCG00000031011	CCDC160	ENSSSCG00000056080	XLOC_096426
ENSSSCG00000036178	CCDC167	ENSSSCG00000056082	XLOC_096448
ENSSSCG00000004087	CCDC170	ENSSSCG00000056093	XLOC_096458
ENSSSCG00000005182	CCDC171	ENSSSCG00000056102	XLOC_096469
ENSSSCG00000040702	CCDC174	ENSSSCG00000056103	XLOC_096522
ENSSSCG00000006897	CCDC18	ENSSSCG00000056105	XLOC_096541
ENSSSCG00000045508	CCDC180	ENSSSCG00000056112	XLOC_096558
ENSSSCG00000028804	CCDC181	ENSSSCG00000056117	XLOC_096560
ENSSSCG00000010648	CCDC186	ENSSSCG00000056123	XLOC_096562
ENSSSCG00000011913	CCDC191	ENSSSCG00000056124	XLOC_096565
ENSSSCG00000041467	CCDC194	ENSSSCG00000056129	XLOC_096566
ENSSSCG00000005067	CCDC198	ENSSSCG00000056139	XLOC_096593
ENSSSCG00000012297	CCDC22	ENSSSCG00000056147	XLOC_096609
ENSSSCG00000034727	CCDC24	ENSSSCG00000056149	XLOC_096617
ENSSSCG00000024972	CCDC25	ENSSSCG00000056151	XLOC_096625
ENSSSCG00000004148	CCDC28A	ENSSSCG00000056152	XLOC_096629
ENSSSCG00000031514	CCDC28B	ENSSSCG00000056155	XLOC_096652
ENSSSCG00000011110	CCDC3	ENSSSCG00000056158	XLOC_096664
ENSSSCG00000038033	CCDC32	ENSSSCG00000056161	XLOC_096681
ENSSSCG00000013336	CCDC34	ENSSSCG00000056176	XLOC_096712
ENSSSCG00000000894	CCDC38	ENSSSCG00000056178	XLOC_096780
ENSSSCG00000011768	CCDC39	ENSSSCG00000056181	XLOC_096820
ENSSSCG00000017352	CCDC43	ENSSSCG00000056184	XLOC_096831
ENSSSCG00000028698	CCDC47	ENSSSCG00000056187	XLOC_096837
ENSSSCG00000036423	CCDC50	ENSSSCG00000056188	XLOC_096840
ENSSSCG00000011350	CCDC51	ENSSSCG00000056212	XLOC_096848
ENSSSCG00000029553	CCDC57	ENSSSCG00000056226	XLOC_096853
ENSSSCG00000038987	CCDC59	ENSSSCG00000056227	XLOC_096854
ENSSSCG00000010211	CCDC6	ENSSSCG00000056228	XLOC_096872
ENSSSCG00000009842	CCDC60	ENSSSCG00000056234	XLOC_096878
ENSSSCG00000003100	CCDC61	ENSSSCG00000056235	XLOC_096908
ENSSSCG00000009787	CCDC62	ENSSSCG00000056236	XLOC_096921
ENSSSCG00000000179	CCDC65	ENSSSCG00000056241	XLOC_096924
ENSSSCG00000021439	CCDC66	ENSSSCG00000056244	XLOC_096941
ENSSSCG00000004534	CCDC68	ENSSSCG00000056245	XLOC_096947
ENSSSCG00000040411	CCDC69	ENSSSCG00000056248	XLOC_096952
ENSSSCG00000011378	CCDC71	ENSSSCG00000056253	XLOC_096964
ENSSSCG00000059202	CCDC71L	ENSSSCG00000056254	XLOC_096978
ENSSSCG00000026433	CCDC73	ENSSSCG00000056258	XLOC_096983
ENSSSCG00000000751	CCDC77	ENSSSCG00000056261	XLOC_097012
ENSSSCG00000050615	CCDC78	ENSSSCG00000056264	XLOC_097020
ENSSSCG00000033830	CCDC8	ENSSSCG00000056281	XLOC_097063
ENSSSCG00000011928	CCDC80	ENSSSCG00000056286	XLOC_097084
ENSSSCG00000014917	CCDC81	ENSSSCG00000056290	XLOC_097092
ENSSSCG00000014972	CCDC82	ENSSSCG00000056297	XLOC_097093
ENSSSCG00000014912	CCDC83	ENSSSCG00000056299	XLOC_097097
ENSSSCG00000008396	CCDC85A	ENSSSCG00000056301	XLOC_097121
ENSSSCG00000012968	CCDC85B	ENSSSCG00000056318	XLOC_097135
ENSSSCG00000037284	CCDC85C	ENSSSCG00000056319	XLOC_097161
ENSSSCG00000013105	CCDC86	ENSSSCG00000056332	XLOC_097244
ENSSSCG00000008406	CCDC88A	ENSSSCG00000056333	XLOC_097256
ENSSSCG00000002440	CCDC88C	ENSSSCG00000056353	XLOC_097304
ENSSSCG00000062997	CCDC89	ENSSSCG00000056356	XLOC_097325
ENSSSCG00000024240	CCDC9	ENSSSCG00000056358	XLOC_097326
ENSSSCG00000014903	CCDC90B	ENSSSCG00000056370	XLOC_097339
ENSSSCG00000024232	CCDC91	ENSSSCG00000056373	XLOC_097340
ENSSSCG00000009764	CCDC92	ENSSSCG00000056395	XLOC_097360
ENSSSCG00000015714	CCDC93	ENSSSCG00000056401	XLOC_097361
ENSSSCG00000003016	CCDC97	ENSSSCG00000056402	XLOC_097370
ENSSSCG00000023975	CCDC9B	ENSSSCG00000056408	XLOC_097380
ENSSSCG00000047060	CCER2	ENSSSCG00000056411	XLOC_097396
ENSSSCG00000001391	CCHCR1	ENSSSCG00000056412	XLOC_097404
ENSSSCG00000011277	CCK	ENSSSCG00000056416	XLOC_097449
ENSSSCG00000061661	CCKAR	ENSSSCG00000056426	XLOC_097458
ENSSSCG00000044762	CCL11	ENSSSCG00000056429	XLOC_097469
ENSSSCG00000034722	CCL14	ENSSSCG00000056431	XLOC_097485
ENSSSCG00000040940	CCL16	ENSSSCG00000056433	XLOC_097521
ENSSSCG00000023852	CCL17	ENSSSCG00000056434	XLOC_097537
ENSSSCG00000010966	CCL19	ENSSSCG00000056436	XLOC_097539
ENSSSCG00000017723	CCL2	ENSSSCG00000056437	XLOC_097566
ENSSSCG00000038162	CCL21	ENSSSCG00000056448	XLOC_097657
ENSSSCG00000056251	CCL22	ENSSSCG00000056449	XLOC_097659
ENSSSCG00000013593	CCL25	ENSSSCG00000056450	XLOC_097664
ENSSSCG00000039874	CCL26	ENSSSCG00000056456	XLOC_097690
ENSSSCG00000010967	CCL27	ENSSSCG00000056458	XLOC_097692
ENSSSCG00000016871	CCL28	ENSSSCG00000056460	XLOC_097726
ENSSSCG00000032343	CCL4	ENSSSCG00000056467	XLOC_097747
ENSSSCG00000017705	CCL5	ENSSSCG00000056484	XLOC_097767
ENSSSCG00000040648	CCL8	ENSSSCG00000056486	XLOC_097778
ENSSSCG00000016734	CCM2	ENSSSCG00000056493	XLOC_097781
ENSSSCG00000007239	CCM2L	ENSSSCG00000056498	XLOC_097813
ENSSSCG00000006940	CCN1	ENSSSCG00000056523	XLOC_097814
ENSSSCG00000004192	CCN2	ENSSSCG00000056526	XLOC_097829
ENSSSCG00000006002	CCN3	ENSSSCG00000056527	XLOC_097850
ENSSSCG00000005946	CCN4	ENSSSCG00000056539	XLOC_097856
ENSSSCG00000004422	CCN6	ENSSSCG00000056542	XLOC_097868
ENSSSCG00000060144	CCNA2	ENSSSCG00000056563	XLOC_097869
ENSSSCG00000029326	CCNB1	ENSSSCG00000056574	XLOC_097886
ENSSSCG00000002144	CCNB1IP1	ENSSSCG00000056577	XLOC_097924
ENSSSCG00000004588	CCNB2	ENSSSCG00000056579	XLOC_097939
ENSSSCG00000012307	CCNB3	ENSSSCG00000056586	XLOC_097947
ENSSSCG00000004353	CCNC	ENSSSCG00000056588	XLOC_097950
ENSSSCG00000037900	CCND1	ENSSSCG00000056596	XLOC_097974
ENSSSCG00000038694	CCND2	ENSSSCG00000056598	XLOC_097998
ENSSSCG00000032284	CCND3	ENSSSCG00000056605	XLOC_098000
ENSSSCG00000034771	CCNDBP1	ENSSSCG00000056608	XLOC_098004
ENSSSCG00000006095	CCNE2	ENSSSCG00000056609	XLOC_098018
ENSSSCG00000026326	CCNF	ENSSSCG00000056611	XLOC_098026
ENSSSCG00000017024	CCNG1	ENSSSCG00000056613	XLOC_098031
ENSSSCG00000008988	CCNG2	ENSSSCG00000056618	XLOC_098038
ENSSSCG00000014147	CCNH	ENSSSCG00000056621	XLOC_098039
ENSSSCG00000008987	CCNI	ENSSSCG00000056628	XLOC_098041
ENSSSCG00000010502	CCNJ	ENSSSCG00000056630	XLOC_098044
ENSSSCG00000017036	CCNJL	ENSSSCG00000056632	XLOC_098069
ENSSSCG00000002509	CCNK	ENSSSCG00000056638	XLOC_098070
ENSSSCG00000029352	CCNL1	ENSSSCG00000056642	XLOC_098082
ENSSSCG00000003354	CCNL2	ENSSSCG00000056644	XLOC_098083
ENSSSCG00000012770	CCNQ	ENSSSCG00000056645	XLOC_098089
ENSSSCG00000038181	CCNT1	ENSSSCG00000056647	XLOC_098090
ENSSSCG00000015697	CCNT2	ENSSSCG00000056657	XLOC_098100
ENSSSCG00000011107	CCNY	ENSSSCG00000056660	XLOC_098104
ENSSSCG00000024696	CCNYL1	ENSSSCG00000056662	XLOC_098124
ENSSSCG00000023829	CCP110	ENSSSCG00000056663	XLOC_098126
ENSSSCG00000004610	CCPG1	ENSSSCG00000056681	XLOC_098133
ENSSSCG00000011322	CCR1	ENSSSCG00000056686	XLOC_098135
ENSSSCG00000024311	CCR2	ENSSSCG00000056694	XLOC_098138
ENSSSCG00000034660	CCR4	ENSSSCG00000056698	XLOC_098140
ENSSSCG00000024344	CCR5	ENSSSCG00000056702	XLOC_098141
ENSSSCG00000024562	CCR6	ENSSSCG00000056705	XLOC_098143
ENSSSCG00000017466	CCR7	ENSSSCG00000056710	XLOC_098144
ENSSSCG00000011316	CCR9	ENSSSCG00000056714	XLOC_098161
ENSSSCG00000023557	CCRL2	ENSSSCG00000056717	XLOC_098186
ENSSSCG00000012934	CCS	ENSSSCG00000056719	XLOC_098211
ENSSSCG00000023776	CCSAP	ENSSSCG00000056721	XLOC_098215
ENSSSCG00000022986	CCSER1	ENSSSCG00000056724	XLOC_098218
ENSSSCG00000010351	CCSER2	ENSSSCG00000056732	XLOC_098242
ENSSSCG00000000496	CCT2	ENSSSCG00000056735	XLOC_098243
ENSSSCG00000006487	CCT3	ENSSSCG00000056744	XLOC_098246
ENSSSCG00000008377	CCT4	ENSSSCG00000056747	XLOC_098307
ENSSSCG00000024126	CCT5	ENSSSCG00000056748	XLOC_098314
ENSSSCG00000022196	CCT6B	ENSSSCG00000056754	XLOC_098350
ENSSSCG00000008303	CCT7	ENSSSCG00000056755	XLOC_098366
ENSSSCG00000026761	CCT8	ENSSSCG00000056757	XLOC_098393
ENSSSCG00000006734	CD101	ENSSSCG00000056760	XLOC_098398
ENSSSCG00000004485	CD109	ENSSSCG00000056762	XLOC_098399
ENSSSCG00000014369	CD14	ENSSSCG00000056763	XLOC_098439
ENSSSCG00000012840	CD151	ENSSSCG00000056764	XLOC_098456
ENSSSCG00000033146	CD163	ENSSSCG00000056766	XLOC_098462
ENSSSCG00000004414	CD164	ENSSSCG00000056768	XLOC_098466
ENSSSCG00000003051	CD177	ENSSSCG00000056772	XLOC_098548
ENSSSCG00000016957	CD180	ENSSSCG00000056774	XLOC_098587
ENSSSCG00000006452	CD1B	ENSSSCG00000056778	XLOC_098598
ENSSSCG00000058723	CD1D	ENSSSCG00000056783	XLOC_098607
ENSSSCG00000006450	CD1E	ENSSSCG00000056785	XLOC_098618
ENSSSCG00000006736	CD2	ENSSSCG00000056792	XLOC_098624
ENSSSCG00000027820	CD200	ENSSSCG00000056793	XLOC_098640
ENSSSCG00000013579	CD209	ENSSSCG00000056794	XLOC_098651
ENSSSCG00000002893	CD22	ENSSSCG00000056800	XLOC_098657
ENSSSCG00000038398	CD226	ENSSSCG00000056803	XLOC_098673
ENSSSCG00000056379	CD24	ENSSSCG00000056812	XLOC_098723
ENSSSCG00000006374	CD244	ENSSSCG00000056827	XLOC_098728
ENSSSCG00000006309	CD247	ENSSSCG00000056835	XLOC_098734
ENSSSCG00000029949	CD248	ENSSSCG00000056836	XLOC_098793
ENSSSCG00000063084	CD27	ENSSSCG00000056837	XLOC_098805
ENSSSCG00000005211	CD274	ENSSSCG00000056843	XLOC_098855
ENSSSCG00000028561	CD28	ENSSSCG00000056845	XLOC_098858
ENSSSCG00000030197	CD2AP	ENSSSCG00000056847	XLOC_098867
ENSSSCG00000007791	CD2BP2	ENSSSCG00000056848	XLOC_098935
ENSSSCG00000017236	CD300C	ENSSSCG00000056849	XLOC_098937
ENSSSCG00000036050	CD302	ENSSSCG00000056854	XLOC_098951
ENSSSCG00000032833	CD320	ENSSSCG00000056855	XLOC_098960
ENSSSCG00000039946	CD34	ENSSSCG00000056891	XLOC_098961
ENSSSCG00000033849	CD37	ENSSSCG00000056895	XLOC_098966
ENSSSCG00000015093	CD3D	ENSSSCG00000056909	XLOC_098977
ENSSSCG00000040140	CD3E	ENSSSCG00000056912	XLOC_098985
ENSSSCG00000000687	CD4	ENSSSCG00000056914	XLOC_098989
ENSSSCG00000035078	CD40	ENSSSCG00000056917	XLOC_098994
ENSSSCG00000030172	CD40LG	ENSSSCG00000056918	XLOC_099001
ENSSSCG00000013297	CD44	ENSSSCG00000056925	XLOC_099003
ENSSSCG00000011942	CD47	ENSSSCG00000056926	XLOC_099013
ENSSSCG00000006379	CD48	ENSSSCG00000056927	XLOC_099021
ENSSSCG00000013115	CD5	ENSSSCG00000056948	XLOC_099023
ENSSSCG00000057268	CD52	ENSSSCG00000056958	XLOC_099026
ENSSSCG00000006800	CD53	ENSSSCG00000056964	XLOC_099033
ENSSSCG00000013111	CD6	ENSSSCG00000056966	XLOC_099073
ENSSSCG00000000361	CD63	ENSSSCG00000056988	XLOC_099123
ENSSSCG00000000653	CD69	ENSSSCG00000057006	XLOC_099125
ENSSSCG00000005311	CD72	ENSSSCG00000057035	XLOC_099236
ENSSSCG00000033262	CD74	ENSSSCG00000057037	XLOC_099246
ENSSSCG00000033684	CD79A	ENSSSCG00000057040	XLOC_099259
ENSSSCG00000017283	CD79B	ENSSSCG00000057059	XLOC_099276
ENSSSCG00000011899	CD80	ENSSSCG00000057060	XLOC_099321
ENSSSCG00000039243	CD81	ENSSSCG00000057062	XLOC_099329
ENSSSCG00000029521	CD82	ENSSSCG00000057066	XLOC_099349
ENSSSCG00000021576	CD83	ENSSSCG00000057076	XLOC_099388
ENSSSCG00000006381	CD84	ENSSSCG00000057083	XLOC_099395
ENSSSCG00000011877	CD86	ENSSSCG00000057091	XLOC_099408
ENSSSCG00000008217	CD8A	ENSSSCG00000057093	XLOC_099410
ENSSSCG00000022230	CD9	ENSSSCG00000057097	XLOC_099417
ENSSSCG00000007116	CD93	ENSSSCG00000057099	XLOC_099418
ENSSSCG00000023993	CD96	ENSSSCG00000057104	XLOC_099419
ENSSSCG00000012744	CD99L2	ENSSSCG00000057109	XLOC_099435
ENSSSCG00000021259	CDA	ENSSSCG00000057126	XLOC_099464
ENSSSCG00000031598	CDADC1	ENSSSCG00000057133	XLOC_099493
ENSSSCG00000004719	CDAN1	ENSSSCG00000057135	XLOC_099497
ENSSSCG00000011112	CDC123	ENSSSCG00000057139	XLOC_099499
ENSSSCG00000006864	CDC14A	ENSSSCG00000057146	XLOC_099508
ENSSSCG00000020899	CDC16	ENSSSCG00000057171	XLOC_099524
ENSSSCG00000003949	CDC20	ENSSSCG00000057172	XLOC_099577
ENSSSCG00000014325	CDC23	ENSSSCG00000057179	XLOC_099583
ENSSSCG00000021494	CDC25A	ENSSSCG00000057189	XLOC_099585
ENSSSCG00000007151	CDC25B	ENSSSCG00000057191	XLOC_099637
ENSSSCG00000051455	CDC25C	ENSSSCG00000057194	XLOC_099648
ENSSSCG00000033177	CDC26	ENSSSCG00000057195	XLOC_099682
ENSSSCG00000017308	CDC27	ENSSSCG00000057201	XLOC_099688
ENSSSCG00000039640	CDC34	ENSSSCG00000057202	XLOC_099694
ENSSSCG00000013647	CDC37	ENSSSCG00000057206	XLOC_099709
ENSSSCG00000005219	CDC37L1	ENSSSCG00000057216	XLOC_099730
ENSSSCG00000004403	CDC40	ENSSSCG00000057221	XLOC_099732
ENSSSCG00000003520	CDC42	ENSSSCG00000057224	XLOC_099733
ENSSSCG00000010862	CDC42BPA	ENSSSCG00000057225	XLOC_099737
ENSSSCG00000002523	CDC42BPB	ENSSSCG00000057227	XLOC_099759
ENSSSCG00000013018	CDC42BPG	ENSSSCG00000057230	XLOC_099774
ENSSSCG00000026108	CDC42EP1	ENSSSCG00000057231	XLOC_099777
ENSSSCG00000012996	CDC42EP2	ENSSSCG00000057235	XLOC_099781
ENSSSCG00000021359	CDC42EP3	ENSSSCG00000057242	XLOC_099786
ENSSSCG00000017245	CDC42EP4	ENSSSCG00000057243	XLOC_099794
ENSSSCG00000039922	CDC42EP5	ENSSSCG00000057245	XLOC_099797
ENSSSCG00000031881	CDC42SE1	ENSSSCG00000057249	XLOC_099804
ENSSSCG00000036686	CDC42SE2	ENSSSCG00000057277	XLOC_099809
ENSSSCG00000010122	CDC45	ENSSSCG00000057278	XLOC_099810
ENSSSCG00000001708	CDC5L	ENSSSCG00000057280	XLOC_099820
ENSSSCG00000017471	CDC6	ENSSSCG00000057293	XLOC_099833
ENSSSCG00000027251	CDC7	ENSSSCG00000057305	XLOC_099835
ENSSSCG00000010801	CDC73	ENSSSCG00000057310	XLOC_099836
ENSSSCG00000009653	CDCA2	ENSSSCG00000057312	XLOC_099838
ENSSSCG00000000683	CDCA3	ENSSSCG00000057317	XLOC_099843
ENSSSCG00000002559	CDCA4	ENSSSCG00000057318	XLOC_099844
ENSSSCG00000013008	CDCA5	ENSSSCG00000057323	XLOC_099856
ENSSSCG00000015961	CDCA7	ENSSSCG00000057327	XLOC_099857
ENSSSCG00000015380	CDCA7L	ENSSSCG00000057329	XLOC_099861
ENSSSCG00000032909	CDCA8	ENSSSCG00000057330	XLOC_099864
ENSSSCG00000011298	CDCP1	ENSSSCG00000057335	XLOC_099865
ENSSSCG00000030538	CDCP2	ENSSSCG00000057336	XLOC_099867
ENSSSCG00000025652	CDH1	ENSSSCG00000057340	XLOC_099878
ENSSSCG00000016802	CDH10	ENSSSCG00000057351	XLOC_099902
ENSSSCG00000002795	CDH11	ENSSSCG00000057368	XLOC_099903
ENSSSCG00000016799	CDH12	ENSSSCG00000057369	XLOC_099917
ENSSSCG00000002684	CDH13	ENSSSCG00000057376	XLOC_099918
ENSSSCG00000022721	CDH16	ENSSSCG00000057382	XLOC_111328
ENSSSCG00000006106	CDH17	ENSSSCG00000057383	XLOC_111335
ENSSSCG00000026842	CDH18	ENSSSCG00000057387	XLOC_111360
ENSSSCG00000004885	CDH19	ENSSSCG00000057390	XLOC_111366
ENSSSCG00000003722	CDH2	ENSSSCG00000057391	XLOC_111374
ENSSSCG00000007439	CDH22	ENSSSCG00000057394	XLOC_111382
ENSSSCG00000002037	CDH24	ENSSSCG00000057397	XLOC_111384
ENSSSCG00000023162	CDH3	ENSSSCG00000057404	XLOC_111392
ENSSSCG00000025784	CDH4	ENSSSCG00000057414	XLOC_111422
ENSSSCG00000035772	CDH5	ENSSSCG00000057420	XLOC_111467
ENSSSCG00000032931	CDH6	ENSSSCG00000057423	XLOC_111481
ENSSSCG00000014055	CDHR2	ENSSSCG00000057431	XLOC_111502
ENSSSCG00000015433	CDHR3	ENSSSCG00000057435	XLOC_111507
ENSSSCG00000011391	CDHR4	ENSSSCG00000057438	XLOC_111517
ENSSSCG00000012852	CDHR5	ENSSSCG00000057453	XLOC_111519
ENSSSCG00000026900	CDIN1	ENSSSCG00000057454	XLOC_111522
ENSSSCG00000007941	CDIP1	ENSSSCG00000057457	XLOC_111529
ENSSSCG00000027629	CDIPT	ENSSSCG00000057459	XLOC_111560
ENSSSCG00000010214	CDK1	ENSSSCG00000057463	XLOC_111569
ENSSSCG00000025401	CDK10	ENSSSCG00000057468	XLOC_111586
ENSSSCG00000017504	CDK12	ENSSSCG00000057478	XLOC_111607
ENSSSCG00000016769	CDK13	ENSSSCG00000057487	XLOC_111616
ENSSSCG00000015307	CDK14	ENSSSCG00000057488	XLOC_111617
ENSSSCG00000022296	CDK15	ENSSSCG00000057490	XLOC_111623
ENSSSCG00000012269	CDK16	ENSSSCG00000057493	XLOC_111637
ENSSSCG00000028182	CDK17	ENSSSCG00000057494	XLOC_111643
ENSSSCG00000015290	CDK18	ENSSSCG00000057495	XLOC_111650
ENSSSCG00000037424	CDK19	ENSSSCG00000057496	XLOC_111658
ENSSSCG00000037597	CDK2	ENSSSCG00000057504	XLOC_111703
[truncated: 14,157 more rows]

## Sheet: Sheet2
Geneid										name	Geneid
A1CF		ENSSSCG00000001057		XLOC_000004		ssc-let-7a		1_1060		A1CF	ENSSSCG00000010431	TRUE
A2M		ENSSSCG00000016026		XLOC_000010		ssc-let-7c		1_1128		A2M	ENSSSCG00000000660	TRUE
A4GALT		ENSSSCG00000017515		XLOC_000012		ssc-let-7d-3p		1_12		A4GALT	ENSSSCG00000026962	TRUE
A4GNT		ENSSSCG00000017834		XLOC_000021		ssc-let-7d-5p		1_1353		A4GNT	ENSSSCG00000022473	TRUE
AAAS		ENSSSCG00000021815		XLOC_000039		ssc-let-7e		1_1723		AAAS	ENSSSCG00000000268	TRUE
AACS		ENSSSCG00000027988		XLOC_000040		ssc-let-7f-3p		1_1799		AACS	ENSSSCG00000009755	TRUE
AADAC		ENSSSCG00000030438		XLOC_000043		ssc-let-7f-5p		1_1828		AADAC	ENSSSCG00000031367	TRUE
AADAT		ENSSSCG00000031683		XLOC_000046		ssc-let-7g		1_1833		AADAT	ENSSSCG00000009708	TRUE
AAGAB		ENSSSCG00000032483		XLOC_000049		ssc-let-7i-3p		1_1881		AAGAB	ENSSSCG00000004951	TRUE
AAK1		ENSSSCG00000032549		XLOC_000050		ssc-let-7i-5p		1_1882		AAK1	ENSSSCG00000008337	TRUE
AAMP		ENSSSCG00000033386		XLOC_000060		ssc-miR-1		1_1908		AAMP	ENSSSCG00000016189	TRUE
AAR2		ENSSSCG00000033434		XLOC_000071		ssc-miR-100		1_1974		AAR2	ENSSSCG00000007315	TRUE
AARD		ENSSSCG00000033537		XLOC_000077		ssc-miR-101		1_2378		AARD	ENSSSCG00000006013	TRUE
AARS1		ENSSSCG00000033707		XLOC_000119		ssc-miR-103		1_2452		AARS1	ENSSSCG00000002723	TRUE
AARS2		ENSSSCG00000033745		XLOC_000127		ssc-miR-10382		1_2535		AARS2	ENSSSCG00000001706	TRUE
AARSD1		ENSSSCG00000033874		XLOC_000133		ssc-miR-10383		1_2927		AARSD1	ENSSSCG00000037979	TRUE
AASDH		ENSSSCG00000034087		XLOC_000135		ssc-miR-10384		1_3042		AASDH	ENSSSCG00000027403	TRUE
AASDHPPT		ENSSSCG00000034567		XLOC_000151		ssc-miR-10386		1_3055		AASDHPPT	ENSSSCG00000014998	TRUE
AASS		ENSSSCG00000034990		XLOC_000168		ssc-miR-10388		1_3071		AASS	ENSSSCG00000016613	TRUE
AATF		ENSSSCG00000035331		XLOC_000169		ssc-miR-10390		1_387		AATF	ENSSSCG00000017693	TRUE
ABAT		ENSSSCG00000035437		XLOC_000170		ssc-miR-10391		1_612		ABAT	ENSSSCG00000007909	TRUE
ABCA1		ENSSSCG00000035571		XLOC_000177		ssc-miR-105-1		1_617		ABCA1	ENSSSCG00000005423	TRUE
ABCA13		ENSSSCG00000035617		XLOC_000179		ssc-miR-105-2		1_792		ABCA13	ENSSSCG00000031141	TRUE
ABCA2		ENSSSCG00000035785		XLOC_000186		ssc-miR-106a		1_859		ABCA2	ENSSSCG00000039264	TRUE
ABCA3		ENSSSCG00000035996		XLOC_000194		ssc-miR-107		1_924		ABCA3	ENSSSCG00000008051	TRUE
ABCA5		ENSSSCG00000036096		XLOC_000195		ssc-miR-10a-3p		10_28039		ABCA5	ENSSSCG00000017255	TRUE
ABCA6		ENSSSCG00000036144		XLOC_000196		ssc-miR-10a-5p		10_28115		ABCA6	ENSSSCG00000017256	TRUE
ABCA7		ENSSSCG00000036524		XLOC_000198		ssc-miR-10b		10_28116		ABCA7	ENSSSCG00000023121	TRUE
ABCA8		ENSSSCG00000036815		XLOC_000200		ssc-miR-122-3p		10_28280		ABCA8	ENSSSCG00000026473	TRUE
ABCA9		ENSSSCG00000036846		XLOC_000201		ssc-miR-122-5p		10_28334		ABCA9	ENSSSCG00000017257	TRUE
ABCB10		ENSSSCG00000036894		XLOC_000237		ssc-miR-124a		10_28345		ABCB10	ENSSSCG00000010188	TRUE
ABCB11		ENSSSCG00000037074		XLOC_000242		ssc-miR-125a		10_28362		ABCB11	ENSSSCG00000015926	TRUE
ABCB6		ENSSSCG00000037324		XLOC_000275		ssc-miR-125b		10_28378		ABCB6	ENSSSCG00000016210	TRUE
ABCB7		ENSSSCG00000037652		XLOC_000282		ssc-miR-126-3p		10_28385		ABCB7	ENSSSCG00000012424	TRUE
ABCB8		ENSSSCG00000037770		XLOC_000296		ssc-miR-126-5p		10_28479		ABCB8	ENSSSCG00000027986	TRUE
ABCB9		ENSSSCG00000037794		XLOC_000319		ssc-miR-127		10_28480		ABCB9	ENSSSCG00000009784	TRUE
ABCC1		ENSSSCG00000037997		XLOC_000323		ssc-miR-1271-3p		10_28521		ABCC1	ENSSSCG00000007874	TRUE
ABCC10		ENSSSCG00000038005		XLOC_000327		ssc-miR-1271-5p		10_28576		ABCC10	ENSSSCG00000001680	TRUE
ABCC2		ENSSSCG00000038150		XLOC_000347		ssc-miR-128		10_28636		ABCC2	ENSSSCG00000010543	TRUE
ABCC3		ENSSSCG00000038208		XLOC_000357		ssc-miR-1285		10_28924		ABCC3	ENSSSCG00000017561	TRUE
ABCC5		ENSSSCG00000038539		XLOC_000387		ssc-miR-1296-5p		10_28955		ABCC5	ENSSSCG00000011782	TRUE
ABCC6		ENSSSCG00000039279		XLOC_000409		ssc-miR-129a-3p		11_28989		ABCC6	ENSSSCG00000007873	TRUE
ABCC8		ENSSSCG00000039561		XLOC_000413		ssc-miR-129a-5p		11_29005		ABCC8	ENSSSCG00000013378	TRUE
ABCC9		ENSSSCG00000039791		XLOC_000414		ssc-miR-129b		11_29465		ABCC9	ENSSSCG00000000571	TRUE
ABCD1		ENSSSCG00000039815		XLOC_000418		ssc-miR-1306-3p		11_29486		ABCD1	ENSSSCG00000012779	TRUE
ABCD2		ENSSSCG00000039821		XLOC_000473		ssc-miR-1306-5p		11_29511		ABCD2	ENSSSCG00000000781	TRUE
ABCD3		ENSSSCG00000039990		XLOC_000485		ssc-miR-1307		11_29566		ABCD3	ENSSSCG00000028620	TRUE
ABCD4		ENSSSCG00000040019		XLOC_000502		ssc-miR-130a		11_29572		ABCD4	ENSSSCG00000038231	TRUE
ABCE1		ENSSSCG00000040260		XLOC_000522		ssc-miR-130b-3p		11_29597		ABCE1	ENSSSCG00000009043	TRUE
ABCF1		ENSSSCG00000040413		XLOC_000584		ssc-miR-130b-5p		11_29651		ABCF1	ENSSSCG00000001346	TRUE
ABCF2		ENSSSCG00000040829		XLOC_000620		ssc-miR-132		11_29704		ABCF2	ENSSSCG00000016441	TRUE
ABCF3		ENSSSCG00000041031		XLOC_000623		ssc-miR-133a-3p		11_29839		ABCF3	ENSSSCG00000028856	TRUE
ABCG1		ENSSSCG00000041045		XLOC_000678		ssc-miR-133a-5p		11_30007		ABCG1	ENSSSCG00000027745	TRUE
ABCG2		ENSSSCG00000041050		XLOC_000699		ssc-miR-133b		11_30009		ABCG2	ENSSSCG00000009215	TRUE
ABCG4		ENSSSCG00000041092		XLOC_000741		ssc-miR-1343		12_30068		ABCG4	ENSSSCG00000015113	TRUE
ABCG5		ENSSSCG00000041094		XLOC_000742		ssc-miR-135		12_30092		ABCG5	ENSSSCG00000035912	TRUE
ABCG8		ENSSSCG00000041121		XLOC_000773		ssc-miR-136-3p		12_30149		ABCG8	ENSSSCG00000008453	TRUE
ABHD1		ENSSSCG00000041123		XLOC_000798		ssc-miR-136-5p		12_30152		ABHD1	ENSSSCG00000008554	TRUE
ABHD10		ENSSSCG00000041145		XLOC_000828		ssc-miR-137		12_30181		ABHD10	ENSSSCG00000034450	TRUE
ABHD11		ENSSSCG00000041147		XLOC_000846		ssc-miR-138		12_30184		ABHD11	ENSSSCG00000007715	TRUE
ABHD12		ENSSSCG00000041163		XLOC_000853		ssc-miR-1388		12_30217		ABHD12	ENSSSCG00000040449	TRUE
ABHD12B		ENSSSCG00000041170		XLOC_000862		ssc-miR-139-3p		12_30296		ABHD12B	ENSSSCG00000005023	TRUE
ABHD13		ENSSSCG00000041171		XLOC_000866		ssc-miR-139-5p		12_30389		ABHD13	ENSSSCG00000009541	TRUE
ABHD14A		ENSSSCG00000041180		XLOC_000878		ssc-miR-140-3p		12_30573		ABHD14A	ENSSSCG00000030229	TRUE
ABHD14B		ENSSSCG00000041187		XLOC_000961		ssc-miR-140-5p		12_30586		ABHD14B	ENSSSCG00000042259	TRUE
ABHD15		ENSSSCG00000041189		XLOC_000995		ssc-miR-141		12_30937		ABHD15	ENSSSCG00000017789	TRUE
ABHD16A		ENSSSCG00000041195		XLOC_000996		ssc-miR-142-3p		12_30939		ABHD16A	ENSSSCG00000034923	TRUE
ABHD17A		ENSSSCG00000041214		XLOC_001001		ssc-miR-142-5p		12_30967		ABHD17A	ENSSSCG00000013442	TRUE
ABHD17B		ENSSSCG00000041219		XLOC_001005		ssc-miR-143-3p		12_31139		ABHD17B	ENSSSCG00000021802	TRUE
ABHD17C		ENSSSCG00000041238		XLOC_001030		ssc-miR-143-5p		12_31157		ABHD17C	ENSSSCG00000001782	TRUE
ABHD18		ENSSSCG00000041241		XLOC_001054		ssc-miR-144		12_31158		ABHD18	ENSSSCG00000009074	TRUE
ABHD2		ENSSSCG00000041263		XLOC_001061		ssc-miR-145-3p		12_31204		ABHD2	ENSSSCG00000001835	TRUE
ABHD3		ENSSSCG00000041266		XLOC_001062		ssc-miR-145-5p		12_31221		ABHD3	ENSSSCG00000028010	TRUE
ABHD4		ENSSSCG00000041267		XLOC_001093		ssc-miR-1468		12_31458		ABHD4	ENSSSCG00000002051	TRUE
ABHD5		ENSSSCG00000041304		XLOC_001103		ssc-miR-146a-5p		12_31559		ABHD5	ENSSSCG00000011297	TRUE
ABHD6		ENSSSCG00000041310		XLOC_001107		ssc-miR-146b		12_31718		ABHD6	ENSSSCG00000011470	TRUE
ABHD8		ENSSSCG00000041317		XLOC_001108		ssc-miR-148a-3p		12_31792		ABHD8	ENSSSCG00000031877	TRUE
ABI1		ENSSSCG00000041327		XLOC_001109		ssc-miR-148a-5p		12_31793		ABI1	ENSSSCG00000024127	TRUE
ABI2		ENSSSCG00000041366		XLOC_001115		ssc-miR-148b-3p		12_31847		ABI2	ENSSSCG00000034630	TRUE
ABI3BP		ENSSSCG00000041385		XLOC_001139		ssc-miR-148b-5p		12_31890		ABI3BP	ENSSSCG00000011959	TRUE
ABL1		ENSSSCG00000041401		XLOC_001157		ssc-miR-149		12_31983		ABL1	ENSSSCG00000005706	TRUE
ABL2		ENSSSCG00000041410		XLOC_001215		ssc-miR-150		12_32000		ABL2	ENSSSCG00000024674	TRUE
ABLIM1		ENSSSCG00000041434		XLOC_001218		ssc-miR-151-3p		12_32053		ABLIM1	ENSSSCG00000010651	TRUE
ABLIM2		ENSSSCG00000041449		XLOC_001219		ssc-miR-151-5p		12_32072		ABLIM2	ENSSSCG00000008721	TRUE
ABLIM3		ENSSSCG00000041461		XLOC_001240		ssc-miR-152		12_32252		ABLIM3	ENSSSCG00000014430	TRUE
ABR		ENSSSCG00000041471		XLOC_001252		ssc-miR-153		12_32454		ABR	ENSSSCG00000017804	TRUE
ABRACL		ENSSSCG00000041487		XLOC_001253		ssc-miR-155-5p		12_32476		ABRACL	ENSSSCG00000004145	TRUE
ABRAXAS1		ENSSSCG00000041508		XLOC_001254		ssc-miR-15a		13_32597		ABRAXAS1	ENSSSCG00000009234	TRUE
ABRAXAS2		ENSSSCG00000041523		XLOC_001292		ssc-miR-15b		13_32628		ABRAXAS2	ENSSSCG00000010737	TRUE
ABT1		ENSSSCG00000041533		XLOC_001316		ssc-miR-16		13_32643		ABT1	ENSSSCG00000038191	TRUE
ABTB1		ENSSSCG00000041536		XLOC_001317		ssc-miR-17-3p		13_32644		ABTB1	ENSSSCG00000024827	TRUE
ABTB2		ENSSSCG00000041566		XLOC_001327		ssc-miR-17-5p		13_32732		ABTB2	ENSSSCG00000013303	TRUE
ABTB3		ENSSSCG00000041575		XLOC_001365		ssc-miR-181a		13_32747		ABTB3	ENSSSCG00000000162	TRUE
ACAA1		ENSSSCG00000041576		XLOC_001369		ssc-miR-181b		13_32757		ACAA1	ENSSSCG00000011250	TRUE
ACAA2		ENSSSCG00000041587		XLOC_001373		ssc-miR-181c		13_32758		ACAA2	ENSSSCG00000004510	TRUE
ACACA		ENSSSCG00000041588		XLOC_001402		ssc-miR-181d-5p		13_33072		ACACA	ENSSSCG00000017694	TRUE
ACACB		ENSSSCG00000041589		XLOC_001404		ssc-miR-182		13_33106		ACACB	ENSSSCG00000061436	TRUE
ACAD10		ENSSSCG00000041698		XLOC_001412		ssc-miR-183		13_33379		ACAD10	ENSSSCG00000009836	TRUE
ACAD11		ENSSSCG00000041701		XLOC_001435		ssc-miR-1839-3p		13_33747		ACAD11	ENSSSCG00000011629	TRUE
ACAD8		ENSSSCG00000041710		XLOC_001443		ssc-miR-1839-5p		13_33748		ACAD8	ENSSSCG00000062444	TRUE
ACAD9		ENSSSCG00000041715		XLOC_001451		ssc-miR-184		13_33780		ACAD9	ENSSSCG00000023354	TRUE
ACADL		ENSSSCG00000041717		XLOC_001452		ssc-miR-1842		13_33887		ACADL	ENSSSCG00000016156	TRUE
ACADM		ENSSSCG00000041720		XLOC_001453		ssc-miR-185		13_33916		ACADM	ENSSSCG00000003776	TRUE
ACADS		ENSSSCG00000041735		XLOC_001455		ssc-miR-186-5p		13_33980		ACADS	ENSSSCG00000009916	TRUE
ACADSB		ENSSSCG00000041751		XLOC_001462		ssc-miR-187		13_34207		ACADSB	ENSSSCG00000010723	TRUE
ACADVL		ENSSSCG00000041765		XLOC_001466		ssc-miR-18a		13_34208		ACADVL	ENSSSCG00000017947	TRUE
ACAP1		ENSSSCG00000041766		XLOC_001467		ssc-miR-18b		13_34236		ACAP1	ENSSSCG00000017943	TRUE
ACAP2		ENSSSCG00000041768		XLOC_001479		ssc-miR-190a		13_34304		ACAP2	ENSSSCG00000031147	TRUE
ACAP3		ENSSSCG00000041793		XLOC_001480		ssc-miR-190b		13_34313		ACAP3	ENSSSCG00000003329	TRUE
ACAT1		ENSSSCG00000041810		XLOC_001481		ssc-miR-191		13_34354		ACAT1	ENSSSCG00000026153	TRUE
ACAT2		ENSSSCG00000041827		XLOC_001491		ssc-miR-192		13_34365		ACAT2	ENSSSCG00000004049	TRUE
ACBD3		ENSSSCG00000041895		XLOC_001504		ssc-miR-193a-3p		13_34470		ACBD3	ENSSSCG00000024180	TRUE
ACBD4		ENSSSCG00000041898		XLOC_001505		ssc-miR-193a-5p		13_34516		ACBD4	ENSSSCG00000017337	TRUE
ACBD5		ENSSSCG00000041916		XLOC_001513		ssc-miR-194a-3p		13_34559		ACBD5	ENSSSCG00000011064	TRUE
ACBD6		ENSSSCG00000041958		XLOC_001514		ssc-miR-194a-5p		13_34888		ACBD6	ENSSSCG00000015534	TRUE
ACBD7		ENSSSCG00000041959		XLOC_001518		ssc-miR-194b-3p		13_35044		ACBD7	ENSSSCG00000038184	TRUE
ACCS		ENSSSCG00000041979		XLOC_001524		ssc-miR-194b-5p		13_35076		ACCS	ENSSSCG00000013282	TRUE
ACCSL		ENSSSCG00000041983		XLOC_001529		ssc-miR-195		13_35355		ACCSL	ENSSSCG00000057793	TRUE
ACD		ENSSSCG00000041985		XLOC_001571		ssc-miR-196a		13_35447		ACD	ENSSSCG00000029590	TRUE
ACE		ENSSSCG00000041994		XLOC_001575		ssc-miR-196b-5p		13_35571		ACE	ENSSSCG00000017296	TRUE
ACE2		ENSSSCG00000041997		XLOC_001581		ssc-miR-199a-3p		14_35749		ACE2	ENSSSCG00000012138	TRUE
ACER2		ENSSSCG00000041999		XLOC_001622		ssc-miR-199a-5p		14_35821		ACER2	ENSSSCG00000034213	TRUE
ACER3		ENSSSCG00000042005		XLOC_001624		ssc-miR-199b-3p		14_35926		ACER3	ENSSSCG00000032723	TRUE
ACHE		ENSSSCG00000042012		XLOC_001648		ssc-miR-199b-5p		14_36009		ACHE	ENSSSCG00000030303	TRUE
ACKR1		ENSSSCG00000042025		XLOC_001660		ssc-miR-19a		14_36373		ACKR1	ENSSSCG00000036223	TRUE
ACKR2		ENSSSCG00000042041		XLOC_001670		ssc-miR-19b		14_36591		ACKR2	ENSSSCG00000031154	TRUE
ACKR3		ENSSSCG00000042044		XLOC_001684		ssc-miR-200b		14_36597		ACKR3	ENSSSCG00000016322	TRUE
ACKR4		ENSSSCG00000042051		XLOC_001685		ssc-miR-202-5p		14_36690		ACKR4	ENSSSCG00000011630	TRUE
ACLY		ENSSSCG00000042062		XLOC_001711		ssc-miR-204		14_36758		ACLY	ENSSSCG00000017421	TRUE
ACMSD		ENSSSCG00000042064		XLOC_001733		ssc-miR-205		14_36920		ACMSD	ENSSSCG00000015699	TRUE
ACO1		ENSSSCG00000042069		XLOC_001738		ssc-miR-206		14_37121		ACO1	ENSSSCG00000023807	TRUE
ACO2		ENSSSCG00000042095		XLOC_001759		ssc-miR-20a-3p		14_37147		ACO2	ENSSSCG00000000064	TRUE
ACOD1		ENSSSCG00000042098		XLOC_001765		ssc-miR-20a-5p		14_37161		ACOD1	ENSSSCG00000009469	TRUE
ACOT11		ENSSSCG00000042107		XLOC_001778		ssc-miR-20b		14_37162		ACOT11	ENSSSCG00000037559	TRUE
ACOT12		ENSSSCG00000042114		XLOC_001782		ssc-miR-210		14_37179		ACOT12	ENSSSCG00000036095	TRUE
ACOT13		ENSSSCG00000042119		XLOC_001816		ssc-miR-212		14_37184		ACOT13	ENSSSCG00000036411	TRUE
ACOT6		ENSSSCG00000042126		XLOC_001818		ssc-miR-21-3p		14_37322		ACOT6	ENSSSCG00000002348	TRUE
ACOT7		ENSSSCG00000042151		XLOC_001860		ssc-miR-214-3p		14_37360		ACOT7	ENSSSCG00000003377	TRUE
ACOT8		ENSSSCG00000042172		XLOC_001894		ssc-miR-214-5p		14_37554		ACOT8	ENSSSCG00000007426	TRUE
ACOT9		ENSSSCG00000042179		XLOC_001917		ssc-miR-215		14_37607		ACOT9	ENSSSCG00000012172	TRUE
ACOX1		ENSSSCG00000042189		XLOC_001930		ssc-miR-21-5p		14_37689		ACOX1	ENSSSCG00000017198	TRUE
ACOX2		ENSSSCG00000042206		XLOC_001939		ssc-miR-216		14_37963		ACOX2	ENSSSCG00000011477	TRUE
ACOX3		ENSSSCG00000042222		XLOC_001949		ssc-miR-217		14_37989		ACOX3	ENSSSCG00000008724	TRUE
ACP1		ENSSSCG00000042230		XLOC_001950		ssc-miR-218		14_37990		ACP1	ENSSSCG00000008659	TRUE
ACP2		ENSSSCG00000042233		XLOC_001952		ssc-miR-218-5p		14_38010		ACP2	ENSSSCG00000013242	TRUE
ACP3		ENSSSCG00000042234		XLOC_001953		ssc-miR-218b		14_38096		ACP3	ENSSSCG00000011627	TRUE
ACP4		ENSSSCG00000042243		XLOC_001977		ssc-miR-219a		14_38154		ACP4	ENSSSCG00000024736	TRUE
ACP5		ENSSSCG00000042264		XLOC_001983		ssc-miR-221-3p		14_38190		ACP5	ENSSSCG00000032282	TRUE
ACP6		ENSSSCG00000042273		XLOC_001987		ssc-miR-221-5p		14_38380		ACP6	ENSSSCG00000006697	TRUE
ACRBP		ENSSSCG00000042281		XLOC_001991		ssc-miR-222		14_38437		ACRBP	ENSSSCG00000000700	TRUE
ACSBG1		ENSSSCG00000042315		XLOC_001992		ssc-miR-223		15_38783		ACSBG1	ENSSSCG00000001760	TRUE
ACSF2		ENSSSCG00000042318		XLOC_001997		ssc-miR-22-3p		15_38794		ACSF2	ENSSSCG00000017566	TRUE
ACSF3		ENSSSCG00000042319		XLOC_002069		ssc-miR-224		15_38816		ACSF3	ENSSSCG00000023866	TRUE
ACSL1		ENSSSCG00000042325		XLOC_002071		ssc-miR-22-5p		15_38823		ACSL1	ENSSSCG00000015784	TRUE
ACSL3		ENSSSCG00000042329		XLOC_002072		ssc-miR-2320-3p		15_39125		ACSL3	ENSSSCG00000016223	TRUE
ACSL4		ENSSSCG00000042339		XLOC_002075		ssc-miR-2320-5p		15_39878		ACSL4	ENSSSCG00000012583	TRUE
ACSL5		ENSSSCG00000042348		XLOC_002098		ssc-miR-2366		15_39891		ACSL5	ENSSSCG00000031789	TRUE
ACSL6		ENSSSCG00000042361		XLOC_002105		ssc-miR-23a		15_39908		ACSL6	ENSSSCG00000014272	TRUE
ACSM3		ENSSSCG00000042369		XLOC_002186		ssc-miR-23b		15_39911		ACSM3	ENSSSCG00000007857	TRUE
ACSM4		ENSSSCG00000042371		XLOC_002213		ssc-miR-2411		15_40627		ACSM4	ENSSSCG00000030033	TRUE
ACSS1		ENSSSCG00000042374		XLOC_002219		ssc-miR-24-1-5p		15_40720		ACSS1	ENSSSCG00000007133	TRUE
ACSS2		ENSSSCG00000042386		XLOC_002224		ssc-miR-24-2-5p		16_40863		ACSS2	ENSSSCG00000007286	TRUE
ACSS3		ENSSSCG00000042400		XLOC_002238		ssc-miR-24-3p		16_40870		ACSS3	ENSSSCG00000000939	TRUE
ACTA2		ENSSSCG00000042401		XLOC_002250		ssc-miR-2483		16_41023		ACTA2	ENSSSCG00000010447	TRUE
ACTB		ENSSSCG00000042402		XLOC_002290		ssc-miR-26a		16_41081		ACTB	ENSSSCG00000007585	TRUE
ACTC1		ENSSSCG00000042412		XLOC_002322		ssc-miR-26b-3p		16_41265		ACTC1	ENSSSCG00000004803	TRUE
ACTG1		ENSSSCG00000042418		XLOC_002354		ssc-miR-26b-5p		16_41268		ACTG1	ENSSSCG00000028355	TRUE
ACTG2		ENSSSCG00000042425		XLOC_002360		ssc-miR-27a		16_41310		ACTG2	ENSSSCG00000008294	TRUE
ACTL10		ENSSSCG00000042429		XLOC_002469		ssc-miR-27b-3p		16_41491		ACTL10	ENSSSCG00000044750	TRUE
ACTL6A		ENSSSCG00000042438		XLOC_002499		ssc-miR-27b-5p		16_41509		ACTL6A	ENSSSCG00000011762	TRUE
ACTN1		ENSSSCG00000042444		XLOC_002519		ssc-miR-28-3p		16_41511		ACTN1	ENSSSCG00000036702	TRUE
ACTN2		ENSSSCG00000042468		XLOC_002572		ssc-miR-28-5p		16_41513		ACTN2	ENSSSCG00000010144	TRUE
ACTN4		ENSSSCG00000042487		XLOC_002579		ssc-miR-296-3p		16_41592		ACTN4	ENSSSCG00000002965	TRUE
ACTR10		ENSSSCG00000042491		XLOC_002580		ssc-miR-299		16_41626		ACTR10	ENSSSCG00000022299	TRUE
ACTR1A		ENSSSCG00000042502		XLOC_002583		ssc-miR-29a-3p		17_41902		ACTR1A	ENSSSCG00000010585	TRUE
ACTR1B		ENSSSCG00000042510		XLOC_002615		ssc-miR-29a-5p		17_42078		ACTR1B	ENSSSCG00000008194	TRUE
ACTR2		ENSSSCG00000042530		XLOC_002616		ssc-miR-29b		17_42222		ACTR2	ENSSSCG00000008358	TRUE
ACTR3		ENSSSCG00000042534		XLOC_002621		ssc-miR-29c		17_42424		ACTR3	ENSSSCG00000015710	TRUE
ACTR5		ENSSSCG00000042540		XLOC_002629		ssc-miR-301		17_42426		ACTR5	ENSSSCG00000007349	TRUE
ACTR6		ENSSSCG00000042543		XLOC_002645		ssc-miR-30a-3p		17_42712		ACTR6	ENSSSCG00000025682	TRUE
ACTR8		ENSSSCG00000042551		XLOC_002666		ssc-miR-30a-5p		17_42884		ACTR8	ENSSSCG00000011458	TRUE
ACTRT3		ENSSSCG00000042581		XLOC_002745		ssc-miR-30b-3p		17_42922		ACTRT3	ENSSSCG00000039994	TRUE
ACVR1		ENSSSCG00000042590		XLOC_002746		ssc-miR-30b-5p		17_42940		ACVR1	ENSSSCG00000015874	TRUE
ACVR1B		ENSSSCG00000042592		XLOC_002747		ssc-miR-30c-1-3p		18_42970		ACVR1B	ENSSSCG00000000233	TRUE
ACVR1C		ENSSSCG00000042601		XLOC_002751		ssc-miR-30c-3p		18_42974		ACVR1C	ENSSSCG00000015873	TRUE
ACVR2A		ENSSSCG00000042603		XLOC_002754		ssc-miR-30c-5p		18_42980		ACVR2A	ENSSSCG00000015669	TRUE
ACVR2B		ENSSSCG00000042615		XLOC_002766		ssc-miR-30d		18_43042		ACVR2B	ENSSSCG00000011257	TRUE
ACVRL1		ENSSSCG00000042617		XLOC_002805		ssc-miR-30e-3p		18_43144		ACVRL1	ENSSSCG00000000232	TRUE
ACY1		ENSSSCG00000042638		XLOC_002809		ssc-miR-30e-5p		18_43152		ACY1	ENSSSCG00000023325	TRUE
ACYP2		ENSSSCG00000042639		XLOC_002813		ssc-miR-31		18_43196		ACYP2	ENSSSCG00000025224	TRUE
ADA		ENSSSCG00000042641		XLOC_002865		ssc-miR-32		18_43430		ADA	ENSSSCG00000021255	TRUE
ADA2		ENSSSCG00000042663		XLOC_002876		ssc-miR-320		18_43512		ADA2	ENSSSCG00000035218	TRUE
ADAL		ENSSSCG00000042682		XLOC_002880		ssc-miR-323		18_43658		ADAL	ENSSSCG00000004710	TRUE
ADAM10		ENSSSCG00000042692		XLOC_002890		ssc-miR-324		18_43715		ADAM10	ENSSSCG00000004595	TRUE
ADAM12		ENSSSCG00000042700		XLOC_002908		ssc-miR-325		18_43800		ADAM12	ENSSSCG00000010746	TRUE
ADAM15		ENSSSCG00000042705		XLOC_002913		ssc-miR-326		2_3896		ADAM15	ENSSSCG00000006533	TRUE
ADAM17		ENSSSCG00000042711		XLOC_002919		ssc-miR-328		2_3937		ADAM17	ENSSSCG00000008641	TRUE
ADAM19		ENSSSCG00000042712		XLOC_002924		ssc-miR-330		2_3947		ADAM19	ENSSSCG00000017052	TRUE
ADAM22		ENSSSCG00000042713		XLOC_002926		ssc-miR-331-3p		2_4097		ADAM22	ENSSSCG00000015297	TRUE
ADAM23		ENSSSCG00000042714		XLOC_002933		ssc-miR-331-5p		2_4168		ADAM23	ENSSSCG00000016131	TRUE
ADAM28		ENSSSCG00000042715		XLOC_002936		ssc-miR-335		2_4194		ADAM28	ENSSSCG00000009644	TRUE
ADAM32		ENSSSCG00000042721		XLOC_002938		ssc-miR-338		2_4199		ADAM32	ENSSSCG00000015807	TRUE
ADAM33		ENSSSCG00000042725		XLOC_003023		ssc-miR-339		2_4235		ADAM33	ENSSSCG00000007145	TRUE
ADAM8		ENSSSCG00000042741		XLOC_003053		ssc-miR-339-3p		2_4485		ADAM8	ENSSSCG00000010772	TRUE
ADAM9		ENSSSCG00000042769		XLOC_003055		ssc-miR-339-5p		2_4537		ADAM9	ENSSSCG00000015808	TRUE
ADAMDEC1		ENSSSCG00000042777		XLOC_003056		ssc-miR-33b-3p		2_4710		ADAMDEC1	ENSSSCG00000009645	TRUE
ADAMTS1		ENSSSCG00000042787		XLOC_003057		ssc-miR-340		2_4871		ADAMTS1	ENSSSCG00000012026	TRUE
ADAMTS10		ENSSSCG00000042788		XLOC_003064		ssc-miR-342		2_4967		ADAMTS10	ENSSSCG00000026994	TRUE
ADAMTS12		ENSSSCG00000042798		XLOC_003074		ssc-miR-345-3p		2_5153		ADAMTS12	ENSSSCG00000016816	TRUE
ADAMTS13		ENSSSCG00000042799		XLOC_003075		ssc-miR-345-5p		2_5283		ADAMTS13	ENSSSCG00000021241	TRUE
ADAMTS14		ENSSSCG00000042826		XLOC_003082		ssc-miR-34a		2_5405		ADAMTS14	ENSSSCG00000010272	TRUE
ADAMTS15		ENSSSCG00000042837		XLOC_003086		ssc-miR-34c		2_5409		ADAMTS15	ENSSSCG00000015250	TRUE
ADAMTS16		ENSSSCG00000042842		XLOC_003090		ssc-miR-361-3p		2_5427		ADAMTS16	ENSSSCG00000017109	TRUE
ADAMTS17		ENSSSCG00000042854		XLOC_003137		ssc-miR-361-5p		2_5454		ADAMTS17	ENSSSCG00000038452	TRUE
ADAMTS19		ENSSSCG00000042861		XLOC_003170		ssc-miR-362		2_5498		ADAMTS19	ENSSSCG00000014259	TRUE
ADAMTS2		ENSSSCG00000042862		XLOC_003187		ssc-miR-363		2_5594		ADAMTS2	ENSSSCG00000024043	TRUE
ADAMTS20		ENSSSCG00000042873		XLOC_003206		ssc-miR-365-3p		2_5731		ADAMTS20	ENSSSCG00000000795	TRUE
ADAMTS3		ENSSSCG00000042888		XLOC_003231		ssc-miR-365-5p		2_6134		ADAMTS3	ENSSSCG00000038180	TRUE
ADAMTS4		ENSSSCG00000042889		XLOC_003240		ssc-miR-369		2_6260		ADAMTS4	ENSSSCG00000006359	TRUE
ADAMTS5		ENSSSCG00000042893		XLOC_003247		ssc-miR-370		2_6265		ADAMTS5	ENSSSCG00000012027	TRUE
ADAMTS6		ENSSSCG00000042913		XLOC_003260		ssc-miR-374a-3p		2_6282		ADAMTS6	ENSSSCG00000016943	TRUE
ADAMTS7		ENSSSCG00000042918		XLOC_003313		ssc-miR-374a-5p		2_6371		ADAMTS7	ENSSSCG00000001765	TRUE
ADAMTS8		ENSSSCG00000042921		XLOC_003321		ssc-miR-374b-3p		2_6660		ADAMTS8	ENSSSCG00000015249	TRUE
ADAMTS9		ENSSSCG00000042940		XLOC_003356		ssc-miR-374b-5p		2_6795		ADAMTS9	ENSSSCG00000011496	TRUE
ADAMTSL1		ENSSSCG00000042951		XLOC_003364		ssc-miR-375		2_6796		ADAMTSL1	ENSSSCG00000040366	TRUE
ADAMTSL2		ENSSSCG00000042962		XLOC_003373		ssc-miR-376a-3p		2_6913		ADAMTSL2	ENSSSCG00000026425	TRUE
ADAMTSL3		ENSSSCG00000042972		XLOC_003389		ssc-miR-376a-5p		2_6960		ADAMTSL3	ENSSSCG00000001793	TRUE
ADAMTSL4		ENSSSCG00000043011		XLOC_003394		ssc-miR-376c		2_7056		ADAMTSL4	ENSSSCG00000006651	TRUE
ADAMTSL5		ENSSSCG00000043013		XLOC_003404		ssc-miR-378		2_7093		ADAMTSL5	ENSSSCG00000013433	TRUE
ADAP1		ENSSSCG00000043014		XLOC_003428		ssc-miR-378b-3p		2_7114		ADAP1	ENSSSCG00000007547	TRUE
ADAP2		ENSSSCG00000043021		XLOC_003430		ssc-miR-381-3p		2_7157		ADAP2	ENSSSCG00000017738	TRUE
ADAR		ENSSSCG00000043056		XLOC_003431		ssc-miR-381-5p		2_7244		ADAR	ENSSSCG00000006543	TRUE
ADARB1		ENSSSCG00000043057		XLOC_003432		ssc-miR-382		2_7324		ADARB1	ENSSSCG00000012089	TRUE
ADARB2		ENSSSCG00000043066		XLOC_003452		ssc-miR-411		2_7411		ADARB2	ENSSSCG00000011160	TRUE
ADAT1		ENSSSCG00000043068		XLOC_003475		ssc-miR-421-3p		2_7414		ADAT1	ENSSSCG00000002706	TRUE
ADAT2		ENSSSCG00000043074		XLOC_003511		ssc-miR-423-3p		2_7969		ADAT2	ENSSSCG00000039598	TRUE
ADAT3		ENSSSCG00000043123		XLOC_003512		ssc-miR-423-5p		2_7992		ADAT3	ENSSSCG00000038810	TRUE
ADCK1		ENSSSCG00000043129		XLOC_003514		ssc-miR-424-3p		2_7995		ADCK1	ENSSSCG00000002408	TRUE
ADCK2		ENSSSCG00000043130		XLOC_003519		ssc-miR-424-5p		2_8065		ADCK2	ENSSSCG00000016496	TRUE
ADCK5		ENSSSCG00000043135		XLOC_003522		ssc-miR-425-3p		2_8092		ADCK5	ENSSSCG00000005907	TRUE
ADCY1		ENSSSCG00000043139		XLOC_003533		ssc-miR-425-5p		2_8093		ADCY1	ENSSSCG00000016726	TRUE
ADCY10		ENSSSCG00000043166		XLOC_003544		ssc-miR-429		2_8128		ADCY10	ENSSSCG00000006305	TRUE
ADCY2		ENSSSCG00000043175		XLOC_003565		ssc-miR-432-5p		3_10012		ADCY2	ENSSSCG00000017101	TRUE
ADCY3		ENSSSCG00000043189		XLOC_003572		ssc-miR-4331-3p		3_10013		ADCY3	ENSSSCG00000008578	TRUE
ADCY4		ENSSSCG00000043200		XLOC_003574		ssc-miR-4331-5p		3_10015		ADCY4	ENSSSCG00000001988	TRUE
ADCY5		ENSSSCG00000043202		XLOC_003575		ssc-miR-4332		3_10016		ADCY5	ENSSSCG00000027952	TRUE
ADCY6		ENSSSCG00000043207		XLOC_003582		ssc-miR-4334-3p		3_10052		ADCY6	ENSSSCG00000000175	TRUE
ADCY7		ENSSSCG00000043222		XLOC_003587		ssc-miR-450a		3_10053		ADCY7	ENSSSCG00000039408	TRUE
ADCY8		ENSSSCG00000043234		XLOC_003590		ssc-miR-450b-3p		3_10094		ADCY8	ENSSSCG00000031717	TRUE
ADCY9		ENSSSCG00000043245		XLOC_003591		ssc-miR-450b-5p		3_10184		ADCY9	ENSSSCG00000007950	TRUE
ADCYAP1		ENSSSCG00000043271		XLOC_003602		ssc-miR-450c-3p		3_10212		ADCYAP1	ENSSSCG00000035186	TRUE
ADCYAP1R1		ENSSSCG00000043312		XLOC_003620		ssc-miR-450c-5p		3_10266		ADCYAP1R1	ENSSSCG00000016672	TRUE
ADD1		ENSSSCG00000043328		XLOC_003623		ssc-miR-451		3_10285		ADD1	ENSSSCG00000008692	TRUE
ADD2		ENSSSCG00000043377		XLOC_003639		ssc-miR-452		3_10387		ADD2	ENSSSCG00000020736	TRUE
ADD3		ENSSSCG00000043386		XLOC_003642		ssc-miR-454		3_10447		ADD3	ENSSSCG00000010621	TRUE
ADGB		ENSSSCG00000043391		XLOC_003646		ssc-miR-455-3p		3_10533		ADGB	ENSSSCG00000004114	TRUE
ADGRA2		ENSSSCG00000043447		XLOC_003647		ssc-miR-455-5p		3_10656		ADGRA2	ENSSSCG00000015825	TRUE
ADGRA3		ENSSSCG00000043455		XLOC_003655		ssc-miR-486		3_10992		ADGRA3	ENSSSCG00000008753	TRUE
ADGRB1		ENSSSCG00000043456		XLOC_003711		ssc-miR-487b		3_11157		ADGRB1	ENSSSCG00000035891	TRUE
ADGRB2		ENSSSCG00000043486		XLOC_003723		ssc-miR-490		3_11259		ADGRB2	ENSSSCG00000003604	TRUE
ADGRB3		ENSSSCG00000043487		XLOC_003725		ssc-miR-490-3p		3_11287		ADGRB3	ENSSSCG00000004270	TRUE
ADGRD1		ENSSSCG00000043503		XLOC_003733		ssc-miR-490-5p		3_8285		ADGRD1	ENSSSCG00000009745	TRUE
ADGRE3		ENSSSCG00000043509		XLOC_003735		ssc-miR-491		3_8369		ADGRE3	ENSSSCG00000013787	TRUE
ADGRE5		ENSSSCG00000043552		XLOC_003737		ssc-miR-493-3p		3_8473		ADGRE5	ENSSSCG00000013775	TRUE
ADGRF1		ENSSSCG00000043555		XLOC_003756		ssc-miR-493-5p		3_8523		ADGRF1	ENSSSCG00000001726	TRUE
ADGRF5		ENSSSCG00000043561		XLOC_003759		ssc-miR-497		3_8542		ADGRF5	ENSSSCG00000001725	TRUE
ADGRG1		ENSSSCG00000043563		XLOC_003760		ssc-miR-499-5p		3_8543		ADGRG1	ENSSSCG00000002815	TRUE
ADGRG2		ENSSSCG00000043569		XLOC_003776		ssc-miR-500-3p		3_8717		ADGRG2	ENSSSCG00000029756	TRUE
ADGRG3		ENSSSCG00000043586		XLOC_003785		ssc-miR-500-5p		3_8767		ADGRG3	ENSSSCG00000002814	TRUE
ADGRG5		ENSSSCG00000043604		XLOC_003874		ssc-miR-503		3_8824		ADGRG5	ENSSSCG00000025503	TRUE
ADGRG6		ENSSSCG00000043608		XLOC_003878		ssc-miR-504		3_8855		ADGRG6	ENSSSCG00000004139	TRUE
ADGRG7		ENSSSCG00000043613		XLOC_003885		ssc-miR-505		3_8935		ADGRG7	ENSSSCG00000011962	TRUE
ADGRL1		ENSSSCG00000043626		XLOC_003919		ssc-miR-532-3p		3_8976		ADGRL1	ENSSSCG00000013773	TRUE
ADGRL2		ENSSSCG00000043636		XLOC_003927		ssc-miR-532-5p		3_9163		ADGRL2	ENSSSCG00000003761	TRUE
ADGRL3		ENSSSCG00000043666		XLOC_003972		ssc-miR-542-3p		3_9189		ADGRL3	ENSSSCG00000026129	TRUE
ADGRL4		ENSSSCG00000043688		XLOC_004018		ssc-miR-542-5p		3_9208		ADGRL4	ENSSSCG00000003762	TRUE
ADGRV1		ENSSSCG00000043700		XLOC_004021		ssc-miR-545-5p		3_9310		ADGRV1	ENSSSCG00000035025	TRUE
ADH4		ENSSSCG00000043719		XLOC_004022		ssc-miR-551a		3_9517		ADH4	ENSSSCG00000009184	TRUE
ADH5		ENSSSCG00000043723		XLOC_004026		ssc-miR-574-3p		3_9786		ADH5	ENSSSCG00000009185	TRUE
ADHFE1		ENSSSCG00000043724		XLOC_004027		ssc-miR-574-5p		3_9871		ADHFE1	ENSSSCG00000006213	TRUE
ADI1		ENSSSCG00000043726		XLOC_004037		ssc-miR-582-3p		3_9917		ADI1	ENSSSCG00000029161	TRUE
ADIPOR1		ENSSSCG00000043728		XLOC_004075		ssc-miR-582-5p		3_9920		ADIPOR1	ENSSSCG00000010931	TRUE
ADIPOR2		ENSSSCG00000043763		XLOC_004094		ssc-miR-615		4_11336		ADIPOR2	ENSSSCG00000000757	TRUE
ADIRF		ENSSSCG00000043766		XLOC_004099		ssc-miR-628-3p		4_11338		ADIRF	ENSSSCG00000037918	TRUE
ADK		ENSSSCG00000043799		XLOC_004114		ssc-miR-628-5p		4_11410		ADK	ENSSSCG00000010315	TRUE
ADM		ENSSSCG00000043814		XLOC_004117		ssc-miR-6516		4_11415		ADM	ENSSSCG00000013408	TRUE
ADNP		ENSSSCG00000043820		XLOC_004217		ssc-miR-652		4_11522		ADNP	ENSSSCG00000007473	TRUE
ADNP2		ENSSSCG00000043867		XLOC_004231		ssc-miR-6529		4_11739		ADNP2	ENSSSCG00000038632	TRUE
ADO		ENSSSCG00000043870		XLOC_004235		ssc-miR-660		4_11802		ADO	ENSSSCG00000031360	TRUE
ADORA1		ENSSSCG00000043918		XLOC_004271		ssc-miR-664-3p		4_11923		ADORA1	ENSSSCG00000021059	TRUE
ADORA2A		ENSSSCG00000043928		XLOC_004334		ssc-miR-664-5p		4_12190		ADORA2A	ENSSSCG00000010054	TRUE
ADORA2B		ENSSSCG00000043931		XLOC_004342		ssc-miR-670		4_12225		ADORA2B	ENSSSCG00000035051	TRUE
ADORA3		ENSSSCG00000043940		XLOC_004362		ssc-miR-671-3p		4_12246		ADORA3	ENSSSCG00000006788	TRUE
ADPGK		ENSSSCG00000043967		XLOC_004415		ssc-miR-671-5p		4_12606		ADPGK	ENSSSCG00000001925	TRUE
ADPRH		ENSSSCG00000044001		XLOC_004426		ssc-miR-676-3p		4_12678		ADPRH	ENSSSCG00000011896	TRUE
ADPRM		ENSSSCG00000044003		XLOC_004427		ssc-miR-676-5p		4_12701		ADPRM	ENSSSCG00000018009	TRUE
ADPRS		ENSSSCG00000044004		XLOC_004452		ssc-miR-6782-3p		4_12702		ADPRS	ENSSSCG00000003634	TRUE
ADRA1A		ENSSSCG00000044011		XLOC_004495		ssc-miR-708-3p		4_12731		ADRA1A	ENSSSCG00000009661	TRUE
ADRA1D		ENSSSCG00000044016		XLOC_004517		ssc-miR-708-5p		4_12848		ADRA1D	ENSSSCG00000007139	TRUE
ADRA2A		ENSSSCG00000044023		XLOC_004521		ssc-miR-7134-3p		4_13561		ADRA2A	ENSSSCG00000010629	TRUE
ADRA2B		ENSSSCG00000044035		XLOC_004523		ssc-miR-7134-5p		4_13672		ADRA2B	ENSSSCG00000008122	TRUE
ADRA2C		ENSSSCG00000044065		XLOC_004525		ssc-miR-7135-3p		4_13683		ADRA2C	ENSSSCG00000008703	TRUE
ADRB1		ENSSSCG00000044075		XLOC_004542		ssc-miR-7135-5p		4_13698		ADRB1	ENSSSCG00000010647	TRUE
ADRB2		ENSSSCG00000044103		XLOC_004565		ssc-miR-7136-5p		4_13824		ADRB2	ENSSSCG00000052586	TRUE
ADRM1		ENSSSCG00000044124		XLOC_004566		ssc-miR-7137-3p		5_14035		ADRM1	ENSSSCG00000038718	TRUE
ADSL		ENSSSCG00000044136		XLOC_004568		ssc-miR-7137-5p		5_14036		ADSL	ENSSSCG00000000077	TRUE
ADSS1		ENSSSCG00000044153		XLOC_004572		ssc-miR-7138-5p		5_14041		ADSS1	ENSSSCG00000037334	TRUE
ADSS2		ENSSSCG00000044174		XLOC_004584		ssc-miR-7139-3p		5_14075		ADSS2	ENSSSCG00000010874	TRUE
ADTRP		ENSSSCG00000044191		XLOC_004614		ssc-miR-7139-5p		5_14615		ADTRP	ENSSSCG00000001048	TRUE
AEBP1		ENSSSCG00000044205		XLOC_004634		ssc-miR-7140-3p		5_14621		AEBP1	ENSSSCG00000016754	TRUE
AEBP2		ENSSSCG00000044206		XLOC_004637		ssc-miR-7141-5p		5_14957		AEBP2	ENSSSCG00000000587	TRUE
AEN		ENSSSCG00000044223		XLOC_004697		ssc-miR-7142-3p		5_15070		AEN	ENSSSCG00000005102	TRUE
AFAP1		ENSSSCG00000044236		XLOC_004711		ssc-miR-7143-3p		5_15317		AFAP1	ENSSSCG00000023907	TRUE
AFAP1L1		ENSSSCG00000044237		XLOC_004729		ssc-miR-7144-5p		5_15322		AFAP1L1	ENSSSCG00000014431	TRUE
AFAP1L2		ENSSSCG00000044246		XLOC_004746		ssc-miR-7-3p		5_15327		AFAP1L2	ENSSSCG00000010650	TRUE
AFDN		ENSSSCG00000044255		XLOC_004763		ssc-miR-744		5_15342		AFDN	ENSSSCG00000004018	TRUE
AFF1		ENSSSCG00000044256		XLOC_004771		ssc-miR-758		5_15343		AFF1	ENSSSCG00000023593	TRUE
AFF2		ENSSSCG00000044268		XLOC_004774		ssc-miR-7-5p		5_15386		AFF2	ENSSSCG00000012730	TRUE
AFF3		ENSSSCG00000044292		XLOC_004782		ssc-miR-769-3p		5_15407		AFF3	ENSSSCG00000055832	TRUE
AFF4		ENSSSCG00000044308		XLOC_004795		ssc-miR-769-5p		5_15467		AFF4	ENSSSCG00000014291	TRUE
AFG1L		ENSSSCG00000044318		XLOC_004819		ssc-miR-7857-3p		5_15501		AFG1L	ENSSSCG00000040199	TRUE
AFG3L2		ENSSSCG00000044323		XLOC_004828		ssc-miR-802		5_15502		AFG3L2	ENSSSCG00000022947	TRUE
AFMID		ENSSSCG00000044342		XLOC_004829		ssc-miR-874		5_15655		AFMID	ENSSSCG00000033636	TRUE
AFP		ENSSSCG00000044344		XLOC_004858		ssc-miR-885-3p		5_15668		AFP	ENSSSCG00000008949	TRUE
AFTPH		ENSSSCG00000044361		XLOC_004881		ssc-miR-885-5p		5_15780		AFTPH	ENSSSCG00000008363	TRUE
AGA		ENSSSCG00000044363		XLOC_004882		ssc-miR-9		5_15836		AGA	ENSSSCG00000015772	TRUE
AGAP1		ENSSSCG00000044372		XLOC_004888		ssc-miR-9-1		5_15973		AGAP1	ENSSSCG00000016317	TRUE
AGAP2		ENSSSCG00000044383		XLOC_004891		ssc-miR-9-2		5_16074		AGAP2	ENSSSCG00000038732	TRUE
AGAP3		ENSSSCG00000044385		XLOC_004897		ssc-miR-92a		5_16115		AGAP3	ENSSSCG00000025610	TRUE
AGBL2		ENSSSCG00000044418		XLOC_004898		ssc-miR-92b-3p		5_16149		AGBL2	ENSSSCG00000040838	TRUE
AGBL3		ENSSSCG00000044428		XLOC_004909		ssc-miR-92b-5p		5_16354		AGBL3	ENSSSCG00000053763	TRUE
AGBL5		ENSSSCG00000044435		XLOC_004918		ssc-miR-935		5_16369		AGBL5	ENSSSCG00000008558	TRUE
AGER		ENSSSCG00000044454		XLOC_004922		ssc-miR-95		6_16468		AGER	ENSSSCG00000001437	TRUE
AGFG1		ENSSSCG00000044457		XLOC_004924		ssc-miR-96-5p		6_16469		AGFG1	ENSSSCG00000016248	TRUE
AGFG2		ENSSSCG00000044465		XLOC_004948		ssc-miR-9788-3p		6_16472		AGFG2	ENSSSCG00000007664	TRUE
AGGF1		ENSSSCG00000044483		XLOC_004985		ssc-miR-98		6_16501		AGGF1	ENSSSCG00000014094	TRUE
AGK		ENSSSCG00000044484		XLOC_004990		ssc-miR-9841-3p		6_16525		AGK	ENSSSCG00000016492	TRUE
AGL		ENSSSCG00000044492		XLOC_004993		ssc-miR-9843-3p		6_16526		AGL	ENSSSCG00000006872	TRUE
AGMAT		ENSSSCG00000044500		XLOC_005013		ssc-miR-9851-3p		6_16562		AGMAT	ENSSSCG00000003463	TRUE
AGMO		ENSSSCG00000044518		XLOC_005026		ssc-miR-9858-5p		6_16591		AGMO	ENSSSCG00000015356	TRUE
AGO2		ENSSSCG00000044522		XLOC_005033		ssc-miR-9860-5p		6_16617		AGO2	ENSSSCG00000005935	TRUE
AGO3		ENSSSCG00000044541		XLOC_005047		ssc-miR-99a-3p		6_16746		AGO3	ENSSSCG00000003630	TRUE
AGPAT1		ENSSSCG00000044546		XLOC_005120		ssc-miR-99a-5p		6_16969		AGPAT1	ENSSSCG00000001435	TRUE
AGPAT2		ENSSSCG00000044565		XLOC_005126		ssc-miR-99b		6_17100		AGPAT2	ENSSSCG00000053941	TRUE
AGPAT3		ENSSSCG00000044567		XLOC_005137				6_17101		AGPAT3	ENSSSCG00000038081	TRUE
AGPAT4		ENSSSCG00000044568		XLOC_005140				6_17157		AGPAT4	ENSSSCG00000004033	TRUE
AGPAT5		ENSSSCG00000044572		XLOC_005200				6_17159		AGPAT5	ENSSSCG00000015755	TRUE
AGPS		ENSSSCG00000044575		XLOC_005222				6_17160		AGPS	ENSSSCG00000023983	TRUE
AGR2		ENSSSCG00000044582		XLOC_005228				6_17360		AGR2	ENSSSCG00000015363	TRUE
AGRN		ENSSSCG00000044588		XLOC_005253				6_17361		AGRN	ENSSSCG00000022204	TRUE
AGT		ENSSSCG00000044592		XLOC_005254				6_17395		AGT	ENSSSCG00000010184	TRUE
AGTPBP1		ENSSSCG00000044627		XLOC_005255				6_17431		AGTPBP1	ENSSSCG00000010957	TRUE
AGTR1		ENSSSCG00000044633		XLOC_005272				6_17432		AGTR1	ENSSSCG00000011695	TRUE
AGTR2		ENSSSCG00000044668		XLOC_005287				6_17451		AGTR2	ENSSSCG00000012600	TRUE
AGXT2		ENSSSCG00000044669		XLOC_005290				6_17459		AGXT2	ENSSSCG00000016829	TRUE
AHCTF1		ENSSSCG00000044694		XLOC_005291				6_17461		AHCTF1	ENSSSCG00000010863	TRUE
AHCY		ENSSSCG00000044696		XLOC_005318				6_17467		AHCY	ENSSSCG00000007278	TRUE
AHCYL1		ENSSSCG00000044713		XLOC_005323				6_17554		AHCYL1	ENSSSCG00000006816	TRUE
AHCYL2		ENSSSCG00000044736		XLOC_005367				6_17621		AHCYL2	ENSSSCG00000016568	TRUE
AHI1		ENSSSCG00000044764		XLOC_005375				6_17792		AHI1	ENSSSCG00000004166	TRUE
AHR		ENSSSCG00000044801		XLOC_005384				6_17853		AHR	ENSSSCG00000030484	TRUE
AHRR		ENSSSCG00000044811		XLOC_005407				6_17895		AHRR	ENSSSCG00000032843	TRUE
AHSA1		ENSSSCG00000044841		XLOC_005457				6_17922		AHSA1	ENSSSCG00000002406	TRUE
AHSP		ENSSSCG00000044846		XLOC_005459				6_18506		AHSP	ENSSSCG00000037878	TRUE
AICDA		ENSSSCG00000044851		XLOC_005483				6_18538		AICDA	ENSSSCG00000000667	TRUE
AIDA		ENSSSCG00000044892		XLOC_005484				6_18548		AIDA	ENSSSCG00000010835	TRUE
AIF1		ENSSSCG00000044907		XLOC_005502				6_18592		AIF1	ENSSSCG00000032341	TRUE
AIF1L		ENSSSCG00000044910		XLOC_005532				6_18629		AIF1L	ENSSSCG00000034178	TRUE
AIFM1		ENSSSCG00000044913		XLOC_005535				6_18639		AIFM1	ENSSSCG00000012657	TRUE
AIFM2		ENSSSCG00000044922		XLOC_005557				6_18666		AIFM2	ENSSSCG00000010258	TRUE
AIFM3		ENSSSCG00000044931		XLOC_005562				6_18691		AIFM3	ENSSSCG00000010096	TRUE
AIG1		ENSSSCG00000044939		XLOC_005566				6_18850		AIG1	ENSSSCG00000004136	TRUE
AIMP1		ENSSSCG00000044941		XLOC_005573				6_18869		AIMP1	ENSSSCG00000024168	TRUE
AIMP2		ENSSSCG00000044949		XLOC_005579				6_19020		AIMP2	ENSSSCG00000024245	TRUE
AIP		ENSSSCG00000044972		XLOC_005602				6_19201		AIP	ENSSSCG00000062981	TRUE
AJM1		ENSSSCG00000044985		XLOC_005604				6_19257		AJM1	ENSSSCG00000057521	TRUE
AJUBA		ENSSSCG00000044996		XLOC_005605				6_19258		AJUBA	ENSSSCG00000029201	TRUE
AK1		ENSSSCG00000045021		XLOC_005689				6_19304		AK1	ENSSSCG00000005627	TRUE
AK3		ENSSSCG00000045037		XLOC_005695				6_19317		AK3	ENSSSCG00000023595	TRUE
AK5		ENSSSCG00000045043		XLOC_005698				6_19499		AK5	ENSSSCG00000003773	TRUE
AK6		ENSSSCG00000045052		XLOC_005710				6_19500		AK6	ENSSSCG00000037053	TRUE
AK7		ENSSSCG00000045058		XLOC_005726				6_19524		AK7	ENSSSCG00000002504	TRUE
AK8		ENSSSCG00000045062		XLOC_005733				6_19541		AK8	ENSSSCG00000039188	TRUE
AKAIN1		ENSSSCG00000045064		XLOC_005772				6_19603		AKAIN1	ENSSSCG00000056207	TRUE
AKAP1		ENSSSCG00000045074		XLOC_005780				6_19622		AKAP1	ENSSSCG00000034994	TRUE
AKAP10		ENSSSCG00000045093		XLOC_005791				6_19623		AKAP10	ENSSSCG00000024030	TRUE
AKAP11		ENSSSCG00000045109		XLOC_005792				6_19684		AKAP11	ENSSSCG00000009430	TRUE
AKAP12		ENSSSCG00000045125		XLOC_005809				6_19826		AKAP12	ENSSSCG00000031733	TRUE
AKAP17A		ENSSSCG00000045128		XLOC_005844				6_19863		AKAP17A	ENSSSCG00000032986	TRUE
AKAP3		ENSSSCG00000045152		XLOC_005851				6_19904		AKAP3	ENSSSCG00000000720	TRUE
AKAP5		ENSSSCG00000045154		XLOC_005868				6_19950		AKAP5	ENSSSCG00000002268	TRUE
AKAP6		ENSSSCG00000045200		XLOC_005877				6_20074		AKAP6	ENSSSCG00000024517	TRUE
AKAP7		ENSSSCG00000045223		XLOC_005887				6_20295		AKAP7	ENSSSCG00000036790	TRUE
AKAP8		ENSSSCG00000045231		XLOC_005917				6_20352		AKAP8	ENSSSCG00000013837	TRUE
AKAP8L		ENSSSCG00000045233		XLOC_005937				6_20363		AKAP8L	ENSSSCG00000013838	TRUE
AKAP9		ENSSSCG00000045252		XLOC_005951				6_20421		AKAP9	ENSSSCG00000015310	TRUE
AKIP1		ENSSSCG00000045261		XLOC_005958				6_20447		AKIP1	ENSSSCG00000033335	TRUE
AKIRIN1		ENSSSCG00000045267		XLOC_006005				7_20466		AKIRIN1	ENSSSCG00000003652	TRUE
AKIRIN2		ENSSSCG00000045269		XLOC_006025				7_20496		AKIRIN2	ENSSSCG00000004307	TRUE
AKNA		ENSSSCG00000045283		XLOC_006041				7_20675		AKNA	ENSSSCG00000023894	TRUE
AKR1A1		ENSSSCG00000045287		XLOC_006042				7_20897		AKR1A1	ENSSSCG00000029256	TRUE
AKR1B1		ENSSSCG00000045301		XLOC_006052				7_20937		AKR1B1	ENSSSCG00000040608	TRUE
AKR1C8		ENSSSCG00000045310		XLOC_006055				7_21288		AKR1C8	ENSSSCG00000063387	TRUE
AKR1D1		ENSSSCG00000045326		XLOC_006066				7_21313		AKR1D1	ENSSSCG00000016519	TRUE
AKR1E2		ENSSSCG00000045333		XLOC_006086				7_21449		AKR1E2	ENSSSCG00000036941	TRUE
AKR7A2		ENSSSCG00000045336		XLOC_006090				7_21450		AKR7A2	ENSSSCG00000003491	TRUE
AKT1		ENSSSCG00000045343		XLOC_006102				7_21480		AKT1	ENSSSCG00000039139	TRUE
AKT1S1		ENSSSCG00000045362		XLOC_006123				7_21495		AKT1S1	ENSSSCG00000003194	TRUE
AKT2		ENSSSCG00000045370		XLOC_006139				7_21500		AKT2	ENSSSCG00000002989	TRUE
AKT3		ENSSSCG00000045401		XLOC_006149				7_21525		AKT3	ENSSSCG00000010872	TRUE
AKTIP		ENSSSCG00000045404		XLOC_006163				7_21559		AKTIP	ENSSSCG00000026181	TRUE
ALAD		ENSSSCG00000045405		XLOC_006203				7_21781		ALAD	ENSSSCG00000032787	TRUE
ALAS1		ENSSSCG00000045414		XLOC_006214				7_21846		ALAS1	ENSSSCG00000011437	TRUE
ALAS2		ENSSSCG00000045438		XLOC_006256				7_21883		ALAS2	ENSSSCG00000012347	TRUE
ALCAM		ENSSSCG00000045439		XLOC_006269				7_21962		ALCAM	ENSSSCG00000011946	TRUE
ALDH16A1		ENSSSCG00000045444		XLOC_006271				7_22197		ALDH16A1	ENSSSCG00000003168	TRUE
ALDH18A1		ENSSSCG00000045465		XLOC_006278				7_22267		ALDH18A1	ENSSSCG00000010495	TRUE
ALDH1A1		ENSSSCG00000045471		XLOC_006286				7_22268		ALDH1A1	ENSSSCG00000028996	TRUE
ALDH1A2		ENSSSCG00000045477		XLOC_006315				7_22286		ALDH1A2	ENSSSCG00000025578	TRUE
ALDH1A3		ENSSSCG00000045498		XLOC_006316				7_22313		ALDH1A3	ENSSSCG00000004822	TRUE
ALDH1B1		ENSSSCG00000045505		XLOC_006340				7_22517		ALDH1B1	ENSSSCG00000005361	TRUE
ALDH1L1		ENSSSCG00000045536		XLOC_006358				7_22730		ALDH1L1	ENSSSCG00000030626	TRUE
ALDH1L2		ENSSSCG00000045555		XLOC_006383				7_22875		ALDH1L2	ENSSSCG00000000839	TRUE
ALDH2		ENSSSCG00000045580		XLOC_006399				7_23090		ALDH2	ENSSSCG00000009889	TRUE
ALDH3A2		ENSSSCG00000045590		XLOC_006453				7_23209		ALDH3A2	ENSSSCG00000018041	TRUE
ALDH3B2		ENSSSCG00000045608		XLOC_006461				7_23213		ALDH3B2	ENSSSCG00000026349	TRUE
ALDH4A1		ENSSSCG00000045657		XLOC_006483				7_23439		ALDH4A1	ENSSSCG00000024752	TRUE
ALDH5A1		ENSSSCG00000045667		XLOC_006531				7_23490		ALDH5A1	ENSSSCG00000001090	TRUE
ALDH6A1		ENSSSCG00000045713		XLOC_006600				7_23643		ALDH6A1	ENSSSCG00000002357	TRUE
ALDH7A1		ENSSSCG00000045731		XLOC_006602				7_23754		ALDH7A1	ENSSSCG00000014247	TRUE
ALDOA		ENSSSCG00000045735		XLOC_006604				8_23771		ALDOA	ENSSSCG00000032556	TRUE
ALDOB		ENSSSCG00000045742		XLOC_006615				8_23773		ALDOB	ENSSSCG00000038300	TRUE
ALDOC		ENSSSCG00000045748		XLOC_006617				8_23792		ALDOC	ENSSSCG00000017759	TRUE
ALG11		ENSSSCG00000045784		XLOC_006632				8_23812		ALG11	ENSSSCG00000009381	TRUE
ALG12		ENSSSCG00000045810		XLOC_006656				8_23813		ALG12	ENSSSCG00000000980	TRUE
ALG13		ENSSSCG00000045832		XLOC_006668				8_24025		ALG13	ENSSSCG00000012586	TRUE
ALG14		ENSSSCG00000045836		XLOC_006669				8_24305		ALG14	ENSSSCG00000006885	TRUE
ALG2		ENSSSCG00000045860		XLOC_006689				8_24374		ALG2	ENSSSCG00000005383	TRUE
ALG3		ENSSSCG00000045879		XLOC_006703				8_24591		ALG3	ENSSSCG00000021319	TRUE
ALG5		ENSSSCG00000045895		XLOC_006708				8_24677		ALG5	ENSSSCG00000009360	TRUE
ALG6		ENSSSCG00000045906		XLOC_006710				8_24731		ALG6	ENSSSCG00000003815	TRUE
ALG8		ENSSSCG00000045930		XLOC_006733				8_24773		ALG8	ENSSSCG00000014887	TRUE
ALG9		ENSSSCG00000046010		XLOC_006741				8_24846		ALG9	ENSSSCG00000015023	TRUE
ALKAL1		ENSSSCG00000046044		XLOC_006749				8_24966		ALKAL1	ENSSSCG00000033922	TRUE
ALKAL2		ENSSSCG00000046060		XLOC_006750				9_25602		ALKAL2	ENSSSCG00000039057	TRUE
ALKBH1		ENSSSCG00000046083		XLOC_006756				9_25674		ALKBH1	ENSSSCG00000025906	TRUE
ALKBH2		ENSSSCG00000046098		XLOC_006759				9_25915		ALKBH2	ENSSSCG00000009940	TRUE
ALKBH3		ENSSSCG00000046111		XLOC_006764				9_25956		ALKBH3	ENSSSCG00000040937	TRUE
ALKBH4		ENSSSCG00000046135		XLOC_006765				9_26359		ALKBH4	ENSSSCG00000029300	TRUE
ALKBH5		ENSSSCG00000046151		XLOC_006780				9_26397		ALKBH5	ENSSSCG00000035120	TRUE
ALKBH6		ENSSSCG00000046155		XLOC_006783				9_26739		ALKBH6	ENSSSCG00000002910	TRUE
ALKBH7		ENSSSCG00000046163		XLOC_006788				9_26740		ALKBH7	ENSSSCG00000024254	TRUE
ALKBH8		ENSSSCG00000046186		XLOC_006789				9_26871		ALKBH8	ENSSSCG00000024628	TRUE
ALMS1		ENSSSCG00000046194		XLOC_006793				9_26878		ALMS1	ENSSSCG00000037977	TRUE
ALOX12		ENSSSCG00000046199		XLOC_006804				9_26920		ALOX12	ENSSSCG00000060177	TRUE
ALOX15		ENSSSCG00000046203		XLOC_006819				9_27353		ALOX15	ENSSSCG00000017923	TRUE
ALOX5		ENSSSCG00000046204		XLOC_006827				9_27589		ALOX5	ENSSSCG00000010404	TRUE
ALOX5AP		ENSSSCG00000046209		XLOC_006830				9_27879		ALOX5AP	ENSSSCG00000009330	TRUE
ALPK1		ENSSSCG00000046213		XLOC_029726				9_27888		ALPK1	ENSSSCG00000031348	TRUE
ALPK2		ENSSSCG00000046214		XLOC_029735				AEMK02000264.1_46697		ALPK2	ENSSSCG00000004918	TRUE
ALPK3		ENSSSCG00000046239		XLOC_029783				AEMK02000361.1_46313		ALPK3	ENSSSCG00000041322	TRUE
ALPL		ENSSSCG00000046263		XLOC_029847				AEMK02000361.1_46314		ALPL	ENSSSCG00000032607	TRUE
ALS2		ENSSSCG00000046265		XLOC_029852				AEMK02000437.1_46909		ALS2	ENSSSCG00000016109	TRUE
ALS2CL		ENSSSCG00000046276		XLOC_029883				AEMK02000452.1_45900		ALS2CL	ENSSSCG00000021997	TRUE
ALYREF		ENSSSCG00000046277		XLOC_029886				AEMK02000452.1_45905		ALYREF	ENSSSCG00000032655	TRUE
AMBN		ENSSSCG00000046278		XLOC_029926				AEMK02000452.1_45913		AMBN	ENSSSCG00000008937	TRUE
AMBP		ENSSSCG00000046318		XLOC_029936				AEMK02000452.1_45916		AMBP	ENSSSCG00000005485	TRUE
AMBRA1		ENSSSCG00000046323		XLOC_029956				AEMK02000452.1_45917		AMBRA1	ENSSSCG00000013262	TRUE
AMCF-II		ENSSSCG00000046349		XLOC_029985				AEMK02000452.1_45919		AMCF-II	ENSSSCG00000008957	TRUE
AMDHD1		ENSSSCG00000046363		XLOC_030005				AEMK02000452.1_45921		AMDHD1	ENSSSCG00000000893	TRUE
AMDHD2		ENSSSCG00000046402		XLOC_030021				AEMK02000452.1_45925		AMDHD2	ENSSSCG00000008057	TRUE
AMELY		ENSSSCG00000046461		XLOC_030029				AEMK02000452.1_45929		AMELY	ENSSSCG00000012113	TRUE
AMER1		ENSSSCG00000046469		XLOC_030032				AEMK02000452.1_45935		AMELY	ENSSSCG00000031650	FALSE
AMER3		ENSSSCG00000046470		XLOC_030034				AEMK02000452.1_45943		AMER1	ENSSSCG00000012361	FALSE
AMFR		ENSSSCG00000046498		XLOC_030037				AEMK02000452.1_45946		AMER3	ENSSSCG00000016391	FALSE
AMIGO1		ENSSSCG00000046509		XLOC_030053				AEMK02000452.1_45952		AMFR	ENSSSCG00000002822	FALSE
AMIGO2		ENSSSCG00000046512		XLOC_030068				AEMK02000452.1_45953		AMIGO1	ENSSSCG00000034883	FALSE
AMIGO3		ENSSSCG00000046546		XLOC_030088				AEMK02000452.1_45956		AMIGO2	ENSSSCG00000000810	FALSE
AMMECR1		ENSSSCG00000046581		XLOC_030124				AEMK02000452.1_45957		AMIGO3	ENSSSCG00000011389	FALSE
AMMECR1L		ENSSSCG00000046584		XLOC_030133				AEMK02000452.1_45959		AMMECR1	ENSSSCG00000037591	FALSE
AMN		ENSSSCG00000046589		XLOC_030137				AEMK02000452.1_45962		AMMECR1L	ENSSSCG00000028633	FALSE
AMN1		ENSSSCG00000046592		XLOC_030148				AEMK02000452.1_45963		AMN	ENSSSCG00000002524	FALSE
AMOT		ENSSSCG00000046600		XLOC_030150				AEMK02000452.1_45965		AMN1	ENSSSCG00000034407	FALSE
AMOTL1		ENSSSCG00000046607		XLOC_030163				AEMK02000452.1_45968		AMOT	ENSSSCG00000012591	FALSE
AMOTL2		ENSSSCG00000046608		XLOC_030179				AEMK02000452.1_45971		AMOTL1	ENSSSCG00000014960	FALSE
AMPD2		ENSSSCG00000046612		XLOC_030185				AEMK02000452.1_45973		AMOTL2	ENSSSCG00000011643	FALSE
AMPD3		ENSSSCG00000046622		XLOC_030187				AEMK02000452.1_45975		AMPD2	ENSSSCG00000031125	FALSE
AMPH		ENSSSCG00000046625		XLOC_030190				AEMK02000452.1_46079		AMPD3	ENSSSCG00000022492	FALSE
AMT		ENSSSCG00000046655		XLOC_030200				AEMK02000452.1_46081		AMPH	ENSSSCG00000024136	FALSE
AMZ2		ENSSSCG00000046669		XLOC_030201				AEMK02000452.1_46104		AMT	ENSSSCG00000022975	FALSE
ANAPC1		ENSSSCG00000046701		XLOC_030204				AEMK02000452.1_46107		AMZ2	ENSSSCG00000017264	FALSE
ANAPC10		ENSSSCG00000046713		XLOC_030210				AEMK02000452.1_46108		ANAPC1	ENSSSCG00000008105	FALSE
ANAPC13		ENSSSCG00000046722		XLOC_030213				AEMK02000452.1_46109		ANAPC10	ENSSSCG00000033871	FALSE
ANAPC15		ENSSSCG00000046723		XLOC_030226				AEMK02000452.1_46112		ANAPC13	ENSSSCG00000033057	FALSE
ANAPC16		ENSSSCG00000046729		XLOC_030228				AEMK02000452.1_46155		ANAPC15	ENSSSCG00000014806	FALSE
ANAPC2		ENSSSCG00000046741		XLOC_030256				AEMK02000452.1_46202		ANAPC16	ENSSSCG00000061761	FALSE
ANAPC4		ENSSSCG00000046743		XLOC_030261				AEMK02000452.1_46209		ANAPC2	ENSSSCG00000032828	FALSE
ANAPC5		ENSSSCG00000046754		XLOC_030269				AEMK02000452.1_46216		ANAPC4	ENSSSCG00000025902	FALSE
ANAPC7		ENSSSCG00000046766		XLOC_030284				AEMK02000465.1_46611		ANAPC5	ENSSSCG00000009814	FALSE
ANG		ENSSSCG00000046803		XLOC_030286				AEMK02000465.1_46612		ANAPC7	ENSSSCG00000030222	FALSE
ANGEL1		ENSSSCG00000046827		XLOC_030288				AEMK02000465.1_46613		ANG	ENSSSCG00000059608	FALSE
ANGEL2		ENSSSCG00000046828		XLOC_030292				AEMK02000489.1_47115		ANGEL1	ENSSSCG00000002390	FALSE
ANGPT1		ENSSSCG00000046835		XLOC_030297				AEMK02000489.1_47198		ANGEL2	ENSSSCG00000015588	FALSE
ANGPT2		ENSSSCG00000046840		XLOC_030312				AEMK02000682.1_46331		ANGPT1	ENSSSCG00000006035	FALSE
ANGPT4		ENSSSCG00000046841		XLOC_030365				AEMK02000682.1_46332		ANGPT2	ENSSSCG00000015753	FALSE
ANGPTL1		ENSSSCG00000046853		XLOC_030373				AEMK02000682.1_46333		ANGPT4	ENSSSCG00000007198	FALSE
ANGPTL2		ENSSSCG00000046858		XLOC_030379				AEMK02000682.1_46345		ANGPTL1	ENSSSCG00000015522	FALSE
ANGPTL3		ENSSSCG00000046897		XLOC_030393				AEMK02000682.1_46389		ANGPTL2	ENSSSCG00000005608	FALSE
ANGPTL4		ENSSSCG00000046916		XLOC_030415				AEMK02000682.1_46407		ANGPTL3	ENSSSCG00000003819	FALSE
ANGPTL6		ENSSSCG00000046918		XLOC_030426				AEMK02000682.1_46412		ANGPTL4	ENSSSCG00000013599	FALSE
ANGPTL7		ENSSSCG00000046945		XLOC_030429				AEMK02000682.1_46413		ANGPTL6	ENSSSCG00000013663	FALSE
ANGPTL8		ENSSSCG00000046947		XLOC_030432				AEMK02000682.1_46443		ANGPTL7	ENSSSCG00000003414	FALSE
ANK1		ENSSSCG00000046958		XLOC_030443				AEMK02000682.1_46446		ANGPTL8	ENSSSCG00000036965	FALSE
ANKAR		ENSSSCG00000046995		XLOC_030462				AEMK02000695.1_47511		ANK1	ENSSSCG00000007022	FALSE
ANKDD1A		ENSSSCG00000046996		XLOC_030469				X_43955		ANKAR	ENSSSCG00000016042	FALSE
ANKDD1B		ENSSSCG00000047016		XLOC_030487				X_44102		ANKDD1A	ENSSSCG00000004545	FALSE
ANKFY1		ENSSSCG00000047048		XLOC_030526				X_44141		ANKDD1B	ENSSSCG00000014083	FALSE
ANKH		ENSSSCG00000047073		XLOC_030551				X_44270		ANKFY1	ENSSSCG00000017877	FALSE
ANKHD1		ENSSSCG00000047084		XLOC_030556				X_44279		ANKH	ENSSSCG00000016784	FALSE
ANKIB1		ENSSSCG00000047086		XLOC_030558				X_44298		ANKHD1	ENSSSCG00000014364	FALSE
ANKLE1		ENSSSCG00000047090		XLOC_030559				X_44299		ANKIB1	ENSSSCG00000015314	FALSE
ANKLE2		ENSSSCG00000047129		XLOC_030589				X_44300		ANKLE1	ENSSSCG00000037099	FALSE
ANKMY2		ENSSSCG00000047133		XLOC_030591				X_44373		ANKLE2	ENSSSCG00000026781	FALSE
ANKRA2		ENSSSCG00000047147		XLOC_030618				X_44459		ANKMY2	ENSSSCG00000015360	FALSE
ANKRD1		ENSSSCG00000047157		XLOC_030620				X_44530		ANKRA2	ENSSSCG00000014070	FALSE
ANKRD10		ENSSSCG00000047160		XLOC_030622				X_44574		ANKRD1	ENSSSCG00000010461	FALSE
ANKRD11		ENSSSCG00000047163		XLOC_030623				X_44681		ANKRD10	ENSSSCG00000033732	FALSE
ANKRD12		ENSSSCG00000047171		XLOC_030642				X_44816		ANKRD11	ENSSSCG00000039541	FALSE
ANKRD13A		ENSSSCG00000047186		XLOC_030655				X_44893		ANKRD12	ENSSSCG00000003682	FALSE
ANKRD13B		ENSSSCG00000047187		XLOC_030656				X_44940		ANKRD13A	ENSSSCG00000009924	FALSE
ANKRD13C		ENSSSCG00000047195		XLOC_030661				X_44993		ANKRD13B	ENSSSCG00000017793	FALSE
ANKRD13D		ENSSSCG00000047212		XLOC_030668				X_44994		ANKRD13C	ENSSSCG00000003790	FALSE
ANKRD16		ENSSSCG00000047220		XLOC_030672				X_45110		ANKRD13D	ENSSSCG00000012917	FALSE
ANKRD17		ENSSSCG00000047236		XLOC_030675				X_45240		ANKRD16	ENSSSCG00000028790	FALSE
ANKRD22		ENSSSCG00000047253		XLOC_030683				X_45390		ANKRD17	ENSSSCG00000024592	FALSE
ANKRD23		ENSSSCG00000047254		XLOC_030685				X_45411		ANKRD22	ENSSSCG00000010445	FALSE
ANKRD24		ENSSSCG00000047280		XLOC_030687				X_45412		ANKRD23	ENSSSCG00000008200	FALSE
ANKRD27		ENSSSCG00000047290		XLOC_030688				X_45413		ANKRD24	ENSSSCG00000013497	FALSE
ANKRD28		ENSSSCG00000047310		XLOC_030689				X_45416		ANKRD27	ENSSSCG00000002859	FALSE
ANKRD29		ENSSSCG00000047350		XLOC_030690				X_45420		ANKRD28	ENSSSCG00000011194	FALSE
ANKRD33B		ENSSSCG00000047357		XLOC_030696				X_45422		ANKRD29	ENSSSCG00000003708	FALSE
ANKRD34B		ENSSSCG00000047361		XLOC_030698				X_45424		ANKRD33B	ENSSSCG00000039609	FALSE
ANKRD35		ENSSSCG00000047367		XLOC_030699				X_45428		ANKRD34B	ENSSSCG00000014124	FALSE
ANKRD37		ENSSSCG00000047374		XLOC_030705				X_45430		ANKRD35	ENSSSCG00000006688	FALSE
ANKRD39		ENSSSCG00000047376		XLOC_030730				Y_45571		ANKRD37	ENSSSCG00000015798	FALSE
ANKRD40		ENSSSCG00000047379		XLOC_030740				Y_45573		ANKRD39	ENSSSCG00000058741	FALSE
ANKRD40CL		ENSSSCG00000047398		XLOC_030743						ANKRD40	ENSSSCG00000038760	FALSE
ANKRD42		ENSSSCG00000047401		XLOC_030747						ANKRD40CL	ENSSSCG00000017556	FALSE
ANKRD44		ENSSSCG00000047427		XLOC_030748						ANKRD42	ENSSSCG00000014902	FALSE
ANKRD45		ENSSSCG00000047436		XLOC_030753						ANKRD44	ENSSSCG00000016074	FALSE
ANKRD46		ENSSSCG00000047438		XLOC_030788						ANKRD45	ENSSSCG00000015491	FALSE
ANKRD49		ENSSSCG00000047440		XLOC_030808						ANKRD46	ENSSSCG00000006065	FALSE
ANKRD50		ENSSSCG00000047452		XLOC_030831						ANKRD49	ENSSSCG00000014956	FALSE
ANKRD52		ENSSSCG00000047455		XLOC_030844						ANKRD50	ENSSSCG00000022173	FALSE
ANKRD54		ENSSSCG00000047466		XLOC_030857						ANKRD52	ENSSSCG00000000386	FALSE
ANKRD55		ENSSSCG00000047472		XLOC_030861						ANKRD54	ENSSSCG00000000120	FALSE
ANKRD6		ENSSSCG00000047474		XLOC_030870						ANKRD55	ENSSSCG00000016917	FALSE
ANKRD61		ENSSSCG00000047506		XLOC_030871						ANKRD6	ENSSSCG00000004322	FALSE
ANKRD63		ENSSSCG00000047521		XLOC_030872						ANKRD61	ENSSSCG00000007593	FALSE
ANKRD66		ENSSSCG00000047540		XLOC_030892						ANKRD63	ENSSSCG00000053436	FALSE
ANKS1A		ENSSSCG00000047545		XLOC_030900						ANKRD66	ENSSSCG00000032691	FALSE
ANKS1B		ENSSSCG00000047578		XLOC_030906						ANKS1A	ENSSSCG00000001534	FALSE
ANKS3		ENSSSCG00000047593		XLOC_030915						ANKS1B	ENSSSCG00000022083	FALSE
ANKS4B		ENSSSCG00000047628		XLOC_030916						ANKS3	ENSSSCG00000007939	FALSE
ANKS6		ENSSSCG00000047638		XLOC_030917						ANKS4B	ENSSSCG00000007850	FALSE
ANKZF1		ENSSSCG00000047648		XLOC_030918						ANKS6	ENSSSCG00000005378	FALSE
ANLN		ENSSSCG00000047668		XLOC_030940						ANKZF1	ENSSSCG00000016212	FALSE
ANO1		ENSSSCG00000047676		XLOC_031003						ANLN	ENSSSCG00000016658	FALSE
ANO10		ENSSSCG00000047690		XLOC_031006						ANO1	ENSSSCG00000024158	FALSE
ANO3		ENSSSCG00000047705		XLOC_031011						ANO10	ENSSSCG00000011296	FALSE
ANO4		ENSSSCG00000047706		XLOC_031016						ANO3	ENSSSCG00000013339	FALSE
ANO5		ENSSSCG00000047720		XLOC_031030						ANO4	ENSSSCG00000000873	FALSE
ANO6		ENSSSCG00000047735		XLOC_031031						ANO5	ENSSSCG00000013344	FALSE
ANO8		ENSSSCG00000047739		XLOC_031038						ANO6	ENSSSCG00000000804	FALSE
ANO9		ENSSSCG00000047748		XLOC_031058						ANO8	ENSSSCG00000039330	FALSE
ANP32B		ENSSSCG00000047753		XLOC_031085						ANO9	ENSSSCG00000024569	FALSE
ANP32E		ENSSSCG00000047756		XLOC_031087						ANP32B	ENSSSCG00000062892	FALSE
ANPEP		ENSSSCG00000047761		XLOC_031100						ANP32E	ENSSSCG00000035209	FALSE
ANTKMT		ENSSSCG00000047770		XLOC_031112						ANPEP	ENSSSCG00000001849	FALSE
ANTXR1		ENSSSCG00000047778		XLOC_031114						ANTKMT	ENSSSCG00000008004	FALSE
ANTXR2		ENSSSCG00000047790		XLOC_031115						ANTXR1	ENSSSCG00000008340	FALSE
ANXA1		ENSSSCG00000047793		XLOC_031127						ANTXR2	ENSSSCG00000009256	FALSE
ANXA10		ENSSSCG00000047798		XLOC_031136						ANXA1	ENSSSCG00000005267	FALSE
ANXA11		ENSSSCG00000047818		XLOC_031143						ANXA10	ENSSSCG00000030058	FALSE
ANXA13		ENSSSCG00000047820		XLOC_031147						ANXA11	ENSSSCG00000010331	FALSE
ANXA2		ENSSSCG00000047853		XLOC_031148						ANXA13	ENSSSCG00000005979	FALSE
ANXA4		ENSSSCG00000047862		XLOC_031151						ANXA2	ENSSSCG00000004578	FALSE
ANXA5		ENSSSCG00000047867		XLOC_031209						ANXA4	ENSSSCG00000008336	FALSE
ANXA6		ENSSSCG00000047869		XLOC_031213						ANXA5	ENSSSCG00000009097	FALSE
ANXA7		ENSSSCG00000047882		XLOC_031220						ANXA6	ENSSSCG00000017089	FALSE
ANXA9		ENSSSCG00000047910		XLOC_031221						ANXA7	ENSSSCG00000010299	FALSE
AOAH		ENSSSCG00000047924		XLOC_031236						ANXA9	ENSSSCG00000006643	FALSE
AOC1		ENSSSCG00000047946		XLOC_031238						AOAH	ENSSSCG00000016657	FALSE
AOC2		ENSSSCG00000047947		XLOC_031250						AOC1	ENSSSCG00000016442	FALSE
AOX1		ENSSSCG00000047965		XLOC_031257						AOC2	ENSSSCG00000017384	FALSE
AP1AR		ENSSSCG00000047981		XLOC_031258						AOX1	ENSSSCG00000029606	FALSE
AP1B1		ENSSSCG00000047982		XLOC_031265						AP1AR	ENSSSCG00000009128	FALSE
AP1G1		ENSSSCG00000048017		XLOC_031276						AP1B1	ENSSSCG00000009978	FALSE
AP1G2		ENSSSCG00000048041		XLOC_031281						AP1G1	ENSSSCG00000002740	FALSE
AP1M1		ENSSSCG00000048074		XLOC_031292						AP1G2	ENSSSCG00000002015	FALSE
AP1M2		ENSSSCG00000048082		XLOC_031295						AP1M1	ENSSSCG00000013856	FALSE
AP1S1		ENSSSCG00000048095		XLOC_031325						AP1M2	ENSSSCG00000025838	FALSE
AP1S2		ENSSSCG00000048106		XLOC_031342						AP1S1	ENSSSCG00000021145	FALSE
AP1S3		ENSSSCG00000048122		XLOC_031352						AP1S2	ENSSSCG00000036074	FALSE
AP2A1		ENSSSCG00000048139		XLOC_031354						AP1S3	ENSSSCG00000040847	FALSE
AP2A2		ENSSSCG00000048143		XLOC_031357						AP2A1	ENSSSCG00000003199	FALSE
AP2B1		ENSSSCG00000048146		XLOC_031365						AP2A2	ENSSSCG00000012836	FALSE
AP2M1		ENSSSCG00000048152		XLOC_031395						AP2B1	ENSSSCG00000017712	FALSE
AP2S1		ENSSSCG00000048160		XLOC_031423						AP2M1	ENSSSCG00000024437	FALSE
AP3B1		ENSSSCG00000048179		XLOC_031434						AP2S1	ENSSSCG00000003106	FALSE
AP3B2		ENSSSCG00000048190		XLOC_031440						AP3B1	ENSSSCG00000014101	FALSE
AP3D1		ENSSSCG00000048192		XLOC_031458						AP3B2	ENSSSCG00000001807	FALSE
AP3M1		ENSSSCG00000048202		XLOC_031463						AP3D1	ENSSSCG00000040157	FALSE
AP3M2		ENSSSCG00000048203		XLOC_031478						AP3M1	ENSSSCG00000010314	FALSE
AP3S1		ENSSSCG00000048207		XLOC_031510						AP3M2	ENSSSCG00000007033	FALSE
AP3S2		ENSSSCG00000048215		XLOC_031514						AP3S1	ENSSSCG00000037595	FALSE
AP4B1		ENSSSCG00000048218		XLOC_031534						AP3S2	ENSSSCG00000030174	FALSE
AP4E1		ENSSSCG00000048222		XLOC_031536						AP4B1	ENSSSCG00000006762	FALSE
AP4M1		ENSSSCG00000048223		XLOC_031554						AP4E1	ENSSSCG00000004634	FALSE
AP4S1		ENSSSCG00000048250		XLOC_031572						AP4M1	ENSSSCG00000034288	FALSE
AP5B1		ENSSSCG00000048254		XLOC_031583						AP4S1	ENSSSCG00000001972	FALSE
AP5M1		ENSSSCG00000048264		XLOC_031586						AP5B1	ENSSSCG00000012978	FALSE
AP5S1		ENSSSCG00000048316		XLOC_031619						AP5M1	ENSSSCG00000005065	FALSE
AP5Z1		ENSSSCG00000048366		XLOC_031632						AP5S1	ENSSSCG00000033297	FALSE
APAF1		ENSSSCG00000048375		XLOC_031642						AP5Z1	ENSSSCG00000007577	FALSE
APBA1		ENSSSCG00000048379		XLOC_031647						APAF1	ENSSSCG00000000884	FALSE
APBA2		ENSSSCG00000048405		XLOC_031663						APBA1	ENSSSCG00000005250	FALSE
APBA3		ENSSSCG00000048420		XLOC_031684						APBA2	ENSSSCG00000004849	FALSE
APBB1		ENSSSCG00000048434		XLOC_031696						APBA3	ENSSSCG00000013492	FALSE
APBB1IP		ENSSSCG00000048463		XLOC_031700						APBB1	ENSSSCG00000014628	FALSE
APBB2		ENSSSCG00000048488		XLOC_031708						APBB1IP	ENSSSCG00000030156	FALSE
APBB3		ENSSSCG00000048500		XLOC_031717						APBB2	ENSSSCG00000022168	FALSE
APC		ENSSSCG00000048515		XLOC_031723						APBB3	ENSSSCG00000014366	FALSE
APC2		ENSSSCG00000048516		XLOC_031728						APC	ENSSSCG00000014207	FALSE
APCDD1		ENSSSCG00000048519		XLOC_031750						APC2	ENSSSCG00000023329	FALSE
APEH		ENSSSCG00000048523		XLOC_031751						APCDD1	ENSSSCG00000039797	FALSE
APEX1		ENSSSCG00000048549		XLOC_031756						APEH	ENSSSCG00000011385	FALSE
APEX2		ENSSSCG00000048551		XLOC_031810						APEX1	ENSSSCG00000040060	FALSE
APH1A		ENSSSCG00000048556		XLOC_031839						APEX2	ENSSSCG00000012348	FALSE
APH1B		ENSSSCG00000048558		XLOC_031862						APH1A	ENSSSCG00000028297	FALSE
API5		ENSSSCG00000048572		XLOC_031875						APH1B	ENSSSCG00000032949	FALSE
APIP		ENSSSCG00000048579		XLOC_031883						API5	ENSSSCG00000013285	FALSE
APLF		ENSSSCG00000048583		XLOC_031903						APIP	ENSSSCG00000013299	FALSE
APLN		ENSSSCG00000048623		XLOC_031907						APLF	ENSSSCG00000008346	FALSE
APLNR		ENSSSCG00000048633		XLOC_031944						APLN	ENSSSCG00000048443	FALSE
APLP1		ENSSSCG00000048636		XLOC_031946						APLNR	ENSSSCG00000038869	FALSE
APLP2		ENSSSCG00000048684		XLOC_031969						APLP1	ENSSSCG00000002916	FALSE
APMAP		ENSSSCG00000048686		XLOC_031981						APLP2	ENSSSCG00000015244	FALSE
APOA1		ENSSSCG00000048693		XLOC_031982						APMAP	ENSSSCG00000036286	FALSE
APOA2		ENSSSCG00000048697		XLOC_031985						APOA1	ENSSSCG00000030921	FALSE
APOA4		ENSSSCG00000048702		XLOC_031986						APOA2	ENSSSCG00000006355	FALSE
APOB		ENSSSCG00000048711		XLOC_031998						APOA4	ENSSSCG00000040689	FALSE
APOBEC1		ENSSSCG00000048761		XLOC_032007						APOB	ENSSSCG00000008595	FALSE
APOBEC2		ENSSSCG00000048769		XLOC_032010						APOBEC1	ENSSSCG00000000668	FALSE
APOC3		ENSSSCG00000048773		XLOC_032020						APOBEC2	ENSSSCG00000042447	FALSE
APOD		ENSSSCG00000048776		XLOC_032051						APOC3	ENSSSCG00000015069	FALSE
APOE		ENSSSCG00000048782		XLOC_032058						APOD	ENSSSCG00000011831	FALSE
APOF		ENSSSCG00000048787		XLOC_032067						APOE	ENSSSCG00000003088	FALSE
APOH		ENSSSCG00000048792		XLOC_032068						APOF	ENSSSCG00000000398	FALSE
APOLD1		ENSSSCG00000048795		XLOC_032072						APOH	ENSSSCG00000040910	FALSE
APOM		ENSSSCG00000048809		XLOC_038744						APOLD1	ENSSSCG00000036787	FALSE
APOO		ENSSSCG00000048833		XLOC_038763						APOM	ENSSSCG00000001411	FALSE
APOOL		ENSSSCG00000048855		XLOC_038767						APOO	ENSSSCG00000012174	FALSE
APP		ENSSSCG00000048856		XLOC_038773						APOOL	ENSSSCG00000012459	FALSE
APPBP2		ENSSSCG00000048860		XLOC_038781						APP	ENSSSCG00000012022	FALSE
APPL1		ENSSSCG00000048861		XLOC_038782						APPBP2	ENSSSCG00000017678	FALSE
APPL2		ENSSSCG00000048877		XLOC_038810						APPL1	ENSSSCG00000032357	FALSE
APRT		ENSSSCG00000048879		XLOC_038815						APPL2	ENSSSCG00000000841	FALSE
APTX		ENSSSCG00000048882		XLOC_038839						APRT	ENSSSCG00000002650	FALSE
AQP1		ENSSSCG00000048883		XLOC_038845						APTX	ENSSSCG00000011001	FALSE
AQP10		ENSSSCG00000048896		XLOC_038848						AQP1	ENSSSCG00000033190	FALSE
AQP11		ENSSSCG00000048929		XLOC_038849						AQP10	ENSSSCG00000006551	FALSE
AQP3		ENSSSCG00000048933		XLOC_038867						AQP11	ENSSSCG00000014880	FALSE
AQP5		ENSSSCG00000048979		XLOC_038880						AQP3	ENSSSCG00000040513	FALSE
AQP8		ENSSSCG00000049043		XLOC_038881						AQP5	ENSSSCG00000000211	FALSE
AQP9		ENSSSCG00000049044		XLOC_038900						AQP8	ENSSSCG00000031865	FALSE
AQR		ENSSSCG00000049063		XLOC_038902						AQP9	ENSSSCG00000004597	FALSE
ARAF		ENSSSCG00000049076		XLOC_038904						AQR	ENSSSCG00000004802	FALSE
ARAP1		ENSSSCG00000049090		XLOC_038905						ARAF	ENSSSCG00000012275	FALSE
ARAP2		ENSSSCG00000049098		XLOC_038912						ARAP1	ENSSSCG00000014817	FALSE
ARAP3		ENSSSCG00000049100		XLOC_038929						ARAP2	ENSSSCG00000008768	FALSE
ARCN1		ENSSSCG00000049105		XLOC_038945						ARAP3	ENSSSCG00000014391	FALSE
AREG		ENSSSCG00000049107		XLOC_038957						ARCN1	ENSSSCG00000030053	FALSE
AREL1		ENSSSCG00000049122		XLOC_038960						AREG	ENSSSCG00000008963	FALSE
ARF3		ENSSSCG00000049125		XLOC_038987						AREL1	ENSSSCG00000002370	FALSE
ARF4		ENSSSCG00000049149		XLOC_038997						ARF3	ENSSSCG00000051954	FALSE
ARF5		ENSSSCG00000049152		XLOC_039011						ARF4	ENSSSCG00000031791	FALSE
ARF6		ENSSSCG00000049161		XLOC_039020						ARF5	ENSSSCG00000016593	FALSE
ARFGAP1		ENSSSCG00000049182		XLOC_039027						ARF6	ENSSSCG00000005012	FALSE
ARFGAP2		ENSSSCG00000049192		XLOC_039042						ARFGAP1	ENSSSCG00000032235	FALSE
ARFGAP3		ENSSSCG00000049194		XLOC_039046						ARFGAP2	ENSSSCG00000013245	FALSE
ARFGEF1		ENSSSCG00000049195		XLOC_039061						ARFGAP3	ENSSSCG00000000037	FALSE
ARFGEF2		ENSSSCG00000049196		XLOC_039066						ARFGEF1	ENSSSCG00000006201	FALSE
ARFGEF3		ENSSSCG00000049199		XLOC_039072						ARFGEF2	ENSSSCG00000007460	FALSE
ARFIP1		ENSSSCG00000049223		XLOC_039099						ARFGEF3	ENSSSCG00000022968	FALSE
ARFIP2		ENSSSCG00000049234		XLOC_039110						ARFIP1	ENSSSCG00000009010	FALSE
ARFRP1		ENSSSCG00000049244		XLOC_039114						ARFIP2	ENSSSCG00000014625	FALSE
ARG1		ENSSSCG00000049245		XLOC_039119						ARFRP1	ENSSSCG00000035304	FALSE
ARG2		ENSSSCG00000049283		XLOC_039124						ARG1	ENSSSCG00000004195	FALSE
ARGLU1		ENSSSCG00000049293		XLOC_039151						ARG2	ENSSSCG00000002294	FALSE
ARHGAP1		ENSSSCG00000049296		XLOC_039153						ARGLU1	ENSSSCG00000009536	FALSE
ARHGAP10		ENSSSCG00000049319		XLOC_039178						ARHGAP1	ENSSSCG00000013256	FALSE
ARHGAP12		ENSSSCG00000049325		XLOC_039182						ARHGAP10	ENSSSCG00000009029	FALSE
ARHGAP15		ENSSSCG00000049339		XLOC_039191						ARHGAP12	ENSSSCG00000011026	FALSE
ARHGAP17		ENSSSCG00000049350		XLOC_039202						ARHGAP15	ENSSSCG00000015671	FALSE
ARHGAP18		ENSSSCG00000049389		XLOC_039223						ARHGAP17	ENSSSCG00000031488	FALSE
ARHGAP19		ENSSSCG00000049404		XLOC_039229						ARHGAP18	ENSSSCG00000004205	FALSE
ARHGAP20		ENSSSCG00000049405		XLOC_039233						ARHGAP19	ENSSSCG00000037185	FALSE
ARHGAP21		ENSSSCG00000049421		XLOC_039234						ARHGAP20	ENSSSCG00000015015	FALSE
ARHGAP22		ENSSSCG00000049423		XLOC_039257						ARHGAP21	ENSSSCG00000011074	FALSE
ARHGAP23		ENSSSCG00000049454		XLOC_039258						ARHGAP22	ENSSSCG00000010381	FALSE
ARHGAP24		ENSSSCG00000049464		XLOC_039305						ARHGAP23	ENSSSCG00000018058	FALSE
ARHGAP25		ENSSSCG00000049468		XLOC_039329						ARHGAP24	ENSSSCG00000009229	FALSE
ARHGAP26		ENSSSCG00000049480		XLOC_039331						ARHGAP25	ENSSSCG00000008344	FALSE
ARHGAP27		ENSSSCG00000049491		XLOC_039332						ARHGAP26	ENSSSCG00000014399	FALSE
ARHGAP28		ENSSSCG00000049494		XLOC_039339						ARHGAP27	ENSSSCG00000017328	FALSE
ARHGAP29		ENSSSCG00000049497		XLOC_039342						ARHGAP28	ENSSSCG00000021612	FALSE
ARHGAP30		ENSSSCG00000049507		XLOC_039357						ARHGAP29	ENSSSCG00000006889	FALSE
ARHGAP31		ENSSSCG00000049517		XLOC_039378						ARHGAP30	ENSSSCG00000006372	FALSE
ARHGAP32		ENSSSCG00000049519		XLOC_039382						ARHGAP31	ENSSSCG00000026224	FALSE
ARHGAP33		ENSSSCG00000049539		XLOC_039387						ARHGAP32	ENSSSCG00000015238	FALSE
ARHGAP35		ENSSSCG00000049557		XLOC_039404						ARHGAP33	ENSSSCG00000039135	FALSE
ARHGAP39		ENSSSCG00000049587		XLOC_039487						ARHGAP35	ENSSSCG00000003107	FALSE
ARHGAP4		ENSSSCG00000049603		XLOC_039492						ARHGAP39	ENSSSCG00000005894	FALSE
ARHGAP42		ENSSSCG00000049610		XLOC_039494						ARHGAP4	ENSSSCG00000012790	FALSE
ARHGAP44		ENSSSCG00000049635		XLOC_039507						ARHGAP42	ENSSSCG00000014976	FALSE
ARHGAP45		ENSSSCG00000049638		XLOC_039533						ARHGAP44	ENSSSCG00000018019	FALSE
ARHGAP5		ENSSSCG00000049656		XLOC_039534						ARHGAP45	ENSSSCG00000027565	FALSE
ARHGAP8		ENSSSCG00000049680		XLOC_039563						ARHGAP5	ENSSSCG00000001966	FALSE
ARHGAP9		ENSSSCG00000049683		XLOC_039564						ARHGAP8	ENSSSCG00000000021	FALSE
ARHGDIA		ENSSSCG00000049685		XLOC_039646						ARHGAP9	ENSSSCG00000000437	FALSE
ARHGDIB		ENSSSCG00000049694		XLOC_039679						ARHGDIA	ENSSSCG00000034058	FALSE
ARHGDIG		ENSSSCG00000049696		XLOC_039705						ARHGDIB	ENSSSCG00000033337	FALSE
ARHGEF1		ENSSSCG00000049720		XLOC_039707						ARHGDIG	ENSSSCG00000038979	FALSE
ARHGEF10		ENSSSCG00000049728		XLOC_039708						ARHGEF1	ENSSSCG00000003040	FALSE
ARHGEF10L		ENSSSCG00000049740		XLOC_039712						ARHGEF10	ENSSSCG00000023419	FALSE
ARHGEF11		ENSSSCG00000049801		XLOC_039716						ARHGEF10L	ENSSSCG00000003486	FALSE
ARHGEF12		ENSSSCG00000049811		XLOC_039723						ARHGEF11	ENSSSCG00000006461	FALSE
ARHGEF15		ENSSSCG00000049849		XLOC_039731						ARHGEF12	ENSSSCG00000015129	FALSE
ARHGEF16		ENSSSCG00000049863		XLOC_039740						ARHGEF15	ENSSSCG00000028048	FALSE
ARHGEF18		ENSSSCG00000049865		XLOC_039748						ARHGEF16	ENSSSCG00000024223	FALSE
ARHGEF19		ENSSSCG00000049906		XLOC_039754						ARHGEF18	ENSSSCG00000013568	FALSE
ARHGEF2		ENSSSCG00000049957		XLOC_039761						ARHGEF19	ENSSSCG00000003472	FALSE
ARHGEF25		ENSSSCG00000049958		XLOC_039763						ARHGEF2	ENSSSCG00000006502	FALSE
ARHGEF26		ENSSSCG00000049959		XLOC_039767						ARHGEF25	ENSSSCG00000000435	FALSE
ARHGEF28		ENSSSCG00000049968		XLOC_039769						ARHGEF26	ENSSSCG00000024205	FALSE
ARHGEF3		ENSSSCG00000049971		XLOC_039779						ARHGEF28	ENSSSCG00000028317	FALSE
ARHGEF33		ENSSSCG00000049992		XLOC_039783						ARHGEF3	ENSSSCG00000030359	FALSE
ARHGEF37		ENSSSCG00000050000		XLOC_039788						ARHGEF33	ENSSSCG00000040621	FALSE
ARHGEF38		ENSSSCG00000050031		XLOC_039813						ARHGEF37	ENSSSCG00000014436	FALSE
ARHGEF39		ENSSSCG00000050063		XLOC_039814						ARHGEF38	ENSSSCG00000021764	FALSE
ARHGEF40		ENSSSCG00000050067		XLOC_039826						ARHGEF39	ENSSSCG00000005314	FALSE
ARHGEF5		ENSSSCG00000050072		XLOC_039874						ARHGEF40	ENSSSCG00000023857	FALSE
ARHGEF6		ENSSSCG00000050077		XLOC_039878						ARHGEF5	ENSSSCG00000022525	FALSE
ARHGEF7		ENSSSCG00000050081		XLOC_039890						ARHGEF6	ENSSSCG00000030460	FALSE
ARID1A		ENSSSCG00000050085		XLOC_039919						ARHGEF7	ENSSSCG00000009551	FALSE
ARID1B		ENSSSCG00000050095		XLOC_039933						ARID1A	ENSSSCG00000003559	FALSE
ARID2		ENSSSCG00000050100		XLOC_039941						ARID1B	ENSSSCG00000004064	FALSE
ARID3A		ENSSSCG00000050103		XLOC_039959						ARID2	ENSSSCG00000030685	FALSE
ARID3B		ENSSSCG00000050111		XLOC_039965						ARID3A	ENSSSCG00000037642	FALSE
ARID3C		ENSSSCG00000050119		XLOC_039968						ARID3B	ENSSSCG00000001905	FALSE
ARID4A		ENSSSCG00000050134		XLOC_039981						ARID3C	ENSSSCG00000010971	FALSE
ARID4B		ENSSSCG00000050135		XLOC_039992						ARID4A	ENSSSCG00000005073	FALSE
ARID5A		ENSSSCG00000050149		XLOC_039995						ARID4B	ENSSSCG00000060488	FALSE
ARID5B		ENSSSCG00000050163		XLOC_040013						ARID5A	ENSSSCG00000008123	FALSE
ARIH1		ENSSSCG00000050167		XLOC_040016						ARID5B	ENSSSCG00000010219	FALSE
ARIH2		ENSSSCG00000050176		XLOC_040018						ARIH1	ENSSSCG00000054126	FALSE
ARL1		ENSSSCG00000050184		XLOC_040033						ARIH2	ENSSSCG00000011367	FALSE
ARL10		ENSSSCG00000050204		XLOC_040040						ARL1	ENSSSCG00000000870	FALSE
ARL11		ENSSSCG00000050213		XLOC_040043						ARL10	ENSSSCG00000029985	FALSE
ARL13B		ENSSSCG00000050221		XLOC_040049						ARL11	ENSSSCG00000053768	FALSE
ARL14		ENSSSCG00000050230		XLOC_040053						ARL13B	ENSSSCG00000027571	FALSE
ARL14EP		ENSSSCG00000050246		XLOC_040054						ARL14	ENSSSCG00000056934	FALSE
ARL15		ENSSSCG00000050256		XLOC_040056						ARL14EP	ENSSSCG00000039889	FALSE
ARL16		ENSSSCG00000050259		XLOC_040075						ARL15	ENSSSCG00000016894	FALSE
ARL2		ENSSSCG00000050270		XLOC_040078						ARL16	ENSSSCG00000053661	FALSE
ARL2BP		ENSSSCG00000050295		XLOC_040105						ARL2	ENSSSCG00000034387	FALSE
ARL3		ENSSSCG00000050296		XLOC_040108						ARL2BP	ENSSSCG00000002819	FALSE
ARL4A		ENSSSCG00000050311		XLOC_040147						ARL3	ENSSSCG00000031782	FALSE
ARL4C		ENSSSCG00000050325		XLOC_040149						ARL4A	ENSSSCG00000032709	FALSE
ARL4D		ENSSSCG00000050339		XLOC_040163						ARL4C	ENSSSCG00000034293	FALSE
ARL5A		ENSSSCG00000050340		XLOC_040169						ARL4D	ENSSSCG00000017380	FALSE
ARL5B		ENSSSCG00000050344		XLOC_040170						ARL5A	ENSSSCG00000031541	FALSE
ARL6		ENSSSCG00000050347		XLOC_040181						ARL5B	ENSSSCG00000031456	FALSE
ARL6IP4		ENSSSCG00000050358		XLOC_040190						ARL6	ENSSSCG00000027278	FALSE
ARL6IP5		ENSSSCG00000050364		XLOC_040196						ARL6IP4	ENSSSCG00000009782	FALSE
ARL6IP6		ENSSSCG00000050382		XLOC_040243						ARL6IP5	ENSSSCG00000033154	FALSE
ARL8A		ENSSSCG00000050385		XLOC_040252						ARL6IP6	ENSSSCG00000015868	FALSE
ARL8B		ENSSSCG00000050388		XLOC_040280						ARL8A	ENSSSCG00000036967	FALSE
ARMC1		ENSSSCG00000050394		XLOC_040294						ARL8B	ENSSSCG00000011535	FALSE
ARMC10		ENSSSCG00000050397		XLOC_040322						ARMC1	ENSSSCG00000006220	FALSE
ARMC12		ENSSSCG00000050407		XLOC_040345						ARMC10	ENSSSCG00000028444	FALSE
ARMC2		ENSSSCG00000050419		XLOC_040372						ARMC12	ENSSSCG00000001550	FALSE
ARMC5		ENSSSCG00000050425		XLOC_040374						ARMC2	ENSSSCG00000004388	FALSE
ARMC6		ENSSSCG00000050426		XLOC_040511						ARMC5	ENSSSCG00000025245	FALSE
ARMC8		ENSSSCG00000050451		XLOC_040512						ARMC6	ENSSSCG00000049430	FALSE
ARMC9		ENSSSCG00000050456		XLOC_040514						ARMC8	ENSSSCG00000036610	FALSE
ARMCX1		ENSSSCG00000050474		XLOC_040515						ARMC9	ENSSSCG00000023994	FALSE
ARMCX2		ENSSSCG00000050499		XLOC_040527						ARMCX1	ENSSSCG00000038569	FALSE
ARMCX3		ENSSSCG00000050517		XLOC_040535						ARMCX2	ENSSSCG00000012510	FALSE
ARMCX4		ENSSSCG00000050525		XLOC_040576						ARMCX3	ENSSSCG00000040281	FALSE
ARMCX5		ENSSSCG00000050531		XLOC_040601						ARMCX4	ENSSSCG00000034821	FALSE
ARMCX6		ENSSSCG00000050540		XLOC_040602						ARMCX5	ENSSSCG00000012518	FALSE
ARMH1		ENSSSCG00000050566		XLOC_040615						ARMCX6	ENSSSCG00000012508	FALSE
ARMH3		ENSSSCG00000050568		XLOC_040632						ARMH1	ENSSSCG00000033259	FALSE
ARMH4		ENSSSCG00000050582		XLOC_040655						ARMH3	ENSSSCG00000010571	FALSE
ARMT1		ENSSSCG00000050584		XLOC_040656						ARMH4	ENSSSCG00000005071	FALSE
ARNT		ENSSSCG00000050595		XLOC_040657						ARMT1	ENSSSCG00000004088	FALSE
ARNT2		ENSSSCG00000050604		XLOC_040658						ARNT	ENSSSCG00000006646	FALSE
ARPC1A		ENSSSCG00000050609		XLOC_040670						ARNT2	ENSSSCG00000040288	FALSE
ARPC1B		ENSSSCG00000050626		XLOC_040683						ARPC1A	ENSSSCG00000007609	FALSE
ARPC2		ENSSSCG00000050648		XLOC_040685						ARPC1B	ENSSSCG00000007625	FALSE
ARPC3		ENSSSCG00000050651		XLOC_040688						ARPC2	ENSSSCG00000016185	FALSE
ARPC5		ENSSSCG00000050667		XLOC_040695						ARPC3	ENSSSCG00000009821	FALSE
ARPIN		ENSSSCG00000050679		XLOC_047390						ARPC5	ENSSSCG00000015560	FALSE
ARPP19		ENSSSCG00000050687		XLOC_047395						ARPIN	ENSSSCG00000001850	FALSE
ARPP21		ENSSSCG00000050702		XLOC_047396						ARPP19	ENSSSCG00000053937	FALSE
ARRB1		ENSSSCG00000050719		XLOC_047422						ARPP21	ENSSSCG00000011238	FALSE
ARRB2		ENSSSCG00000050739		XLOC_047425						ARRB1	ENSSSCG00000014852	FALSE
ARRDC1		ENSSSCG00000050748		XLOC_047438						ARRB2	ENSSSCG00000017918	FALSE
ARRDC2		ENSSSCG00000050750		XLOC_047459						ARRDC1	ENSSSCG00000039824	FALSE
ARRDC3		ENSSSCG00000050752		XLOC_047461						ARRDC2	ENSSSCG00000013893	FALSE
ARRDC4		ENSSSCG00000050757		XLOC_047465						ARRDC3	ENSSSCG00000014156	FALSE
ARSA		ENSSSCG00000050781		XLOC_047473						ARRDC4	ENSSSCG00000002252	FALSE
ARSB		ENSSSCG00000050783		XLOC_047474						ARSA	ENSSSCG00000032428	FALSE
ARSD		ENSSSCG00000050796		XLOC_047483						ARSB	ENSSSCG00000038535	FALSE
ARSG		ENSSSCG00000050849		XLOC_047489						ARSD	ENSSSCG00000058492	FALSE
ARSI		ENSSSCG00000050853		XLOC_047492						ARSG	ENSSSCG00000017261	FALSE
ARSJ		ENSSSCG00000050854		XLOC_047524						ARSI	ENSSSCG00000014448	FALSE
ARSK		ENSSSCG00000050858		XLOC_047527						ARSJ	ENSSSCG00000009122	FALSE
ARSL		ENSSSCG00000050865		XLOC_047531						ARSK	ENSSSCG00000014139	FALSE
ART3		ENSSSCG00000050888		XLOC_047532						ARSL	ENSSSCG00000022129	FALSE
ART4		ENSSSCG00000050903		XLOC_047541						ART3	ENSSSCG00000008976	FALSE
ARTN		ENSSSCG00000050904		XLOC_047548						ART4	ENSSSCG00000000607	FALSE
ARV1		ENSSSCG00000050930		XLOC_047551						ARTN	ENSSSCG00000034778	FALSE
ARVCF		ENSSSCG00000050934		XLOC_047554						ARV1	ENSSSCG00000010179	FALSE
AS3MT		ENSSSCG00000050944		XLOC_047589						ARVCF	ENSSSCG00000010133	FALSE
ASAH1		ENSSSCG00000050951		XLOC_047590						AS3MT	ENSSSCG00000010592	FALSE
ASAP1		ENSSSCG00000050964		XLOC_047605						ASAH1	ENSSSCG00000006995	FALSE
ASAP2		ENSSSCG00000050968		XLOC_047622						ASAP1	ENSSSCG00000028759	FALSE
ASAP3		ENSSSCG00000050974		XLOC_047642						ASAP2	ENSSSCG00000008642	FALSE
ASB1		ENSSSCG00000050987		XLOC_047652						ASAP3	ENSSSCG00000028108	FALSE
ASB11		ENSSSCG00000050989		XLOC_047657						ASB1	ENSSSCG00000016340	FALSE
ASB13		ENSSSCG00000050997		XLOC_047659						ASB11	ENSSSCG00000012133	FALSE
ASB14		ENSSSCG00000051003		XLOC_047662						ASB13	ENSSSCG00000011145	FALSE
ASB15		ENSSSCG00000051007		XLOC_047672						ASB14	ENSSSCG00000035320	FALSE
ASB2		ENSSSCG00000051023		XLOC_047707						ASB15	ENSSSCG00000016606	FALSE
ASB3		ENSSSCG00000051026		XLOC_047740						ASB2	ENSSSCG00000002467	FALSE
ASB4		ENSSSCG00000051028		XLOC_047752						ASB3	ENSSSCG00000008415	FALSE
ASB5		ENSSSCG00000051039		XLOC_047776						ASB4	ENSSSCG00000015333	FALSE
ASB6		ENSSSCG00000051057		XLOC_047782						ASB5	ENSSSCG00000030395	FALSE
ASB7		ENSSSCG00000051064		XLOC_047792						ASB6	ENSSSCG00000005679	FALSE
ASB9		ENSSSCG00000051073		XLOC_047798						ASB7	ENSSSCG00000004821	FALSE
ASCC1		ENSSSCG00000051079		XLOC_047803						ASB9	ENSSSCG00000012132	FALSE
ASCC2		ENSSSCG00000051090		XLOC_047814						ASCC1	ENSSSCG00000023130	FALSE
ASCC3		ENSSSCG00000051095		XLOC_047832						ASCC2	ENSSSCG00000025186	FALSE
ASCL1		ENSSSCG00000051113		XLOC_047840						ASCC3	ENSSSCG00000004358	FALSE
ASCL2		ENSSSCG00000051118		XLOC_047854						ASCL1	ENSSSCG00000060761	FALSE
ASF1A		ENSSSCG00000051130		XLOC_047861						ASCL2	ENSSSCG00000033507	FALSE
ASF1B		ENSSSCG00000051146		XLOC_047867						ASF1A	ENSSSCG00000004247	FALSE
ASGR2		ENSSSCG00000051151		XLOC_047875						ASF1B	ENSSSCG00000013772	FALSE
ASH1L		ENSSSCG00000051152		XLOC_047908						ASGR2	ENSSSCG00000017932	FALSE
ASH2L		ENSSSCG00000051161		XLOC_047917						ASH1L	ENSSSCG00000006508	FALSE
ASIC1		ENSSSCG00000051193		XLOC_047920						ASH2L	ENSSSCG00000021898	FALSE
ASIC3		ENSSSCG00000051194		XLOC_047930						ASIC1	ENSSSCG00000000216	FALSE
ASIC5		ENSSSCG00000051210		XLOC_047932						ASIC3	ENSSSCG00000027024	FALSE
ASIP		ENSSSCG00000051218		XLOC_047948						ASIC5	ENSSSCG00000008869	FALSE
ASL		ENSSSCG00000051219		XLOC_047969						ASIP	ENSSSCG00000053652	FALSE
ASMTL		ENSSSCG00000051220		XLOC_048005						ASL	ENSSSCG00000007738	FALSE
ASNS		ENSSSCG00000051231		XLOC_048014						ASMTL	ENSSSCG00000037174	FALSE
ASNSD1		ENSSSCG00000051232		XLOC_048017						ASNS	ENSSSCG00000015340	FALSE
ASPA		ENSSSCG00000051233		XLOC_048027						ASNSD1	ENSSSCG00000016041	FALSE
ASPDH		ENSSSCG00000051238		XLOC_048028						ASPA	ENSSSCG00000017861	FALSE
ASPG		ENSSSCG00000051245		XLOC_048087						ASPDH	ENSSSCG00000054855	FALSE
ASPH		ENSSSCG00000051266		XLOC_048091						ASPG	ENSSSCG00000039553	FALSE
ASPHD2		ENSSSCG00000051274		XLOC_048095						ASPH	ENSSSCG00000025087	FALSE
ASPM		ENSSSCG00000051289		XLOC_048097						ASPHD2	ENSSSCG00000009959	FALSE
ASPN		ENSSSCG00000051290		XLOC_048109						ASPM	ENSSSCG00000010896	FALSE
ASPRV1		ENSSSCG00000051293		XLOC_048181						ASPN	ENSSSCG00000008072	FALSE
ASPSCR1		ENSSSCG00000051300		XLOC_048184						ASPRV1	ENSSSCG00000033099	FALSE
ASRGL1		ENSSSCG00000051313		XLOC_048217						ASPSCR1	ENSSSCG00000040727	FALSE
ASS1		ENSSSCG00000051317		XLOC_048237						ASRGL1	ENSSSCG00000013065	FALSE
ASTE1		ENSSSCG00000051325		XLOC_048245						ASS1	ENSSSCG00000005701	FALSE
ASTN1		ENSSSCG00000051336		XLOC_048247						ASTE1	ENSSSCG00000011182	FALSE
ASTN2		ENSSSCG00000051354		XLOC_048264						ASTN1	ENSSSCG00000015513	FALSE
ASXL1		ENSSSCG00000051361		XLOC_048281						ASTN2	ENSSSCG00000005502	FALSE
ASXL2		ENSSSCG00000051365		XLOC_048305						ASXL1	ENSSSCG00000007248	FALSE
ASXL3		ENSSSCG00000051369		XLOC_048324						ASXL2	ENSSSCG00000008575	FALSE
ATAD1		ENSSSCG00000051370		XLOC_048327						ASXL3	ENSSSCG00000003736	FALSE
ATAD2		ENSSSCG00000051372		XLOC_048356						ATAD1	ENSSSCG00000062685	FALSE
ATAD2B		ENSSSCG00000051386		XLOC_048401						ATAD2	ENSSSCG00000005983	FALSE
ATAD3A		ENSSSCG00000051403		XLOC_048430						ATAD2B	ENSSSCG00000008591	FALSE
ATAD5		ENSSSCG00000051405		XLOC_048441						ATAD3A	ENSSSCG00000003343	FALSE
ATAT1		ENSSSCG00000051406		XLOC_048442						ATAD5	ENSSSCG00000035954	FALSE
ATCAY		ENSSSCG00000051418		XLOC_048458						ATAT1	ENSSSCG00000024604	FALSE
ATE1		ENSSSCG00000051442		XLOC_048478						ATCAY	ENSSSCG00000026754	FALSE
ATF1		ENSSSCG00000051450		XLOC_048493						ATE1	ENSSSCG00000010699	FALSE
ATF2		ENSSSCG00000051454		XLOC_048522						ATF1	ENSSSCG00000016138	FALSE
ATF3		ENSSSCG00000051459		XLOC_048551						ATF2	ENSSSCG00000038076	FALSE
ATF4		ENSSSCG00000051466		XLOC_048578						ATF3	ENSSSCG00000015595	FALSE
ATF5		ENSSSCG00000051473		XLOC_048596						ATF4	ENSSSCG00000059058	FALSE
ATF6		ENSSSCG00000051482		XLOC_048606						ATF5	ENSSSCG00000003201	FALSE
ATF6B		ENSSSCG00000051499		XLOC_048611						ATF6	ENSSSCG00000006346	FALSE
ATF7		ENSSSCG00000051503		XLOC_048627						ATF6B	ENSSSCG00000001430	FALSE
ATF7IP		ENSSSCG00000051505		XLOC_048629						ATF7	ENSSSCG00000000278	FALSE
ATF7IP2		ENSSSCG00000051508		XLOC_048640						ATF7IP	ENSSSCG00000000612	FALSE
ATG10		ENSSSCG00000051509		XLOC_048659						ATF7IP2	ENSSSCG00000020675	FALSE
ATG101		ENSSSCG00000051511		XLOC_048663						ATG10	ENSSSCG00000025210	FALSE
ATG12		ENSSSCG00000051518		XLOC_048670						ATG101	ENSSSCG00000033687	FALSE
ATG13		ENSSSCG00000051522		XLOC_048693						ATG12	ENSSSCG00000033912	FALSE
ATG14		ENSSSCG00000051526		XLOC_048704						ATG13	ENSSSCG00000013257	FALSE
ATG16L1		ENSSSCG00000051530		XLOC_048712						ATG14	ENSSSCG00000005058	FALSE
ATG16L2		ENSSSCG00000051549		XLOC_048732						ATG16L1	ENSSSCG00000016300	FALSE
ATG2A		ENSSSCG00000051557		XLOC_048742						ATG16L2	ENSSSCG00000014819	FALSE
ATG2B		ENSSSCG00000051564		XLOC_048768						ATG2A	ENSSSCG00000023890	FALSE
ATG3		ENSSSCG00000051565		XLOC_048772						ATG2B	ENSSSCG00000002502	FALSE
ATG4A		ENSSSCG00000051566		XLOC_048779						ATG3	ENSSSCG00000011930	FALSE
ATG4B		ENSSSCG00000051575		XLOC_048783						ATG4A	ENSSSCG00000012569	FALSE
ATG4C		ENSSSCG00000051586		XLOC_048805						ATG4B	ENSSSCG00000032919	FALSE
ATG4D		ENSSSCG00000051590		XLOC_048807						ATG4C	ENSSSCG00000003816	FALSE
ATG5		ENSSSCG00000051601		XLOC_048822						ATG4D	ENSSSCG00000013645	FALSE
ATG7		ENSSSCG00000051611		XLOC_048832						ATG5	ENSSSCG00000004370	FALSE
ATG9A		ENSSSCG00000051629		XLOC_048837						ATG7	ENSSSCG00000011575	FALSE
ATIC		ENSSSCG00000051633		XLOC_048858						ATG9A	ENSSSCG00000016211	FALSE
ATL1		ENSSSCG00000051634		XLOC_048873						ATIC	ENSSSCG00000016173	FALSE
ATL2		ENSSSCG00000051661		XLOC_048887						ATL1	ENSSSCG00000005020	FALSE
ATL3		ENSSSCG00000051668		XLOC_048888						ATL2	ENSSSCG00000008487	FALSE
ATM		ENSSSCG00000051679		XLOC_048889						ATL3	ENSSSCG00000013054	FALSE
ATN1		ENSSSCG00000051710		XLOC_048890						ATM	ENSSSCG00000025606	FALSE
ATOH1		ENSSSCG00000051717		XLOC_048893						ATN1	ENSSSCG00000025117	FALSE
ATOH7		ENSSSCG00000051737		XLOC_048899						ATOH1	ENSSSCG00000009196	FALSE
ATOH8		ENSSSCG00000051754		XLOC_048901						ATOH7	ENSSSCG00000021995	FALSE
ATOSA		ENSSSCG00000051787		XLOC_048905						ATOH8	ENSSSCG00000008230	FALSE
ATOSB		ENSSSCG00000051799		XLOC_048909						ATOSA	ENSSSCG00000004617	FALSE
ATOX1		ENSSSCG00000051801		XLOC_048910						ATOSB	ENSSSCG00000005301	FALSE
ATP10B		ENSSSCG00000051803		XLOC_048924						ATOX1	ENSSSCG00000026414	FALSE
ATP10D		ENSSSCG00000051804		XLOC_048925						ATP10B	ENSSSCG00000021527	FALSE
ATP11A		ENSSSCG00000051809		XLOC_048933						ATP10D	ENSSSCG00000008812	FALSE
ATP11B		ENSSSCG00000051810		XLOC_048937						ATP11A	ENSSSCG00000037561	FALSE
ATP11C		ENSSSCG00000051812		XLOC_048943						ATP11B	ENSSSCG00000011772	FALSE
ATP13A1		ENSSSCG00000051814		XLOC_048944						ATP11C	ENSSSCG00000012713	FALSE
ATP13A2		ENSSSCG00000051815		XLOC_048975						ATP13A1	ENSSSCG00000013930	FALSE
ATP13A3		ENSSSCG00000051817		XLOC_048981						ATP13A2	ENSSSCG00000031082	FALSE
ATP1A1		ENSSSCG00000051820		XLOC_048982						ATP13A3	ENSSSCG00000011825	FALSE
ATP1A2		ENSSSCG00000051827		XLOC_048985						ATP1A1	ENSSSCG00000006740	FALSE
ATP1A3		ENSSSCG00000051832		XLOC_048997						ATP1A2	ENSSSCG00000006391	FALSE
ATP1B1		ENSSSCG00000051846		XLOC_049010						ATP1A3	ENSSSCG00000003045	FALSE
ATP1B2		ENSSSCG00000051856		XLOC_049017						ATP1B1	ENSSSCG00000006296	FALSE
ATP23		ENSSSCG00000051861		XLOC_049033						ATP1B2	ENSSSCG00000017951	FALSE
ATP2A1		ENSSSCG00000051862		XLOC_049039						ATP23	ENSSSCG00000000453	FALSE
ATP2A2		ENSSSCG00000051865		XLOC_049041						ATP2A1	ENSSSCG00000007805	FALSE
ATP2A3		ENSSSCG00000051872		XLOC_049043						ATP2A2	ENSSSCG00000034386	FALSE
ATP2B1		ENSSSCG00000051877		XLOC_049051						ATP2A3	ENSSSCG00000017874	FALSE
ATP2B2		ENSSSCG00000051884		XLOC_049064						ATP2B1	ENSSSCG00000027898	FALSE
ATP2B3		ENSSSCG00000051886		XLOC_049076						ATP2B2	ENSSSCG00000023084	FALSE
ATP2B4		ENSSSCG00000051889		XLOC_049091						ATP2B3	ENSSSCG00000012769	FALSE
ATP2C1		ENSSSCG00000051900		XLOC_049094						ATP2B4	ENSSSCG00000015273	FALSE
ATP2C2		ENSSSCG00000051910		XLOC_049107						ATP2C1	ENSSSCG00000011183	FALSE
ATP4B		ENSSSCG00000051913		XLOC_049109						ATP2C2	ENSSSCG00000002671	FALSE
ATP5F1A		ENSSSCG00000051930		XLOC_049122						ATP4B	ENSSSCG00000009561	FALSE
ATP5F1C		ENSSSCG00000051934		XLOC_049124						ATP5F1A	ENSSSCG00000004499	FALSE
ATP5F1D		ENSSSCG00000051936		XLOC_049154						ATP5F1C	ENSSSCG00000034086	FALSE
ATP5IF1		ENSSSCG00000051938		XLOC_049163						ATP5F1D	ENSSSCG00000035532	FALSE
ATP5MC1		ENSSSCG00000051941		XLOC_049165						ATP5IF1	ENSSSCG00000027072	FALSE
ATP5MC2		ENSSSCG00000051957		XLOC_049169						ATP5MC1	ENSSSCG00000017544	FALSE
ATP5MC3		ENSSSCG00000051960		XLOC_049170						ATP5MC2	ENSSSCG00000062561	FALSE
ATP5ME		ENSSSCG00000051971		XLOC_049198						ATP5MC3	ENSSSCG00000015973	FALSE
ATP5MK		ENSSSCG00000051977		XLOC_049202						ATP5ME	ENSSSCG00000023903	FALSE
ATP5PB		ENSSSCG00000051978		XLOC_049207						ATP5MK	ENSSSCG00000032165	FALSE
ATP5PF		ENSSSCG00000051992		XLOC_049208						ATP5PB	ENSSSCG00000037772	FALSE
ATP5PO		ENSSSCG00000051997		XLOC_049251						ATP5PF	ENSSSCG00000038399	FALSE
ATP6		ENSSSCG00000052004		XLOC_049252						ATP5PO	ENSSSCG00000012042	FALSE
ATP6AP1		ENSSSCG00000052020		XLOC_049264						ATP6	ENSSSCG00000018081	FALSE
ATP6AP2		ENSSSCG00000052021		XLOC_049272						ATP6AP1	ENSSSCG00000037310	FALSE
ATP6V0A1		ENSSSCG00000052034		XLOC_049274						ATP6AP2	ENSSSCG00000012247	FALSE
ATP6V0A2		ENSSSCG00000052036		XLOC_049280						ATP6V0A1	ENSSSCG00000017401	FALSE
ATP6V0B		ENSSSCG00000052042		XLOC_049296						ATP6V0A2	ENSSSCG00000009766	FALSE
ATP6V0D1		ENSSSCG00000052043		XLOC_049298						ATP6V0B	ENSSSCG00000039267	FALSE
ATP6V0E2		ENSSSCG00000052061		XLOC_049300						ATP6V0D1	ENSSSCG00000002776	FALSE
ATP6V1A		ENSSSCG00000052066		XLOC_049301						ATP6V0E2	ENSSSCG00000055239	FALSE
ATP6V1B2		ENSSSCG00000052080		XLOC_049304						ATP6V1A	ENSSSCG00000011916	FALSE
ATP6V1C1		ENSSSCG00000052081		XLOC_049309						ATP6V1B2	ENSSSCG00000028694	FALSE
ATP6V1C2		ENSSSCG00000052082		XLOC_049311						ATP6V1C1	ENSSSCG00000006054	FALSE
ATP6V1D		ENSSSCG00000052089		XLOC_049343						ATP6V1C2	ENSSSCG00000008634	FALSE
ATP6V1E2		ENSSSCG00000052091		XLOC_049348						ATP6V1D	ENSSSCG00000033278	FALSE
ATP6V1F		ENSSSCG00000052096		XLOC_049378						ATP6V1E2	ENSSSCG00000008441	FALSE
ATP6V1FNB		ENSSSCG00000052109		XLOC_049381						ATP6V1F	ENSSSCG00000016577	FALSE
ATP6V1G1		ENSSSCG00000052120		XLOC_049382						ATP6V1FNB	ENSSSCG00000023540	FALSE
ATP6V1G2		ENSSSCG00000052125		XLOC_049392						ATP6V1G1	ENSSSCG00000053522	FALSE
ATP6V1H		ENSSSCG00000052130		XLOC_049393						ATP6V1G2	ENSSSCG00000001401	FALSE
ATP7A		ENSSSCG00000052134		XLOC_049408						ATP6V1H	ENSSSCG00000006263	FALSE
ATP7B		ENSSSCG00000052147		XLOC_049413						ATP7A	ENSSSCG00000012437	FALSE
ATP8		ENSSSCG00000052152		XLOC_049415						ATP7B	ENSSSCG00000033570	FALSE
ATP8A1		ENSSSCG00000052153		XLOC_049449						ATP8	ENSSSCG00000018080	FALSE
ATP8A2		ENSSSCG00000052158		XLOC_049506						ATP8A1	ENSSSCG00000008803	FALSE
ATP8B1		ENSSSCG00000052162		XLOC_049527						ATP8A2	ENSSSCG00000035421	FALSE
ATP8B2		ENSSSCG00000052169		XLOC_049536						ATP8B1	ENSSSCG00000004921	FALSE
ATP8B3		ENSSSCG00000052174		XLOC_049547						ATP8B2	ENSSSCG00000006550	FALSE
ATP8B4		ENSSSCG00000052176		XLOC_049581						ATP8B3	ENSSSCG00000013440	FALSE
ATP9A		ENSSSCG00000052187		XLOC_049587						ATP8B4	ENSSSCG00000004646	FALSE
ATP9B		ENSSSCG00000052191		XLOC_049596						ATP9A	ENSSSCG00000007478	FALSE
ATPAF1		ENSSSCG00000052198		XLOC_049613						ATP9B	ENSSSCG00000004857	FALSE
ATPAF2		ENSSSCG00000052206		XLOC_049714						ATPAF1	ENSSSCG00000038657	FALSE
ATPSCKMT		ENSSSCG00000052207		XLOC_049715						ATPAF2	ENSSSCG00000028712	FALSE
ATR		ENSSSCG00000052213		XLOC_049720						ATPSCKMT	ENSSSCG00000036387	FALSE
ATRAID		ENSSSCG00000052219		XLOC_049721						ATR	ENSSSCG00000011679	FALSE
ATRIP		ENSSSCG00000052221		XLOC_049754						ATRAID	ENSSSCG00000022058	FALSE
ATRN		ENSSSCG00000052224		XLOC_049756						ATRIP	ENSSSCG00000011359	FALSE
ATRNL1		ENSSSCG00000052225		XLOC_049757						ATRN	ENSSSCG00000007153	FALSE
ATRX		ENSSSCG00000052236		XLOC_049802						ATRNL1	ENSSSCG00000010654	FALSE
ATXN1		ENSSSCG00000052240		XLOC_049808						ATRX	ENSSSCG00000012434	FALSE
ATXN10		ENSSSCG00000052253		XLOC_049818						ATXN1	ENSSSCG00000001065	FALSE
ATXN1L		ENSSSCG00000052255		XLOC_049821						ATXN10	ENSSSCG00000024864	FALSE
ATXN2		ENSSSCG00000052265		XLOC_049840						ATXN1L	ENSSSCG00000038917	FALSE
ATXN2L		ENSSSCG00000052269		XLOC_049887						ATXN2	ENSSSCG00000009834	FALSE
ATXN3		ENSSSCG00000052282		XLOC_049900						ATXN2L	ENSSSCG00000021845	FALSE
ATXN7		ENSSSCG00000052283		XLOC_049905						ATXN3	ENSSSCG00000002446	FALSE
ATXN7L1		ENSSSCG00000052285		XLOC_049949						ATXN7	ENSSSCG00000011493	FALSE
ATXN7L2		ENSSSCG00000052290		XLOC_049950						ATXN7L1	ENSSSCG00000015432	FALSE
ATXN7L3		ENSSSCG00000052292		XLOC_049951						ATXN7L2	ENSSSCG00000006828	FALSE
ATXN7L3B		ENSSSCG00000052295		XLOC_049957						ATXN7L3	ENSSSCG00000017362	FALSE
AUH		ENSSSCG00000052297		XLOC_049987						ATXN7L3B	ENSSSCG00000054160	FALSE
AUNIP		ENSSSCG00000052305		XLOC_049999						AUH	ENSSSCG00000009591	FALSE
AUP1		ENSSSCG00000052319		XLOC_050000						AUNIP	ENSSSCG00000003552	FALSE
AURKAIP1		ENSSSCG00000052330		XLOC_050007						AUP1	ENSSSCG00000008268	FALSE
AURKB		ENSSSCG00000052331		XLOC_050011						AURKAIP1	ENSSSCG00000038474	FALSE
AUTS2		ENSSSCG00000052334		XLOC_050044						AURKB	ENSSSCG00000028924	FALSE
AVEN		ENSSSCG00000052335		XLOC_050064						AUTS2	ENSSSCG00000007727	FALSE
AVIL		ENSSSCG00000052336		XLOC_050081						AVEN	ENSSSCG00000029474	FALSE
AVL9		ENSSSCG00000052337		XLOC_050084						AVIL	ENSSSCG00000029571	FALSE
AVPI1		ENSSSCG00000052340		XLOC_050088						AVL9	ENSSSCG00000023445	FALSE
AVPR1A		ENSSSCG00000052348		XLOC_050099						AVPI1	ENSSSCG00000036824	FALSE
AVPR2		ENSSSCG00000052352		XLOC_050137						AVPR1A	ENSSSCG00000033383	FALSE
AWN		ENSSSCG00000052359		XLOC_050138						AVPR2	ENSSSCG00000012789	FALSE
AXIN1		ENSSSCG00000052366		XLOC_050147						AWN	ENSSSCG00000002980	FALSE
AXIN2		ENSSSCG00000052372		XLOC_050148						AXIN1	ENSSSCG00000023204	FALSE
AXL		ENSSSCG00000052373		XLOC_050151						AXIN2	ENSSSCG00000017265	FALSE
AZI2		ENSSSCG00000052374		XLOC_050192						AXL	ENSSSCG00000038806	FALSE
AZIN1		ENSSSCG00000052383		XLOC_050219						AZI2	ENSSSCG00000028258	FALSE
AZIN2		ENSSSCG00000052392		XLOC_050222						AZIN1	ENSSSCG00000023873	FALSE
B2M		ENSSSCG00000052398		XLOC_050237						AZIN2	ENSSSCG00000003619	FALSE
B3GALNT1		ENSSSCG00000052402		XLOC_050247						B2M	ENSSSCG00000051899	FALSE
B3GALNT2		ENSSSCG00000052405		XLOC_050281						B3GALNT1	ENSSSCG00000021774	FALSE
B3GALT1		ENSSSCG00000052408		XLOC_050282						B3GALNT2	ENSSSCG00000033692	FALSE
B3GALT2		ENSSSCG00000052416		XLOC_050295						B3GALT1	ENSSSCG00000034351	FALSE
B3GALT4		ENSSSCG00000052443		XLOC_050307						B3GALT2	ENSSSCG00000010800	FALSE
B3GALT6		ENSSSCG00000052447		XLOC_050312						B3GALT4	ENSSSCG00000001503	FALSE
B3GAT2		ENSSSCG00000052451		XLOC_050316						B3GALT6	ENSSSCG00000022151	FALSE
B3GAT3		ENSSSCG00000052454		XLOC_050317						B3GAT2	ENSSSCG00000026246	FALSE
B3GLCT		ENSSSCG00000052458		XLOC_050321						B3GAT3	ENSSSCG00000020809	FALSE
B3GNT2		ENSSSCG00000052460		XLOC_050334						B3GLCT	ENSSSCG00000009335	FALSE
B3GNT3		ENSSSCG00000052462		XLOC_050339						B3GNT2	ENSSSCG00000008374	FALSE
B3GNT4		ENSSSCG00000052468		XLOC_050341						B3GNT3	ENSSSCG00000013886	FALSE
B3GNT5		ENSSSCG00000052475		XLOC_050343						B3GNT4	ENSSSCG00000009798	FALSE
B3GNT7		ENSSSCG00000052485		XLOC_050344						B3GNT5	ENSSSCG00000024393	FALSE
B3GNT8		ENSSSCG00000052506		XLOC_050361						B3GNT7	ENSSSCG00000033015	FALSE
B3GNT9		ENSSSCG00000052508		XLOC_050362						B3GNT8	ENSSSCG00000032536	FALSE
B3GNTL1		ENSSSCG00000052512		XLOC_050378						B3GNT9	ENSSSCG00000040139	FALSE
B4GALNT1		ENSSSCG00000052513		XLOC_050381						B3GNTL1	ENSSSCG00000027229	FALSE
B4GALNT3		ENSSSCG00000052527		XLOC_050384						B4GALNT1	ENSSSCG00000000433	FALSE
B4GALNT4		ENSSSCG00000052531		XLOC_050393						B4GALNT3	ENSSSCG00000033412	FALSE
B4GALT1		ENSSSCG00000052534		XLOC_050399						B4GALNT4	ENSSSCG00000033780	FALSE
B4GALT2		ENSSSCG00000052540		XLOC_050401						B4GALT1	ENSSSCG00000035454	FALSE
B4GALT3		ENSSSCG00000052557		XLOC_050404						B4GALT2	ENSSSCG00000026793	FALSE
B4GALT4		ENSSSCG00000052558		XLOC_050406						B4GALT3	ENSSSCG00000006360	FALSE
B4GALT5		ENSSSCG00000052566		XLOC_050407						B4GALT4	ENSSSCG00000011903	FALSE
B4GALT6		ENSSSCG00000052574		XLOC_050409						B4GALT5	ENSSSCG00000007465	FALSE
B4GALT7		ENSSSCG00000052575		XLOC_050420						B4GALT6	ENSSSCG00000025005	FALSE
B4GAT1		ENSSSCG00000052587		XLOC_050424						B4GALT7	ENSSSCG00000014035	FALSE
B9D1		ENSSSCG00000052588		XLOC_050427						B4GAT1	ENSSSCG00000012940	FALSE
B9D2		ENSSSCG00000052593		XLOC_050430						B9D1	ENSSSCG00000039681	FALSE
BAALC		ENSSSCG00000052596		XLOC_050431						B9D2	ENSSSCG00000003013	FALSE
BABAM1		ENSSSCG00000052598		XLOC_050432						BAALC	ENSSSCG00000059124	FALSE
BABAM2		ENSSSCG00000052602		XLOC_050433						BABAM1	ENSSSCG00000031073	FALSE
BACE1		ENSSSCG00000052617		XLOC_050443						BABAM2	ENSSSCG00000026465	FALSE
BACH1		ENSSSCG00000052618		XLOC_050444						BACE1	ENSSSCG00000015079	FALSE
BACH2		ENSSSCG00000052620		XLOC_050452						BACH1	ENSSSCG00000012029	FALSE
BAD		ENSSSCG00000052621		XLOC_050454						BACH2	ENSSSCG00000004332	FALSE
BAG1		ENSSSCG00000052628		XLOC_050469						BAD	ENSSSCG00000013033	FALSE
BAG2		ENSSSCG00000052633		XLOC_050471						BAG1	ENSSSCG00000010996	FALSE
BAG3		ENSSSCG00000052641		XLOC_056464						BAG2	ENSSSCG00000033526	FALSE
BAG4		ENSSSCG00000052644		XLOC_056477						BAG3	ENSSSCG00000010686	FALSE
BAG5		ENSSSCG00000052646		XLOC_056489						BAG4	ENSSSCG00000034468	FALSE
BAG6		ENSSSCG00000052649		XLOC_056495						BAG5	ENSSSCG00000037197	FALSE
BAHCC1		ENSSSCG00000052651		XLOC_056506						BAG6	ENSSSCG00000001410	FALSE
BAHD1		ENSSSCG00000052652		XLOC_056567						BAHCC1	ENSSSCG00000023045	FALSE
BAIAP2		ENSSSCG00000052659		XLOC_056592						BAHD1	ENSSSCG00000004772	FALSE
BAIAP2L1		ENSSSCG00000052661		XLOC_056613						BAIAP2	ENSSSCG00000017142	FALSE
BAIAP2L2		ENSSSCG00000052678		XLOC_056628						BAIAP2L1	ENSSSCG00000007602	FALSE
BAIAP3		ENSSSCG00000052685		XLOC_056637						BAIAP2L2	ENSSSCG00000000111	FALSE
BAMBI		ENSSSCG00000052688		XLOC_056654						BAIAP3	ENSSSCG00000008029	FALSE
BANK1		ENSSSCG00000052691		XLOC_056666						BAMBI	ENSSSCG00000011014	FALSE
BANP		ENSSSCG00000052694		XLOC_056681						BANK1	ENSSSCG00000022361	FALSE
BAP1		ENSSSCG00000052700		XLOC_056683						BANP	ENSSSCG00000020678	FALSE
BARD1		ENSSSCG00000052703		XLOC_056686						BAP1	ENSSSCG00000011438	FALSE
BATF		ENSSSCG00000052707		XLOC_056698						BARD1	ENSSSCG00000016170	FALSE
BATF2		ENSSSCG00000052708		XLOC_056720						BATF	ENSSSCG00000055470	FALSE
BATF3		ENSSSCG00000052713		XLOC_056721						BATF2	ENSSSCG00000023178	FALSE
BAX		ENSSSCG00000052716		XLOC_056723						BATF3	ENSSSCG00000026587	FALSE
BAZ1A		ENSSSCG00000052722		XLOC_056725						BAX	ENSSSCG00000061946	FALSE
BAZ1B		ENSSSCG00000052729		XLOC_056777						BAZ1A	ENSSSCG00000001958	FALSE
BAZ2A		ENSSSCG00000052733		XLOC_056832						BAZ1B	ENSSSCG00000027342	FALSE
BAZ2B		ENSSSCG00000052746		XLOC_056835						BAZ2A	ENSSSCG00000000403	FALSE
BBC3		ENSSSCG00000052756		XLOC_056846						BAZ2B	ENSSSCG00000015882	FALSE
BBIP1		ENSSSCG00000052762		XLOC_056859						BBC3	ENSSSCG00000003112	FALSE
BBOF1		ENSSSCG00000052769		XLOC_056862						BBIP1	ENSSSCG00000055707	FALSE
BBOX1		ENSSSCG00000052789		XLOC_056867						BBOF1	ENSSSCG00000002356	FALSE
BBS1		ENSSSCG00000052792		XLOC_056895						BBOX1	ENSSSCG00000013337	FALSE
BBS10		ENSSSCG00000052793		XLOC_056896						BBS1	ENSSSCG00000040416	FALSE
BBS12		ENSSSCG00000052794		XLOC_056897						BBS10	ENSSSCG00000000523	FALSE
BBS2		ENSSSCG00000052803		XLOC_056909						BBS12	ENSSSCG00000026290	FALSE
BBS4		ENSSSCG00000052804		XLOC_056923						BBS2	ENSSSCG00000025417	FALSE
BBS5		ENSSSCG00000052811		XLOC_056925						BBS4	ENSSSCG00000001924	FALSE
BBS7		ENSSSCG00000052818		XLOC_056929						BBS5	ENSSSCG00000015931	FALSE
BBS9		ENSSSCG00000052819		XLOC_056935						BBS7	ENSSSCG00000009093	FALSE
BBX		ENSSSCG00000052828		XLOC_056948						BBS9	ENSSSCG00000024754	FALSE
BCAM		ENSSSCG00000052831		XLOC_056951						BBX	ENSSSCG00000011943	FALSE
BCAN		ENSSSCG00000052835		XLOC_056963						BCAM	ENSSSCG00000020657	FALSE
BCAP29		ENSSSCG00000052837		XLOC_056969						BCAN	ENSSSCG00000006477	FALSE
BCAP31		ENSSSCG00000052843		XLOC_056975						BCAP29	ENSSSCG00000022869	FALSE
BCAR1		ENSSSCG00000052845		XLOC_056985						BCAP31	ENSSSCG00000012772	FALSE
BCAR3		ENSSSCG00000052853		XLOC_056986						BCAR1	ENSSSCG00000028878	FALSE
BCAS1		ENSSSCG00000052861		XLOC_056990						BCAR3	ENSSSCG00000006893	FALSE
BCAS2		ENSSSCG00000052864		XLOC_056995						BCAS1	ENSSSCG00000007485	FALSE
BCAS3		ENSSSCG00000052865		XLOC_056998						BCAS2	ENSSSCG00000055502	FALSE
BCAS4		ENSSSCG00000052868		XLOC_057043						BCAS3	ENSSSCG00000017676	FALSE
BCAT1		ENSSSCG00000052875		XLOC_057044						BCAS4	ENSSSCG00000007472	FALSE
BCAT2		ENSSSCG00000052876		XLOC_057052						BCAT1	ENSSSCG00000029163	FALSE
BCCIP		ENSSSCG00000052885		XLOC_057076						BCAT2	ENSSSCG00000003139	FALSE
BCDIN3D		ENSSSCG00000052887		XLOC_057099						BCCIP	ENSSSCG00000010743	FALSE
BCKDHA		ENSSSCG00000052891		XLOC_057145						BCDIN3D	ENSSSCG00000040144	FALSE
BCKDHB		ENSSSCG00000052899		XLOC_057160						BCKDHA	ENSSSCG00000028794	FALSE
BCKDK		ENSSSCG00000052902		XLOC_057163						BCKDHB	ENSSSCG00000004465	FALSE
BCL10		ENSSSCG00000052910		XLOC_057174						BCKDK	ENSSSCG00000007763	FALSE
BCL11A		ENSSSCG00000052923		XLOC_057192						BCL10	ENSSSCG00000025691	FALSE
BCL11B		ENSSSCG00000052930		XLOC_057194						BCL11A	ENSSSCG00000008392	FALSE
BCL2		ENSSSCG00000052936		XLOC_057197						BCL11B	ENSSSCG00000002507	FALSE
BCL2A1		ENSSSCG00000052938		XLOC_057207						BCL2	ENSSSCG00000062696	FALSE
BCL2L1		ENSSSCG00000052949		XLOC_057247						BCL2A1	ENSSSCG00000040010	FALSE
BCL2L11		ENSSSCG00000052962		XLOC_057256						BCL2L1	ENSSSCG00000035357	FALSE
BCL2L13		ENSSSCG00000052966		XLOC_057257						BCL2L11	ENSSSCG00000060053	FALSE
BCL2L14		ENSSSCG00000052972		XLOC_057260						BCL2L13	ENSSSCG00000040373	FALSE
BCL2L15		ENSSSCG00000052976		XLOC_057279						BCL2L14	ENSSSCG00000000623	FALSE
BCL2L2		ENSSSCG00000052979		XLOC_057280						BCL2L15	ENSSSCG00000038970	FALSE
BCL3		ENSSSCG00000052992		XLOC_057289						BCL2L2	ENSSSCG00000002023	FALSE
BCL6		ENSSSCG00000053002		XLOC_057352						BCL3	ENSSSCG00000027426	FALSE
BCL6B		ENSSSCG00000053014		XLOC_057381						BCL6	ENSSSCG00000011810	FALSE
BCL7A		ENSSSCG00000053028		XLOC_057408						BCL6B	ENSSSCG00000017927	FALSE
BCL7B		ENSSSCG00000053033		XLOC_057409						BCL7A	ENSSSCG00000009801	FALSE
BCL7C		ENSSSCG00000053034		XLOC_057421						BCL7B	ENSSSCG00000007708	FALSE
BCL9		ENSSSCG00000053036		XLOC_057427						BCL7C	ENSSSCG00000007776	FALSE
BCL9L		ENSSSCG00000053042		XLOC_057431						BCL9	ENSSSCG00000006698	FALSE
BCLAF1		ENSSSCG00000053043		XLOC_057439						BCL9L	ENSSSCG00000015099	FALSE
BCLAF3		ENSSSCG00000053052		XLOC_057447						BCLAF1	ENSSSCG00000004163	FALSE
BCO1		ENSSSCG00000053060		XLOC_057448						BCLAF3	ENSSSCG00000023334	FALSE
BCO2		ENSSSCG00000053064		XLOC_057450						BCO1	ENSSSCG00000036572	FALSE
BCOR		ENSSSCG00000053065		XLOC_057470						BCO2	ENSSSCG00000015039	FALSE
BCORL1		ENSSSCG00000053075		XLOC_057477						BCOR	ENSSSCG00000012241	FALSE
BCR		ENSSSCG00000053077		XLOC_057493						BCORL1	ENSSSCG00000012655	FALSE
BCS1L		ENSSSCG00000053079		XLOC_057495						BCR	ENSSSCG00000010052	FALSE
BDH1		ENSSSCG00000053082		XLOC_057506						BCS1L	ENSSSCG00000035775	FALSE
BDH2		ENSSSCG00000053085		XLOC_057512						BDH1	ENSSSCG00000024109	FALSE
BDKRB2		ENSSSCG00000053087		XLOC_057526						BDH2	ENSSSCG00000022282	FALSE
BDNF		ENSSSCG00000053106		XLOC_057527						BDKRB2	ENSSSCG00000027030	FALSE
BDP1		ENSSSCG00000053108		XLOC_057535						BDNF	ENSSSCG00000013333	FALSE
BEAN1		ENSSSCG00000053111		XLOC_057536						BDP1	ENSSSCG00000016968	FALSE
BECN1		ENSSSCG00000053114		XLOC_057554						BEAN1	ENSSSCG00000033191	FALSE
BEND3		ENSSSCG00000053129		XLOC_057564						BECN1	ENSSSCG00000017386	FALSE
BEND5		ENSSSCG00000053134		XLOC_057601						BEND3	ENSSSCG00000031159	FALSE
BEND6		ENSSSCG00000053135		XLOC_057645						BEND5	ENSSSCG00000063412	FALSE
BEND7		ENSSSCG00000053137		XLOC_057700						BEND6	ENSSSCG00000001498	FALSE
BEST1		ENSSSCG00000053144		XLOC_057702						BEND7	ENSSSCG00000032984	FALSE
BEST2		ENSSSCG00000053145		XLOC_057706						BEST1	ENSSSCG00000023090	FALSE
BEST4		ENSSSCG00000053146		XLOC_057711						BEST2	ENSSSCG00000013733	FALSE
BET1		ENSSSCG00000053152		XLOC_057721						BEST4	ENSSSCG00000003929	FALSE
BET1L		ENSSSCG00000053160		XLOC_057761						BET1	ENSSSCG00000036385	FALSE
BEX1		ENSSSCG00000053174		XLOC_057775						BET1L	ENSSSCG00000014556	FALSE
BEX3		ENSSSCG00000053175		XLOC_057786						BEX1	ENSSSCG00000012525	FALSE
BEX4		ENSSSCG00000053178		XLOC_057813						BEX3	ENSSSCG00000012528	FALSE
BEX5		ENSSSCG00000053179		XLOC_057889						BEX4	ENSSSCG00000022635	FALSE
BFAR		ENSSSCG00000053182		XLOC_057912						BEX5	ENSSSCG00000012514	FALSE
BGLAP		ENSSSCG00000053183		XLOC_057915						BFAR	ENSSSCG00000037673	FALSE
BGN		ENSSSCG00000053184		XLOC_057916						BGLAP	ENSSSCG00000055767	FALSE
BHLHA15		ENSSSCG00000053188		XLOC_057940						BGN	ENSSSCG00000012766	FALSE
BHLHE22		ENSSSCG00000053197		XLOC_057942						BHLHA15	ENSSSCG00000038489	FALSE
BHLHE40		ENSSSCG00000053204		XLOC_058029						BHLHE22	ENSSSCG00000059145	FALSE
BHLHE41		ENSSSCG00000053206		XLOC_058061						BHLHE40	ENSSSCG00000036136	FALSE
BICC1		ENSSSCG00000053219		XLOC_058081						BHLHE41	ENSSSCG00000028552	FALSE
BICD1		ENSSSCG00000053231		XLOC_058114						BICC1	ENSSSCG00000010204	FALSE
BICD2		ENSSSCG00000053235		XLOC_058118						BICD1	ENSSSCG00000000531	FALSE
BICDL1		ENSSSCG00000053237		XLOC_058123						BICD2	ENSSSCG00000027166	FALSE
BICDL2		ENSSSCG00000053246		XLOC_058124						BICDL1	ENSSSCG00000009896	FALSE
BICRA		ENSSSCG00000053247		XLOC_058158						BICDL2	ENSSSCG00000020895	FALSE
BICRAL		ENSSSCG00000053284		XLOC_058164						BICRA	ENSSSCG00000022302	FALSE
BID		ENSSSCG00000053289		XLOC_058172						BICRAL	ENSSSCG00000001646	FALSE
BIN1		ENSSSCG00000053290		XLOC_058174						BID	ENSSSCG00000000769	FALSE
BIN2		ENSSSCG00000053298		XLOC_058197						BIN1	ENSSSCG00000015720	FALSE
BIN3		ENSSSCG00000053301		XLOC_058200						BIN2	ENSSSCG00000000223	FALSE
BIRC2		ENSSSCG00000053307		XLOC_058233						BIN3	ENSSSCG00000009629	FALSE
BIRC3		ENSSSCG00000053318		XLOC_058234						BIRC2	ENSSSCG00000063374	FALSE
BIRC5		ENSSSCG00000053324		XLOC_058286						BIRC3	ENSSSCG00000027529	FALSE
BIRC6		ENSSSCG00000053327		XLOC_058293						BIRC5	ENSSSCG00000040486	FALSE
BIVM		ENSSSCG00000053329		XLOC_058298						BIRC6	ENSSSCG00000008513	FALSE
BLCAP		ENSSSCG00000053337		XLOC_058306						BIVM	ENSSSCG00000009534	FALSE
BLK		ENSSSCG00000053345		XLOC_058308						BLCAP	ENSSSCG00000063164	FALSE
BLM		ENSSSCG00000053350		XLOC_058309						BLK	ENSSSCG00000027568	FALSE
BLMH		ENSSSCG00000053352		XLOC_058310						BLM	ENSSSCG00000001816	FALSE
BLNK		ENSSSCG00000053361		XLOC_058311						BLMH	ENSSSCG00000017796	FALSE
BLOC1S1		ENSSSCG00000053365		XLOC_058333						BLNK	ENSSSCG00000010504	FALSE
BLOC1S2		ENSSSCG00000053368		XLOC_058354						BLOC1S1	ENSSSCG00000000359	FALSE
BLOC1S4		ENSSSCG00000053369		XLOC_058497						BLOC1S2	ENSSSCG00000010551	FALSE
BLOC1S5		ENSSSCG00000053381		XLOC_058498						BLOC1S4	ENSSSCG00000059110	FALSE
BLOC1S6		ENSSSCG00000053382		XLOC_058502						BLOC1S5	ENSSSCG00000040593	FALSE
BLTP1		ENSSSCG00000053397		XLOC_058510						BLOC1S6	ENSSSCG00000037384	FALSE
BLTP2		ENSSSCG00000053399		XLOC_058548						BLTP1	ENSSSCG00000009090	FALSE
BLTP3A		ENSSSCG00000053400		XLOC_058556						BLTP2	ENSSSCG00000017764	FALSE
BLTP3B		ENSSSCG00000053401		XLOC_058564						BLTP3A	ENSSSCG00000001532	FALSE
BLVRA		ENSSSCG00000053404		XLOC_058573						BLTP3B	ENSSSCG00000026697	FALSE
BLVRB		ENSSSCG00000053413		XLOC_058580						BLVRA	ENSSSCG00000016756	FALSE
BLZF1		ENSSSCG00000053419		XLOC_058602						BLVRB	ENSSSCG00000021067	FALSE
BMAL1		ENSSSCG00000053426		XLOC_058647						BLZF1	ENSSSCG00000022396	FALSE
BMAL2		ENSSSCG00000053428		XLOC_058686						BMAL1	ENSSSCG00000013397	FALSE
BMERB1		ENSSSCG00000053430		XLOC_058709						BMAL2	ENSSSCG00000000551	FALSE
BMF		ENSSSCG00000053433		XLOC_058718						BMERB1	ENSSSCG00000032956	FALSE
BMI1		ENSSSCG00000053441		XLOC_058909						BMF	ENSSSCG00000035284	FALSE
BMP1		ENSSSCG00000053446		XLOC_058910						BMI1	ENSSSCG00000011081	FALSE
BMP2		ENSSSCG00000053448		XLOC_058915						BMP1	ENSSSCG00000009620	FALSE
BMP2K		ENSSSCG00000053450		XLOC_058922						BMP2	ENSSSCG00000039442	FALSE
BMP3		ENSSSCG00000053453		XLOC_058940						BMP2K	ENSSSCG00000027722	FALSE
BMP4		ENSSSCG00000053460		XLOC_059019						BMP3	ENSSSCG00000029061	FALSE
BMP5		ENSSSCG00000053461		XLOC_059033						BMP4	ENSSSCG00000005045	FALSE
BMP6		ENSSSCG00000053467		XLOC_059041						BMP5	ENSSSCG00000001478	FALSE
BMP7		ENSSSCG00000053471		XLOC_059072						BMP6	ENSSSCG00000001027	FALSE
BMPER		ENSSSCG00000053480		XLOC_059094						BMP7	ENSSSCG00000007501	FALSE
BMPR1A		ENSSSCG00000053486		XLOC_059106						BMPER	ENSSSCG00000016665	FALSE
BMPR1B		ENSSSCG00000053489		XLOC_059119						BMPR1A	ENSSSCG00000010360	FALSE
BMPR2		ENSSSCG00000053497		XLOC_059121						BMPR1B	ENSSSCG00000029621	FALSE
BMS1		ENSSSCG00000053498		XLOC_059127						BMPR2	ENSSSCG00000016113	FALSE
BMT2		ENSSSCG00000053503		XLOC_059133						BMS1	ENSSSCG00000010198	FALSE
BMX		ENSSSCG00000053509		XLOC_059144						BMT2	ENSSSCG00000021466	FALSE
BNC1		ENSSSCG00000053511		XLOC_059152						BMX	ENSSSCG00000012137	FALSE
BNC2		ENSSSCG00000053524		XLOC_059153						BNC1	ENSSSCG00000001798	FALSE
BNIP1		ENSSSCG00000053525		XLOC_059162						BNC2	ENSSSCG00000005180	FALSE
BNIP2		ENSSSCG00000053534		XLOC_059163						BNIP1	ENSSSCG00000016985	FALSE
BNIP3		ENSSSCG00000053536		XLOC_059168						BNIP2	ENSSSCG00000004582	FALSE
BNIP3L		ENSSSCG00000053559		XLOC_059173						BNIP3	ENSSSCG00000024388	FALSE
BNIP5		ENSSSCG00000053560		XLOC_059180						BNIP3L	ENSSSCG00000009658	FALSE
BNIPL		ENSSSCG00000053570		XLOC_059185						BNIP5	ENSSSCG00000001560	FALSE
BOC		ENSSSCG00000053575		XLOC_059192						BNIPL	ENSSSCG00000006640	FALSE
BOD1L1		ENSSSCG00000053578		XLOC_059203						BOC	ENSSSCG00000025826	FALSE
BOK		ENSSSCG00000053584		XLOC_059214						BOD1L1	ENSSSCG00000008735	FALSE
BOLA1		ENSSSCG00000053585		XLOC_059228						BOK	ENSSSCG00000032684	FALSE
BOP1		ENSSSCG00000053605		XLOC_059230						BOLA1	ENSSSCG00000006667	FALSE
BORA		ENSSSCG00000053608		XLOC_059249						BOP1	ENSSSCG00000005920	FALSE
BORCS5		ENSSSCG00000053611		XLOC_059261						BORA	ENSSSCG00000025120	FALSE
BORCS6		ENSSSCG00000053620		XLOC_059344						BORCS5	ENSSSCG00000032804	FALSE
BORCS7		ENSSSCG00000053624		XLOC_059345						BORCS6	ENSSSCG00000028788	FALSE
BORCS8		ENSSSCG00000053633		XLOC_059346						BORCS7	ENSSSCG00000038633	FALSE
BPGM		ENSSSCG00000053635		XLOC_059350						BORCS8	ENSSSCG00000044084	FALSE
BPHL		ENSSSCG00000053639		XLOC_059362						BPGM	ENSSSCG00000039425	FALSE
BPI		ENSSSCG00000053642		XLOC_059375						BPHL	ENSSSCG00000001008	FALSE
BPIFB2		ENSSSCG00000053646		XLOC_059410						BPI	ENSSSCG00000026605	FALSE
BPIFB3		ENSSSCG00000053657		XLOC_059425						BPIFB2	ENSSSCG00000029714	FALSE
BPIFC		ENSSSCG00000053663		XLOC_059429						BPIFB3	ENSSSCG00000026137	FALSE
BPNT1		ENSSSCG00000053665		XLOC_059444						BPIFC	ENSSSCG00000000157	FALSE
BPNT2		ENSSSCG00000053685		XLOC_059451						BPNT1	ENSSSCG00000010822	FALSE
BPTF		ENSSSCG00000053686		XLOC_059454						BPNT2	ENSSSCG00000032846	FALSE
BRAF		ENSSSCG00000053687		XLOC_059465						BPTF	ENSSSCG00000033528	FALSE
BRAP		ENSSSCG00000053688		XLOC_059479						BRAF	ENSSSCG00000016494	FALSE
BRAT1		ENSSSCG00000053689		XLOC_059512						BRAP	ENSSSCG00000040595	FALSE
BRCA1		ENSSSCG00000053695		XLOC_059518						BRAT1	ENSSSCG00000007563	FALSE
BRCA2		ENSSSCG00000053697		XLOC_059520						BRCA1	ENSSSCG00000022101	FALSE
BRCC3		ENSSSCG00000053704		XLOC_059528						BRCA2	ENSSSCG00000029039	FALSE
BRD1		ENSSSCG00000053715		XLOC_059570						BRCC3	ENSSSCG00000012813	FALSE
BRD2		ENSSSCG00000053718		XLOC_059571						BRD1	ENSSSCG00000032820	FALSE
BRD3		ENSSSCG00000053719		XLOC_059584						BRD2	ENSSSCG00000001471	FALSE
BRD3OS		ENSSSCG00000053731		XLOC_059604						BRD3	ENSSSCG00000005749	FALSE
BRD4		ENSSSCG00000053739		XLOC_059606						BRD3OS	ENSSSCG00000055491	FALSE
BRD8		ENSSSCG00000053751		XLOC_059627						BRD4	ENSSSCG00000022227	FALSE
BRD9		ENSSSCG00000053752		XLOC_059629						BRD8	ENSSSCG00000014327	FALSE
BRF1		ENSSSCG00000053754		XLOC_059631						BRD9	ENSSSCG00000035118	FALSE
BRF2		ENSSSCG00000053758		XLOC_059632						BRF1	ENSSSCG00000031710	FALSE
BRI3		ENSSSCG00000053771		XLOC_059638						BRF2	ENSSSCG00000040833	FALSE
BRI3BP		ENSSSCG00000053773		XLOC_059639						BRI3	ENSSSCG00000037605	FALSE
BRINP1		ENSSSCG00000053775		XLOC_059648						BRI3BP	ENSSSCG00000054264	FALSE
BRINP3		ENSSSCG00000053778		XLOC_059650						BRINP1	ENSSSCG00000005504	FALSE
BRIP1		ENSSSCG00000053787		XLOC_059664						BRINP3	ENSSSCG00000010809	FALSE
BRIX1		ENSSSCG00000053789		XLOC_059666						BRIP1	ENSSSCG00000021384	FALSE
BRK1		ENSSSCG00000053792		XLOC_059677						BRIX1	ENSSSCG00000016827	FALSE
BRMS1		ENSSSCG00000053801		XLOC_059696						BRK1	ENSSSCG00000011565	FALSE
BRMS1L		ENSSSCG00000053803		XLOC_059701						BRMS1	ENSSSCG00000012939	FALSE
BROX		ENSSSCG00000053811		XLOC_059711						BRMS1L	ENSSSCG00000001947	FALSE
BRPF1		ENSSSCG00000053817		XLOC_059723						BROX	ENSSSCG00000010836	FALSE
BRPF3		ENSSSCG00000053820		XLOC_059739						BRPF1	ENSSSCG00000011548	FALSE
BRSK1		ENSSSCG00000053821		XLOC_059748						BRPF3	ENSSSCG00000020803	FALSE
BRSK2		ENSSSCG00000053828		XLOC_059776						BRSK1	ENSSSCG00000032656	FALSE
BRWD1		ENSSSCG00000053833		XLOC_059787						BRSK2	ENSSSCG00000037337	FALSE
BRWD3		ENSSSCG00000053834		XLOC_059829						BRWD1	ENSSSCG00000021042	FALSE
BSCL2		ENSSSCG00000053842		XLOC_059831						BRWD3	ENSSSCG00000025156	FALSE
BSDC1		ENSSSCG00000053849		XLOC_059833						BSCL2	ENSSSCG00000020823	FALSE
BSN		ENSSSCG00000053850		XLOC_059834						BSDC1	ENSSSCG00000026392	FALSE
BSPRY		ENSSSCG00000053852		XLOC_059843						BSN	ENSSSCG00000011384	FALSE
BST1		ENSSSCG00000053860		XLOC_059868						BSPRY	ENSSSCG00000021173	FALSE
BTAF1		ENSSSCG00000053862		XLOC_059874						BST1	ENSSSCG00000028359	FALSE
BTBD1		ENSSSCG00000053878		XLOC_059875						BTAF1	ENSSSCG00000010467	FALSE
BTBD16		ENSSSCG00000053883		XLOC_059878						BTBD1	ENSSSCG00000001801	FALSE
BTBD18		ENSSSCG00000053885		XLOC_059886						BTBD16	ENSSSCG00000010701	FALSE
BTBD19		ENSSSCG00000053892		XLOC_059910						BTBD18	ENSSSCG00000013175	FALSE
BTBD2		ENSSSCG00000053896		XLOC_059915						BTBD19	ENSSSCG00000003926	FALSE
BTBD3		ENSSSCG00000053897		XLOC_059920						BTBD2	ENSSSCG00000013444	FALSE
BTBD6		ENSSSCG00000053920		XLOC_059930						BTBD3	ENSSSCG00000020853	FALSE
BTBD7		ENSSSCG00000053925		XLOC_059941						BTBD6	ENSSSCG00000035555	FALSE
BTBD8		ENSSSCG00000053935		XLOC_059956						BTBD7	ENSSSCG00000002461	FALSE
BTBD9		ENSSSCG00000053939		XLOC_059978						BTBD8	ENSSSCG00000035196	FALSE
BTC		ENSSSCG00000053946		XLOC_059981						BTBD9	ENSSSCG00000037507	FALSE
BTD		ENSSSCG00000053953		XLOC_060069						BTC	ENSSSCG00000008965	FALSE
BTF3L4		ENSSSCG00000053957		XLOC_060090						BTD	ENSSSCG00000011193	FALSE
BTG1		ENSSSCG00000053964		XLOC_060092						BTF3L4	ENSSSCG00000038762	FALSE
BTG2		ENSSSCG00000053970		XLOC_060096						BTG1	ENSSSCG00000035790	FALSE
BTG3		ENSSSCG00000053976		XLOC_060115						BTG2	ENSSSCG00000055218	FALSE
BTK		ENSSSCG00000053982		XLOC_060124						BTG3	ENSSSCG00000012014	FALSE
BTN1A1		ENSSSCG00000053983		XLOC_060156						BTK	ENSSSCG00000026742	FALSE
BTNL2		ENSSSCG00000053984		XLOC_060159						BTN1A1	ENSSSCG00000001132	FALSE
BTNL9		ENSSSCG00000053999		XLOC_060180						BTNL2	ENSSSCG00000025071	FALSE
BTRC		ENSSSCG00000054004		XLOC_060182						BTNL9	ENSSSCG00000028567	FALSE
BUB1		ENSSSCG00000054010		XLOC_060183						BTRC	ENSSSCG00000010563	FALSE
BUB1B		ENSSSCG00000054017		XLOC_060188						BUB1	ENSSSCG00000030469	FALSE
BUB3		ENSSSCG00000054024		XLOC_060197						BUB1B	ENSSSCG00000004782	FALSE
BUD13		ENSSSCG00000054028		XLOC_060203						BUB3	ENSSSCG00000010726	FALSE
BUD23		ENSSSCG00000054037		XLOC_060220						BUD13	ENSSSCG00000015065	FALSE
BUD31		ENSSSCG00000054038		XLOC_060230						BUD23	ENSSSCG00000007713	FALSE
BVES		ENSSSCG00000054039		XLOC_060237						BUD31	ENSSSCG00000007623	FALSE
BYSL		ENSSSCG00000054042		XLOC_060251						BVES	ENSSSCG00000004366	FALSE
BZW1		ENSSSCG00000054049		XLOC_060296						BYSL	ENSSSCG00000026752	FALSE
BZW2		ENSSSCG00000054060		XLOC_060307						BZW1	ENSSSCG00000016094	FALSE
C10orf143		ENSSSCG00000054076		XLOC_060381						BZW2	ENSSSCG00000023118	FALSE
C11orf42		ENSSSCG00000054077		XLOC_060383						C10orf143	ENSSSCG00000040426	FALSE
C11orf52		ENSSSCG00000054085		XLOC_060397						C11orf42	ENSSSCG00000014634	FALSE
C11orf54		ENSSSCG00000054089		XLOC_060442						C11orf52	ENSSSCG00000015035	FALSE
C11orf58		ENSSSCG00000054093		XLOC_060444						C11orf54	ENSSSCG00000014948	FALSE
C11orf65		ENSSSCG00000054102		XLOC_060462						C11orf58	ENSSSCG00000040570	FALSE
C11orf68		ENSSSCG00000054112		XLOC_060464						C11orf65	ENSSSCG00000015008	FALSE
C11orf71		ENSSSCG00000054118		XLOC_060484						C11orf68	ENSSSCG00000012966	FALSE
C11orf80		ENSSSCG00000054119		XLOC_060490						C11orf71	ENSSSCG00000036867	FALSE
C11orf86		ENSSSCG00000054120		XLOC_060532						C11orf80	ENSSSCG00000029902	FALSE
C11orf94		ENSSSCG00000054129		XLOC_060536						C11orf86	ENSSSCG00000040729	FALSE
C11orf97		ENSSSCG00000054130		XLOC_060559						C11orf94	ENSSSCG00000056689	FALSE
C11orf98		ENSSSCG00000054135		XLOC_060578						C11orf97	ENSSSCG00000014957	FALSE
C12orf29		ENSSSCG00000054137		XLOC_060581						C11orf98	ENSSSCG00000058339	FALSE
C12orf4		ENSSSCG00000054139		XLOC_060583						C12orf29	ENSSSCG00000000925	FALSE
C12orf43		ENSSSCG00000054147		XLOC_060585						C12orf4	ENSSSCG00000000723	FALSE
C12orf50		ENSSSCG00000054158		XLOC_060621						C12orf43	ENSSSCG00000024329	FALSE
C12orf57		ENSSSCG00000054161		XLOC_060627						C12orf50	ENSSSCG00000000924	FALSE
C12orf73		ENSSSCG00000054162		XLOC_060628						C12orf57	ENSSSCG00000040186	FALSE
C12orf75		ENSSSCG00000054168		XLOC_060644						C12orf73	ENSSSCG00000056928	FALSE
C12orf76		ENSSSCG00000054169		XLOC_060691						C12orf75	ENSSSCG00000031661	FALSE
C14orf119		ENSSSCG00000054173		XLOC_060754						C12orf76	ENSSSCG00000040422	FALSE
C14orf132		ENSSSCG00000054174		XLOC_060757						C14orf119	ENSSSCG00000002035	FALSE
C14orf28		ENSSSCG00000054181		XLOC_060758						C14orf132	ENSSSCG00000033807	FALSE
C14orf93		ENSSSCG00000054189		XLOC_060759						C14orf28	ENSSSCG00000030679	FALSE
C15orf39		ENSSSCG00000054191		XLOC_060762						C14orf93	ENSSSCG00000031452	FALSE
C15orf40		ENSSSCG00000054201		XLOC_060763						C15orf39	ENSSSCG00000001885	FALSE
C15orf48		ENSSSCG00000054203		XLOC_060783						C15orf40	ENSSSCG00000030131	FALSE
C15orf61		ENSSSCG00000054205		XLOC_060822						C15orf48	ENSSSCG00000004670	FALSE
C15orf62		ENSSSCG00000054207		XLOC_060827						C15orf61	ENSSSCG00000004954	FALSE
C16orf46		ENSSSCG00000054210		XLOC_060836						C15orf62	ENSSSCG00000032022	FALSE
C16orf74		ENSSSCG00000054213		XLOC_060880						C16orf46	ENSSSCG00000035388	FALSE
C16orf87		ENSSSCG00000054216		XLOC_060891						C16orf74	ENSSSCG00000059578	FALSE
C16orf91		ENSSSCG00000054246		XLOC_060906						C16orf87	ENSSSCG00000022333	FALSE
C17orf113		ENSSSCG00000054256		XLOC_060920						C16orf91	ENSSSCG00000038882	FALSE
C17orf49		ENSSSCG00000054262		XLOC_060925						C17orf113	ENSSSCG00000017417	FALSE
C17orf58		ENSSSCG00000054263		XLOC_060935						C17orf49	ENSSSCG00000017928	FALSE
C17orf75		ENSSSCG00000054266		XLOC_060971						C17orf58	ENSSSCG00000032181	FALSE
C17orf78		ENSSSCG00000054269		XLOC_060998						C17orf75	ENSSSCG00000017733	FALSE
C17orf80		ENSSSCG00000054293		XLOC_061010						C17orf78	ENSSSCG00000017696	FALSE
C17orf98		ENSSSCG00000054300		XLOC_061019						C17orf80	ENSSSCG00000017246	FALSE
C18orf21		ENSSSCG00000054302		XLOC_061068						C17orf98	ENSSSCG00000037753	FALSE
C18orf25		ENSSSCG00000054306		XLOC_061073						C18orf21	ENSSSCG00000030002	FALSE
C18orf32		ENSSSCG00000054312		XLOC_061131						C18orf25	ENSSSCG00000004500	FALSE
C18orf54		ENSSSCG00000054319		XLOC_061243						C18orf32	ENSSSCG00000034415	FALSE
C19orf12		ENSSSCG00000054323		XLOC_061277						C18orf54	ENSSSCG00000004531	FALSE
C19orf25		ENSSSCG00000054324		XLOC_061299						C19orf12	ENSSSCG00000032153	FALSE
C19orf38		ENSSSCG00000054331		XLOC_061336						C19orf25	ENSSSCG00000022265	FALSE
C19orf44		ENSSSCG00000054332		XLOC_061344						C19orf38	ENSSSCG00000013632	FALSE
C19orf47		ENSSSCG00000054348		XLOC_061373						C19orf44	ENSSSCG00000013859	FALSE
C19orf53		ENSSSCG00000054350		XLOC_061382						C19orf47	ENSSSCG00000027016	FALSE
C19orf54		ENSSSCG00000054354		XLOC_061469						C19orf53	ENSSSCG00000013757	FALSE
C19orf67		ENSSSCG00000054356		XLOC_061492						C19orf54	ENSSSCG00000040533	FALSE
C19orf81		ENSSSCG00000054363		XLOC_061500						C19orf67	ENSSSCG00000013769	FALSE
C1D		ENSSSCG00000054367		XLOC_061506						C19orf81	ENSSSCG00000037098	FALSE
C1orf105		ENSSSCG00000054369		XLOC_061508						C1D	ENSSSCG00000039331	FALSE
C1orf109		ENSSSCG00000054371		XLOC_061535						C1orf105	ENSSSCG00000031550	FALSE
C1orf112		ENSSSCG00000054378		XLOC_061558						C1orf109	ENSSSCG00000039905	FALSE
C1orf115		ENSSSCG00000054385		XLOC_061585						C1orf112	ENSSSCG00000006284	FALSE
C1orf116		ENSSSCG00000054386		XLOC_061586						C1orf115	ENSSSCG00000027882	FALSE
C1orf122		ENSSSCG00000054391		XLOC_061594						C1orf116	ENSSSCG00000032446	FALSE
C1orf131		ENSSSCG00000054395		XLOC_061599						C1orf122	ENSSSCG00000038888	FALSE
C1orf141		ENSSSCG00000054396		XLOC_061626						C1orf131	ENSSSCG00000010176	FALSE
C1orf146		ENSSSCG00000054399		XLOC_061646						C1orf141	ENSSSCG00000003803	FALSE
C1orf174		ENSSSCG00000054404		XLOC_061650						C1orf146	ENSSSCG00000042806	FALSE
C1orf185		ENSSSCG00000054417		XLOC_061655						C1orf174	ENSSSCG00000031102	FALSE
C1orf198		ENSSSCG00000054423		XLOC_061665						C1orf185	ENSSSCG00000031188	FALSE
C1orf210		ENSSSCG00000054432		XLOC_061668						C1orf198	ENSSSCG00000010181	FALSE
C1orf216		ENSSSCG00000054438		XLOC_061681						C1orf210	ENSSSCG00000003951	FALSE
C1orf232		ENSSSCG00000054443		XLOC_061686						C1orf216	ENSSSCG00000037600	FALSE
C1orf35		ENSSSCG00000054445		XLOC_079453						C1orf232	ENSSSCG00000041671	FALSE
C1orf43		ENSSSCG00000054448		XLOC_079454						C1orf35	ENSSSCG00000013991	FALSE
C1orf52		ENSSSCG00000054449		XLOC_079458						C1orf43	ENSSSCG00000006554	FALSE
C1orf53		ENSSSCG00000054451		XLOC_079471						C1orf52	ENSSSCG00000026772	FALSE
C1orf54		ENSSSCG00000054458		XLOC_079513						C1orf53	ENSSSCG00000032380	FALSE
C1orf56		ENSSSCG00000054460		XLOC_079518						C1orf54	ENSSSCG00000045950	FALSE
C1orf74		ENSSSCG00000054467		XLOC_079519						C1orf56	ENSSSCG00000006639	FALSE
C1QA		ENSSSCG00000054476		XLOC_079563						C1orf74	ENSSSCG00000015613	FALSE
C1QB		ENSSSCG00000054481		XLOC_079567						C1QA	ENSSSCG00000003524	FALSE
C1QBP		ENSSSCG00000054485		XLOC_079587						C1QB	ENSSSCG00000033512	FALSE
C1QC		ENSSSCG00000054499		XLOC_079595						C1QBP	ENSSSCG00000035048	FALSE
C1QL1		ENSSSCG00000054510		XLOC_079630						C1QC	ENSSSCG00000038706	FALSE
C1QL3		ENSSSCG00000054525		XLOC_079636						C1QL1	ENSSSCG00000039101	FALSE
C1QL4		ENSSSCG00000054530		XLOC_079637						C1QL3	ENSSSCG00000011043	FALSE
C1QTNF1		ENSSSCG00000054534		XLOC_079640						C1QL4	ENSSSCG00000000197	FALSE
C1QTNF12		ENSSSCG00000054537		XLOC_079643						C1QTNF1	ENSSSCG00000035511	FALSE
C1QTNF2		ENSSSCG00000054545		XLOC_079647						C1QTNF12	ENSSSCG00000003333	FALSE
C1QTNF3		ENSSSCG00000054547		XLOC_079655						C1QTNF2	ENSSSCG00000035993	FALSE
C1QTNF4		ENSSSCG00000054551		XLOC_079658						C1QTNF3	ENSSSCG00000016823	FALSE
C1QTNF5		ENSSSCG00000054557		XLOC_079660						C1QTNF4	ENSSSCG00000013231	FALSE
C1QTNF6		ENSSSCG00000054559		XLOC_079683						C1QTNF5	ENSSSCG00000054880	FALSE
C1QTNF7		ENSSSCG00000054567		XLOC_079687						C1QTNF6	ENSSSCG00000055678	FALSE
C1R		ENSSSCG00000054574		XLOC_079709						C1QTNF7	ENSSSCG00000008737	FALSE
C1RL		ENSSSCG00000054575		XLOC_079712						C1R	ENSSSCG00000060530	FALSE
C1S		ENSSSCG00000054580		XLOC_079713						C1RL	ENSSSCG00000033913	FALSE
C2		ENSSSCG00000054597		XLOC_079714						C1S	ENSSSCG00000055651	FALSE
C20orf204		ENSSSCG00000054602		XLOC_079763						C2	ENSSSCG00000001422	FALSE
C20orf27		ENSSSCG00000054608		XLOC_079769						C20orf204	ENSSSCG00000055892	FALSE
C20orf96		ENSSSCG00000054616		XLOC_079776						C20orf27	ENSSSCG00000035666	FALSE
C21orf62		ENSSSCG00000054621		XLOC_079809						C20orf96	ENSSSCG00000007212	FALSE
C21orf91		ENSSSCG00000054625		XLOC_079810						C21orf62	ENSSSCG00000012038	FALSE
C22orf23		ENSSSCG00000054628		XLOC_079839						C21orf91	ENSSSCG00000033025	FALSE
C22orf39		ENSSSCG00000054634		XLOC_079860						C22orf23	ENSSSCG00000000117	FALSE
C2CD2		ENSSSCG00000054636		XLOC_079898						C22orf39	ENSSSCG00000040740	FALSE
C2CD2L		ENSSSCG00000054643		XLOC_079906						C2CD2	ENSSSCG00000025821	FALSE
C2CD3		ENSSSCG00000054646		XLOC_079907						C2CD2L	ENSSSCG00000015111	FALSE
C2CD4D		ENSSSCG00000054652		XLOC_079909						C2CD3	ENSSSCG00000014835	FALSE
C2CD5		ENSSSCG00000054654		XLOC_079912						C2CD4D	ENSSSCG00000021540	FALSE
C2orf15		ENSSSCG00000054658		XLOC_079913						C2CD5	ENSSSCG00000000570	FALSE
C2orf42		ENSSSCG00000054668		XLOC_079916						C2orf15	ENSSSCG00000054074	FALSE
C2orf49		ENSSSCG00000054673		XLOC_079929						C2orf42	ENSSSCG00000008332	FALSE
C2orf66		ENSSSCG00000054682		XLOC_079930						C2orf49	ENSSSCG00000035390	FALSE
C2orf68		ENSSSCG00000054688		XLOC_079931						C2orf66	ENSSSCG00000061027	FALSE
C2orf69		ENSSSCG00000054692		XLOC_079941						C2orf68	ENSSSCG00000028287	FALSE
C2orf72		ENSSSCG00000054710		XLOC_079947						C2orf69	ENSSSCG00000016086	FALSE
C2orf76		ENSSSCG00000054712		XLOC_079956						C2orf72	ENSSSCG00000016270	FALSE
C2orf88		ENSSSCG00000054714		XLOC_079982						C2orf76	ENSSSCG00000015718	FALSE
C3		ENSSSCG00000054716		XLOC_079993						C2orf88	ENSSSCG00000033941	FALSE
C3orf14		ENSSSCG00000054719		XLOC_080001						C3	ENSSSCG00000013551	FALSE
C3orf18		ENSSSCG00000054722		XLOC_080008						C3orf14	ENSSSCG00000011486	FALSE
C3orf38		ENSSSCG00000054724		XLOC_080022						C3orf18	ENSSSCG00000037433	FALSE
C3orf52		ENSSSCG00000054729		XLOC_080025						C3orf38	ENSSSCG00000034645	FALSE
C3orf62		ENSSSCG00000054730		XLOC_080044						C3orf52	ENSSSCG00000033637	FALSE
C3orf70		ENSSSCG00000054733		XLOC_080055						C3orf62	ENSSSCG00000056386	FALSE
C3orf80		ENSSSCG00000054734		XLOC_080088						C3orf70	ENSSSCG00000038724	FALSE
C3orf84		ENSSSCG00000054743		XLOC_080092						C3orf80	ENSSSCG00000035935	FALSE
C3orf85		ENSSSCG00000054744		XLOC_080137						C3orf84	ENSSSCG00000058399	FALSE
C4BPB		ENSSSCG00000054751		XLOC_080138						C3orf85	ENSSSCG00000032588	FALSE
C4orf17		ENSSSCG00000054752		XLOC_080198						C4BPB	ENSSSCG00000015661	FALSE
C4orf19		ENSSSCG00000054754		XLOC_080222						C4orf17	ENSSSCG00000009181	FALSE
C4orf3		ENSSSCG00000054756		XLOC_080267						C4orf19	ENSSSCG00000008771	FALSE
C4orf33		ENSSSCG00000054758		XLOC_080268						C4orf3	ENSSSCG00000031773	FALSE
C4orf36		ENSSSCG00000054761		XLOC_080285						C4orf33	ENSSSCG00000061764	FALSE
C4orf45		ENSSSCG00000054762		XLOC_080292						C4orf36	ENSSSCG00000032190	FALSE
C4orf46		ENSSSCG00000054768		XLOC_080312						C4orf45	ENSSSCG00000037757	FALSE
C4orf47		ENSSSCG00000054769		XLOC_080350						C4orf46	ENSSSCG00000028492	FALSE
C4orf48		ENSSSCG00000054774		XLOC_080351						C4orf47	ENSSSCG00000015794	FALSE
C4orf51		ENSSSCG00000054775		XLOC_080359						C4orf48	ENSSSCG00000063120	FALSE
C5		ENSSSCG00000054787		XLOC_080368						C4orf51	ENSSSCG00000042317	FALSE
C5AR1		ENSSSCG00000054797		XLOC_080375						C5	ENSSSCG00000005512	FALSE
C5AR2		ENSSSCG00000054798		XLOC_080385						C5AR1	ENSSSCG00000056729	FALSE
C5orf15		ENSSSCG00000054803		XLOC_080401						C5AR2	ENSSSCG00000003113	FALSE
C5orf22		ENSSSCG00000054804		XLOC_080427						C5orf15	ENSSSCG00000032323	FALSE
C5orf24		ENSSSCG00000054805		XLOC_080431						C5orf22	ENSSSCG00000016808	FALSE
C5orf34		ENSSSCG00000054809		XLOC_080439						C5orf24	ENSSSCG00000034954	FALSE
C5orf49		ENSSSCG00000054814		XLOC_080467						C5orf34	ENSSSCG00000016876	FALSE
C5orf52		ENSSSCG00000054818		XLOC_080468						C5orf49	ENSSSCG00000017098	FALSE
C5orf63		ENSSSCG00000054819		XLOC_080469						C5orf52	ENSSSCG00000010014	FALSE
C6		ENSSSCG00000054823		XLOC_080473						C5orf63	ENSSSCG00000014250	FALSE
C6orf120		ENSSSCG00000054827		XLOC_080475						C6	ENSSSCG00000016861	FALSE
C6orf132		ENSSSCG00000054828		XLOC_080519						C6orf120	ENSSSCG00000038931	FALSE
C6orf136		ENSSSCG00000054837		XLOC_080537						C6orf132	ENSSSCG00000036801	FALSE
C6orf52		ENSSSCG00000054839		XLOC_080538						C6orf136	ENSSSCG00000025943	FALSE
C6orf62		ENSSSCG00000054842		XLOC_080552						C6orf52	ENSSSCG00000001040	FALSE
C6orf89		ENSSSCG00000054843		XLOC_080615						C6orf62	ENSSSCG00000038752	FALSE
C7		ENSSSCG00000054846		XLOC_080620						C6orf89	ENSSSCG00000035341	FALSE
C7orf25		ENSSSCG00000054859		XLOC_080624						C7	ENSSSCG00000016859	FALSE
C7orf50		ENSSSCG00000054863		XLOC_080627						C7orf25	ENSSSCG00000016760	FALSE
C8B		ENSSSCG00000054867		XLOC_080642						C7orf50	ENSSSCG00000038777	FALSE
C8G		ENSSSCG00000054870		XLOC_080644						C8B	ENSSSCG00000003834	FALSE
C8orf34		ENSSSCG00000054879		XLOC_080646						C8G	ENSSSCG00000005840	FALSE
C8orf48		ENSSSCG00000054883		XLOC_080651						C8orf34	ENSSSCG00000035887	FALSE
C8orf58		ENSSSCG00000054886		XLOC_080654						C8orf48	ENSSSCG00000006972	FALSE
C8orf76		ENSSSCG00000054929		XLOC_080656						C8orf58	ENSSSCG00000009627	FALSE
C8orf82		ENSSSCG00000054930		XLOC_080667						C8orf76	ENSSSCG00000021744	FALSE
C8orf88		ENSSSCG00000054931		XLOC_080708						C8orf82	ENSSSCG00000005895	FALSE
C8orf89		ENSSSCG00000054932		XLOC_080724						C8orf88	ENSSSCG00000040562	FALSE
C9		ENSSSCG00000054940		XLOC_080729						C8orf89	ENSSSCG00000032228	FALSE
C9orf131		ENSSSCG00000054943		XLOC_080742						C9	ENSSSCG00000016856	FALSE
C9orf152		ENSSSCG00000054944		XLOC_080747						C9orf131	ENSSSCG00000005298	FALSE
C9orf40		ENSSSCG00000054949		XLOC_080757						C9orf152	ENSSSCG00000005452	FALSE
C9orf64		ENSSSCG00000054954		XLOC_080760						C9orf40	ENSSSCG00000031382	FALSE
C9orf72		ENSSSCG00000054957		XLOC_080783						C9orf64	ENSSSCG00000034203	FALSE
C9orf78		ENSSSCG00000054958		XLOC_080792						C9orf72	ENSSSCG00000011010	FALSE
C9orf85		ENSSSCG00000054960		XLOC_080869						C9orf78	ENSSSCG00000030426	FALSE
CA10		ENSSSCG00000054962		XLOC_080870						C9orf85	ENSSSCG00000031105	FALSE
CA11		ENSSSCG00000054963		XLOC_080930						CA10	ENSSSCG00000023169	FALSE
CA12		ENSSSCG00000054974		XLOC_080993						CA11	ENSSSCG00000003147	FALSE
CA13		ENSSSCG00000054979		XLOC_081001						CA12	ENSSSCG00000004565	FALSE
CA14		ENSSSCG00000054988		XLOC_081002						CA13	ENSSSCG00000006143	FALSE
CA2		ENSSSCG00000054991		XLOC_081023						CA14	ENSSSCG00000027875	FALSE
CA4		ENSSSCG00000054993		XLOC_081024						CA2	ENSSSCG00000006140	FALSE
CA5A		ENSSSCG00000054996		XLOC_081047						CA4	ENSSSCG00000023186	FALSE
CA7		ENSSSCG00000055004		XLOC_081058						CA5A	ENSSSCG00000035629	FALSE
CA8		ENSSSCG00000055013		XLOC_081071						CA7	ENSSSCG00000038785	FALSE
CA9		ENSSSCG00000055015		XLOC_081118						CA8	ENSSSCG00000006233	FALSE
CAAP1		ENSSSCG00000055016		XLOC_081120						CA9	ENSSSCG00000059309	FALSE
CAB39		ENSSSCG00000055023		XLOC_081130						CAAP1	ENSSSCG00000053029	FALSE
CAB39L		ENSSSCG00000055030		XLOC_081134						CAB39	ENSSSCG00000016266	FALSE
CABCOCO1		ENSSSCG00000055033		XLOC_081167						CAB39L	ENSSSCG00000009397	FALSE
CABIN1		ENSSSCG00000055035		XLOC_081172						CABCOCO1	ENSSSCG00000033268	FALSE
CABLES1		ENSSSCG00000055043		XLOC_081173						CABIN1	ENSSSCG00000010062	FALSE
CABLES2		ENSSSCG00000055047		XLOC_081175						CABLES1	ENSSSCG00000003705	FALSE
CABP1		ENSSSCG00000055048		XLOC_081176						CABLES2	ENSSSCG00000007540	FALSE
CABP7		ENSSSCG00000055054		XLOC_081262						CABP1	ENSSSCG00000056057	FALSE
CABYR		ENSSSCG00000055056		XLOC_081282						CABP7	ENSSSCG00000025869	FALSE
CACFD1		ENSSSCG00000055059		XLOC_081286						CABYR	ENSSSCG00000003711	FALSE
CACHD1		ENSSSCG00000055061		XLOC_081338						CACFD1	ENSSSCG00000040709	FALSE
CACNA1A		ENSSSCG00000055065		XLOC_081349						CACHD1	ENSSSCG00000004829	FALSE
CACNA1B		ENSSSCG00000055080		XLOC_081350						CACNA1A	ENSSSCG00000013754	FALSE
CACNA1C		ENSSSCG00000055085		XLOC_081381						CACNA1B	ENSSSCG00000033493	FALSE
CACNA1D		ENSSSCG00000055087		XLOC_081395						CACNA1C	ENSSSCG00000041764	FALSE
CACNA1E		ENSSSCG00000055088		XLOC_081399						CACNA1D	ENSSSCG00000011455	FALSE
CACNA1G		ENSSSCG00000055092		XLOC_081400						CACNA1E	ENSSSCG00000015543	FALSE
CACNA1H		ENSSSCG00000055093		XLOC_081430						CACNA1G	ENSSSCG00000017562	FALSE
CACNA2D1		ENSSSCG00000055095		XLOC_081458						CACNA1H	ENSSSCG00000034266	FALSE
CACNA2D3		ENSSSCG00000055103		XLOC_081462						CACNA2D1	ENSSSCG00000015402	FALSE
CACNA2D4		ENSSSCG00000055107		XLOC_081475						CACNA2D3	ENSSSCG00000027019	FALSE
CACNB1		ENSSSCG00000055111		XLOC_081490						CACNA2D4	ENSSSCG00000026537	FALSE
CACNB2		ENSSSCG00000055120		XLOC_081495						CACNB1	ENSSSCG00000017510	FALSE
CACNB3		ENSSSCG00000055122		XLOC_081498						CACNB2	ENSSSCG00000011040	FALSE
CACNB4		ENSSSCG00000055128		XLOC_081516						CACNB3	ENSSSCG00000032967	FALSE
CACNG4		ENSSSCG00000055133		XLOC_081534						CACNB4	ENSSSCG00000029073	FALSE
CACNG5		ENSSSCG00000055139		XLOC_081564						CACNG4	ENSSSCG00000037202	FALSE
CACTIN		ENSSSCG00000055140		XLOC_081577						CACNG5	ENSSSCG00000036461	FALSE
CACUL1		ENSSSCG00000055142		XLOC_081593						CACTIN	ENSSSCG00000032085	FALSE
CACYBP		ENSSSCG00000055148		XLOC_081609						CACUL1	ENSSSCG00000038222	FALSE
CAD		ENSSSCG00000055150		XLOC_081660						CACYBP	ENSSSCG00000015504	FALSE
CADM1		ENSSSCG00000055175		XLOC_081684						CAD	ENSSSCG00000028978	FALSE
CADM2		ENSSSCG00000055183		XLOC_081697						CADM1	ENSSSCG00000031831	FALSE
CADM3		ENSSSCG00000055189		XLOC_081717						CADM2	ENSSSCG00000011999	FALSE
CADM4		ENSSSCG00000055195		XLOC_081720						CADM3	ENSSSCG00000006415	FALSE
CADPS2		ENSSSCG00000055196		XLOC_081729						CADM4	ENSSSCG00000003061	FALSE
CAGE1		ENSSSCG00000055200		XLOC_081736						CADPS2	ENSSSCG00000016611	FALSE
CALB1		ENSSSCG00000055209		XLOC_081743						CAGE1	ENSSSCG00000038886	FALSE
CALCOCO1		ENSSSCG00000055210		XLOC_081756						CALB1	ENSSSCG00000006125	FALSE
CALCOCO2		ENSSSCG00000055215		XLOC_081770						CALCOCO1	ENSSSCG00000028481	FALSE
CALCRL		ENSSSCG00000055222		XLOC_081778						CALCOCO2	ENSSSCG00000017543	FALSE
CALD1		ENSSSCG00000055229		XLOC_081783						CALCRL	ENSSSCG00000016031	FALSE
CALHM2		ENSSSCG00000055245		XLOC_081784						CALD1	ENSSSCG00000016535	FALSE
CALHM5		ENSSSCG00000055252		XLOC_081788						CALHM2	ENSSSCG00000010600	FALSE
CALHM6		ENSSSCG00000055261		XLOC_081798						CALHM5	ENSSSCG00000031898	FALSE
CALM1		ENSSSCG00000055262		XLOC_081812						CALHM6	ENSSSCG00000036064	FALSE
CALM2		ENSSSCG00000055271		XLOC_081832						CALM1	ENSSSCG00000025768	FALSE
CALM3		ENSSSCG00000055275		XLOC_081860						CALM2	ENSSSCG00000008433	FALSE
CALML4		ENSSSCG00000055276		XLOC_081911						CALM3	ENSSSCG00000022545	FALSE
CALML5		ENSSSCG00000055280		XLOC_081916						CALML4	ENSSSCG00000026517	FALSE
CALR		ENSSSCG00000055281		XLOC_081928						CALML5	ENSSSCG00000011141	FALSE
CALR3		ENSSSCG00000055290		XLOC_081949						CALR	ENSSSCG00000013746	FALSE
CALU		ENSSSCG00000055291		XLOC_081957						CALR3	ENSSSCG00000013858	FALSE
CALY		ENSSSCG00000055299		XLOC_081990						CALU	ENSSSCG00000016581	FALSE
CAMK1		ENSSSCG00000055301		XLOC_082004						CALY	ENSSSCG00000034701	FALSE
CAMK1D		ENSSSCG00000055303		XLOC_082013						CAMK1	ENSSSCG00000011550	FALSE
CAMK1G		ENSSSCG00000055311		XLOC_082018						CAMK1D	ENSSSCG00000011111	FALSE
CAMK2A		ENSSSCG00000055316		XLOC_082035						CAMK1G	ENSSSCG00000015619	FALSE
CAMK2B		ENSSSCG00000055318		XLOC_082047						CAMK2A	ENSSSCG00000014443	FALSE
CAMK2D		ENSSSCG00000055319		XLOC_082048						CAMK2B	ENSSSCG00000039535	FALSE
CAMK2G		ENSSSCG00000055322		XLOC_082067						CAMK2D	ENSSSCG00000009123	FALSE
CAMK2N1		ENSSSCG00000055335		XLOC_082074						CAMK2G	ENSSSCG00000010311	FALSE
CAMK2N2		ENSSSCG00000055336		XLOC_082078						CAMK2N1	ENSSSCG00000024009	FALSE
CAMK4		ENSSSCG00000055339		XLOC_082079						CAMK2N2	ENSSSCG00000053887	FALSE
CAMKK1		ENSSSCG00000055341		XLOC_082086						CAMK4	ENSSSCG00000037019	FALSE
CAMKK2		ENSSSCG00000055342		XLOC_082092						CAMKK1	ENSSSCG00000017873	FALSE
CAMKMT		ENSSSCG00000055343		XLOC_082118						CAMKK2	ENSSSCG00000009815	FALSE
CAMKV		ENSSSCG00000055353		XLOC_082139						CAMKMT	ENSSSCG00000008447	FALSE
CAMLG		ENSSSCG00000055354		XLOC_082154						CAMKV	ENSSSCG00000025416	FALSE
CAMSAP1		ENSSSCG00000055355		XLOC_082162						CAMLG	ENSSSCG00000038955	FALSE
CAMSAP2		ENSSSCG00000055359		XLOC_082187						CAMSAP1	ENSSSCG00000005753	FALSE
CAMSAP3		ENSSSCG00000055364		XLOC_082191						CAMSAP2	ENSSSCG00000027314	FALSE
CAMTA1		ENSSSCG00000055365		XLOC_082203						CAMSAP3	ENSSSCG00000013583	FALSE
CAMTA2		ENSSSCG00000055367		XLOC_082210						CAMTA1	ENSSSCG00000036772	FALSE
CAND1		ENSSSCG00000055373		XLOC_082211						CAMTA2	ENSSSCG00000017902	FALSE
CAND2		ENSSSCG00000055374		XLOC_082220						CAND1	ENSSSCG00000028869	FALSE
CANT1		ENSSSCG00000055381		XLOC_082229						CAND2	ENSSSCG00000011582	FALSE
CANX		ENSSSCG00000055383		XLOC_082230						CANT1	ENSSSCG00000038130	FALSE
CAP1		ENSSSCG00000055385		XLOC_082243						CANX	ENSSSCG00000014020	FALSE
CAP2		ENSSSCG00000055388		XLOC_082253						CAP1	ENSSSCG00000003672	FALSE
CAPG		ENSSSCG00000055398		XLOC_082258						CAP2	ENSSSCG00000001068	FALSE
CAPN1		ENSSSCG00000055407		XLOC_082262						CAPG	ENSSSCG00000008239	FALSE
CAPN10		ENSSSCG00000055408		XLOC_082264						CAPN1	ENSSSCG00000012999	FALSE
CAPN12		ENSSSCG00000055422		XLOC_082266						CAPN10	ENSSSCG00000037779	FALSE
CAPN13		ENSSSCG00000055435		XLOC_082267						CAPN12	ENSSSCG00000002967	FALSE
CAPN15		ENSSSCG00000055438		XLOC_082281						CAPN13	ENSSSCG00000020986	FALSE
CAPN2		ENSSSCG00000055440		XLOC_082282						CAPN15	ENSSSCG00000007993	FALSE
CAPN3		ENSSSCG00000055443		XLOC_082285						CAPN2	ENSSSCG00000029411	FALSE
CAPN5		ENSSSCG00000055457		XLOC_082288						CAPN3	ENSSSCG00000004728	FALSE
CAPN7		ENSSSCG00000055462		XLOC_082306						CAPN5	ENSSSCG00000014875	FALSE
CAPN8		ENSSSCG00000055463		XLOC_082312						CAPN7	ENSSSCG00000030697	FALSE
CAPN9		ENSSSCG00000055467		XLOC_082314						CAPN8	ENSSSCG00000034746	FALSE
CAPNS1		ENSSSCG00000055468		XLOC_082328						CAPN9	ENSSSCG00000010182	FALSE
CAPRIN1		ENSSSCG00000055476		XLOC_082336						CAPNS1	ENSSSCG00000030149	FALSE
CAPRIN2		ENSSSCG00000055478		XLOC_082337						CAPRIN1	ENSSSCG00000013305	FALSE
CAPS		ENSSSCG00000055479		XLOC_082341						CAPRIN2	ENSSSCG00000022611	FALSE
CAPS2		ENSSSCG00000055480		XLOC_082349						CAPS	ENSSSCG00000013532	FALSE
CAPSL		ENSSSCG00000055499		XLOC_082351						CAPS2	ENSSSCG00000000517	FALSE
CAPZA1		ENSSSCG00000055506		XLOC_082354						CAPSL	ENSSSCG00000031959	FALSE
CAPZA2		ENSSSCG00000055509		XLOC_082360						CAPZA1	ENSSSCG00000006775	FALSE
CAPZB		ENSSSCG00000055525		XLOC_082368						CAPZA2	ENSSSCG00000028113	FALSE
CARD10		ENSSSCG00000055535		XLOC_082370						CAPZB	ENSSSCG00000003493	FALSE
CARD11		ENSSSCG00000055540		XLOC_082374						CARD10	ENSSSCG00000025260	FALSE
CARD14		ENSSSCG00000055544		XLOC_082378						CARD11	ENSSSCG00000034390	FALSE
CARD19		ENSSSCG00000055549		XLOC_082384						CARD14	ENSSSCG00000017154	FALSE
CARD9		ENSSSCG00000055554		XLOC_082411						CARD19	ENSSSCG00000008077	FALSE
CARF		ENSSSCG00000055557		XLOC_082413						CARD9	ENSSSCG00000031715	FALSE
CARHSP1		ENSSSCG00000055560		XLOC_082441						CARF	ENSSSCG00000016117	FALSE
CARM1		ENSSSCG00000055563		XLOC_082444						CARHSP1	ENSSSCG00000026710	FALSE
CARMIL1		ENSSSCG00000055564		XLOC_082461						CARM1	ENSSSCG00000013633	FALSE
CARMIL2		ENSSSCG00000055571		XLOC_082470						CARMIL1	ENSSSCG00000001100	FALSE
CARMIL3		ENSSSCG00000055574		XLOC_082490						CARMIL2	ENSSSCG00000022722	FALSE
CARNMT1		ENSSSCG00000055578		XLOC_082495						CARMIL3	ENSSSCG00000002012	FALSE
CARNS1		ENSSSCG00000055592		XLOC_082497						CARNMT1	ENSSSCG00000005271	FALSE
CARS1		ENSSSCG00000055593		XLOC_082536						CARNS1	ENSSSCG00000012911	FALSE
CARS2		ENSSSCG00000055612		XLOC_082539						CARS1	ENSSSCG00000012857	FALSE
CARTPT		ENSSSCG00000055620		XLOC_082546						CARS2	ENSSSCG00000031757	FALSE
CASC3		ENSSSCG00000055622		XLOC_082564						CARTPT	ENSSSCG00000016972	FALSE
CASD1		ENSSSCG00000055626		XLOC_082584						CASC3	ENSSSCG00000017477	FALSE
CASK		ENSSSCG00000055631		XLOC_082633						CASD1	ENSSSCG00000015327	FALSE
CASKIN1		ENSSSCG00000055632		XLOC_082648						CASK	ENSSSCG00000012253	FALSE
CASKIN2		ENSSSCG00000055635		XLOC_082700						CASKIN1	ENSSSCG00000033059	FALSE
CASP10		ENSSSCG00000055636		XLOC_082725						CASKIN2	ENSSSCG00000040578	FALSE
CASP2		ENSSSCG00000055637		XLOC_082737						CASP10	ENSSSCG00000026940	FALSE
CASP3		ENSSSCG00000055638		XLOC_082744						CASP2	ENSSSCG00000016464	FALSE
CASP6		ENSSSCG00000055643		XLOC_082759						CASP3	ENSSSCG00000034012	FALSE
CASP7		ENSSSCG00000055652		XLOC_082762						CASP6	ENSSSCG00000009140	FALSE
CASP8		ENSSSCG00000055669		XLOC_082796						CASP7	ENSSSCG00000032408	FALSE
CASP8AP2		ENSSSCG00000055679		XLOC_082797						CASP8	ENSSSCG00000028157	FALSE
CASP9		ENSSSCG00000055680		XLOC_082800						CASP8AP2	ENSSSCG00000004331	FALSE
CASQ1		ENSSSCG00000055692		XLOC_082818						CASP9	ENSSSCG00000003460	FALSE
CASQ2		ENSSSCG00000055703		XLOC_082819						CASQ1	ENSSSCG00000006390	FALSE
CASR		ENSSSCG00000055716		XLOC_082822						CASQ2	ENSSSCG00000061647	FALSE
CASS4		ENSSSCG00000055721		XLOC_082832						CASR	ENSSSCG00000011878	FALSE
CAST		ENSSSCG00000055725		XLOC_082837						CASS4	ENSSSCG00000007495	FALSE
CASTOR1		ENSSSCG00000055737		XLOC_082841						CAST	ENSSSCG00000014170	FALSE
CASTOR2		ENSSSCG00000055754		XLOC_082860						CASTOR1	ENSSSCG00000009998	FALSE
CASZ1		ENSSSCG00000055757		XLOC_082907						CASTOR2	ENSSSCG00000024045	FALSE
CAT		ENSSSCG00000055759		XLOC_082909						CASZ1	ENSSSCG00000003407	FALSE
CATIP		ENSSSCG00000055760		XLOC_082946						CAT	ENSSSCG00000013302	FALSE
CATSPER2		ENSSSCG00000055771		XLOC_082953						CATIP	ENSSSCG00000016187	FALSE
CATSPERB		ENSSSCG00000055774		XLOC_082995						CATSPER2	ENSSSCG00000004701	FALSE
CATSPERE		ENSSSCG00000055775		XLOC_083020						CATSPERB	ENSSSCG00000002442	FALSE
CATSPERG		ENSSSCG00000055780		XLOC_083025						CATSPERE	ENSSSCG00000035850	FALSE
CAV1		ENSSSCG00000055793		XLOC_083032						CATSPERG	ENSSSCG00000002955	FALSE
CAV2		ENSSSCG00000055796		XLOC_083037						CAV1	ENSSSCG00000016634	FALSE
CAVIN1		ENSSSCG00000055798		XLOC_083039						CAV2	ENSSSCG00000016635	FALSE
CAVIN2		ENSSSCG00000055802		XLOC_083083						CAVIN1	ENSSSCG00000035446	FALSE
CAVIN3		ENSSSCG00000055803		XLOC_083087						CAVIN2	ENSSSCG00000026618	FALSE
CAVIN4		ENSSSCG00000055806		XLOC_083123						CAVIN3	ENSSSCG00000014633	FALSE
CBARP		ENSSSCG00000055808		XLOC_083148						CAVIN4	ENSSSCG00000037954	FALSE
CBFA2T2		ENSSSCG00000055817		XLOC_083154						CBARP	ENSSSCG00000034339	FALSE
CBFA2T3		ENSSSCG00000055822		XLOC_083168						CBFA2T2	ENSSSCG00000027410	FALSE
CBFB		ENSSSCG00000055823		XLOC_083173						CBFA2T3	ENSSSCG00000002648	FALSE
CBL		ENSSSCG00000055825		XLOC_083177						CBFB	ENSSSCG00000033811	FALSE
CBLB		ENSSSCG00000055833		XLOC_083192						CBL	ENSSSCG00000015115	FALSE
CBLC		ENSSSCG00000055834		XLOC_083204						CBLB	ENSSSCG00000022486	FALSE
CBLIF		ENSSSCG00000055842		XLOC_083229						CBLC	ENSSSCG00000003083	FALSE
CBLL1		ENSSSCG00000055844		XLOC_083233						CBLIF	ENSSSCG00000013117	FALSE
CBLN2		ENSSSCG00000055845		XLOC_083235						CBLL1	ENSSSCG00000028585	FALSE
CBLN3		ENSSSCG00000055848		XLOC_083246						CBLN2	ENSSSCG00000020859	FALSE
CBR2		ENSSSCG00000055858		XLOC_083252						CBLN3	ENSSSCG00000001985	FALSE
CBR3		ENSSSCG00000055860		XLOC_083272						CBR2	ENSSSCG00000031851	FALSE
CBR4		ENSSSCG00000055871		XLOC_083287						CBR3	ENSSSCG00000012053	FALSE
CBS		ENSSSCG00000055872		XLOC_083318						CBR4	ENSSSCG00000009717	FALSE
CBX1		ENSSSCG00000055883		XLOC_083335						CBS	ENSSSCG00000040779	FALSE
CBX2		ENSSSCG00000055888		XLOC_083355						CBX1	ENSSSCG00000017529	FALSE
CBX3		ENSSSCG00000055896		XLOC_083380						CBX2	ENSSSCG00000024261	FALSE
CBX4		ENSSSCG00000055898		XLOC_083381						CBX3	ENSSSCG00000016711	FALSE
CBX5		ENSSSCG00000055899		XLOC_083414						CBX4	ENSSSCG00000017160	FALSE
CBX6		ENSSSCG00000055900		XLOC_083416						CBX5	ENSSSCG00000039191	FALSE
CBX7		ENSSSCG00000055910		XLOC_083423						CBX6	ENSSSCG00000040334	FALSE
CBX8		ENSSSCG00000055920		XLOC_083424						CBX7	ENSSSCG00000060236	FALSE
CC2D1A		ENSSSCG00000055921		XLOC_083425						CBX8	ENSSSCG00000034146	FALSE
CC2D1B		ENSSSCG00000055922		XLOC_083428						CC2D1A	ENSSSCG00000013761	FALSE
CC2D2A		ENSSSCG00000055923		XLOC_083431						CC2D1B	ENSSSCG00000003862	FALSE
CC2D2B		ENSSSCG00000055926		XLOC_083439						CC2D2A	ENSSSCG00000008738	FALSE
CCAR1		ENSSSCG00000055934		XLOC_083462						CC2D2B	ENSSSCG00000046471	FALSE
CCAR2		ENSSSCG00000055937		XLOC_083480						CCAR1	ENSSSCG00000010243	FALSE
CCBE1		ENSSSCG00000055948		XLOC_083486						CCAR2	ENSSSCG00000009628	FALSE
CCDC102A		ENSSSCG00000055951		XLOC_083507						CCBE1	ENSSSCG00000004907	FALSE
CCDC106		ENSSSCG00000055959		XLOC_083512						CCDC102A	ENSSSCG00000028723	FALSE
CCDC107		ENSSSCG00000055966		XLOC_083514						CCDC106	ENSSSCG00000035081	FALSE
CCDC112		ENSSSCG00000055970		XLOC_083528						CCDC107	ENSSSCG00000005313	FALSE
CCDC115		ENSSSCG00000055977		XLOC_083546						CCDC112	ENSSSCG00000029866	FALSE
CCDC117		ENSSSCG00000055978		XLOC_083547						CCDC115	ENSSSCG00000035628	FALSE
CCDC12		ENSSSCG00000055979		XLOC_083549						CCDC117	ENSSSCG00000032261	FALSE
CCDC120		ENSSSCG00000055985		XLOC_083552						CCDC12	ENSSSCG00000011329	FALSE
CCDC122		ENSSSCG00000055986		XLOC_083553						CCDC120	ENSSSCG00000012288	FALSE
CCDC124		ENSSSCG00000055988		XLOC_083577						CCDC122	ENSSSCG00000009426	FALSE
CCDC125		ENSSSCG00000056000		XLOC_083590						CCDC124	ENSSSCG00000013891	FALSE
CCDC126		ENSSSCG00000056008		XLOC_083593						CCDC125	ENSSSCG00000016963	FALSE
CCDC127		ENSSSCG00000056009		XLOC_083596						CCDC126	ENSSSCG00000029174	FALSE
CCDC134		ENSSSCG00000056010		XLOC_083599						CCDC127	ENSSSCG00000036783	FALSE
CCDC136		ENSSSCG00000056014		XLOC_083601						CCDC134	ENSSSCG00000035565	FALSE
CCDC137		ENSSSCG00000056017		XLOC_083612						CCDC136	ENSSSCG00000016579	FALSE
CCDC138		ENSSSCG00000056019		XLOC_083625						CCDC137	ENSSSCG00000034716	FALSE
CCDC14		ENSSSCG00000056023		XLOC_083630						CCDC138	ENSSSCG00000008135	FALSE
CCDC141		ENSSSCG00000056033		XLOC_083638						CCDC14	ENSSSCG00000025349	FALSE
CCDC142		ENSSSCG00000056037		XLOC_083653						CCDC141	ENSSSCG00000016002	FALSE
CCDC146		ENSSSCG00000056039		XLOC_083679						CCDC142	ENSSSCG00000008270	FALSE
CCDC149		ENSSSCG00000056044		XLOC_083684						CCDC146	ENSSSCG00000015412	FALSE
CCDC15		ENSSSCG00000056045		XLOC_083685						CCDC149	ENSSSCG00000023001	FALSE
CCDC150		ENSSSCG00000056049		XLOC_083698						CCDC15	ENSSSCG00000015206	FALSE
CCDC152		ENSSSCG00000056054		XLOC_096413						CCDC150	ENSSSCG00000016069	FALSE
CCDC153		ENSSSCG00000056070		XLOC_096418						CCDC152	ENSSSCG00000016867	FALSE
CCDC158		ENSSSCG00000056074		XLOC_096421						CCDC153	ENSSSCG00000051840	FALSE
CCDC159		ENSSSCG00000056077		XLOC_096425						CCDC158	ENSSSCG00000008983	FALSE
CCDC160		ENSSSCG00000056080		XLOC_096426						CCDC159	ENSSSCG00000013620	FALSE
CCDC167		ENSSSCG00000056082		XLOC_096448						CCDC160	ENSSSCG00000031011	FALSE
CCDC170		ENSSSCG00000056093		XLOC_096458						CCDC167	ENSSSCG00000036178	FALSE
CCDC171		ENSSSCG00000056102		XLOC_096469						CCDC170	ENSSSCG00000004087	FALSE
CCDC174		ENSSSCG00000056103		XLOC_096522						CCDC171	ENSSSCG00000005182	FALSE
CCDC18		ENSSSCG00000056105		XLOC_096541						CCDC174	ENSSSCG00000040702	FALSE
CCDC180		ENSSSCG00000056112		XLOC_096558						CCDC18	ENSSSCG00000006897	FALSE
CCDC181		ENSSSCG00000056117		XLOC_096560						CCDC180	ENSSSCG00000045508	FALSE
CCDC186		ENSSSCG00000056123		XLOC_096562						CCDC181	ENSSSCG00000028804	FALSE
CCDC191		ENSSSCG00000056124		XLOC_096565						CCDC186	ENSSSCG00000010648	FALSE
CCDC194		ENSSSCG00000056129		XLOC_096566						CCDC191	ENSSSCG00000011913	FALSE
CCDC198		ENSSSCG00000056139		XLOC_096593						CCDC194	ENSSSCG00000041467	FALSE
CCDC22		ENSSSCG00000056147		XLOC_096609						CCDC198	ENSSSCG00000005067	FALSE
CCDC24		ENSSSCG00000056149		XLOC_096617						CCDC22	ENSSSCG00000012297	FALSE
CCDC25		ENSSSCG00000056151		XLOC_096625						CCDC24	ENSSSCG00000034727	FALSE
CCDC28A		ENSSSCG00000056152		XLOC_096629						CCDC25	ENSSSCG00000024972	FALSE
CCDC28B		ENSSSCG00000056155		XLOC_096652						CCDC28A	ENSSSCG00000004148	FALSE
CCDC3		ENSSSCG00000056158		XLOC_096664						CCDC28B	ENSSSCG00000031514	FALSE
CCDC32		ENSSSCG00000056161		XLOC_096681						CCDC3	ENSSSCG00000011110	FALSE
CCDC34		ENSSSCG00000056176		XLOC_096712						CCDC32	ENSSSCG00000038033	FALSE
CCDC38		ENSSSCG00000056178		XLOC_096780						CCDC34	ENSSSCG00000013336	FALSE
CCDC39		ENSSSCG00000056181		XLOC_096820						CCDC38	ENSSSCG00000000894	FALSE
CCDC43		ENSSSCG00000056184		XLOC_096831						CCDC39	ENSSSCG00000011768	FALSE
CCDC47		ENSSSCG00000056187		XLOC_096837						CCDC43	ENSSSCG00000017352	FALSE
CCDC50		ENSSSCG00000056188		XLOC_096840						CCDC47	ENSSSCG00000028698	FALSE
CCDC51		ENSSSCG00000056212		XLOC_096848						CCDC50	ENSSSCG00000036423	FALSE
CCDC57		ENSSSCG00000056226		XLOC_096853						CCDC51	ENSSSCG00000011350	FALSE
CCDC59		ENSSSCG00000056227		XLOC_096854						CCDC57	ENSSSCG00000029553	FALSE
CCDC6		ENSSSCG00000056228		XLOC_096872						CCDC59	ENSSSCG00000038987	FALSE
CCDC60		ENSSSCG00000056234		XLOC_096878						CCDC6	ENSSSCG00000010211	FALSE
CCDC61		ENSSSCG00000056235		XLOC_096908						CCDC60	ENSSSCG00000009842	FALSE
CCDC62		ENSSSCG00000056236		XLOC_096921						CCDC61	ENSSSCG00000003100	FALSE
CCDC65		ENSSSCG00000056241		XLOC_096924						CCDC62	ENSSSCG00000009787	FALSE
CCDC66		ENSSSCG00000056244		XLOC_096941						CCDC65	ENSSSCG00000000179	FALSE
CCDC68		ENSSSCG00000056245		XLOC_096947						CCDC66	ENSSSCG00000021439	FALSE
CCDC69		ENSSSCG00000056248		XLOC_096952						CCDC68	ENSSSCG00000004534	FALSE
CCDC71		ENSSSCG00000056253		XLOC_096964						CCDC69	ENSSSCG00000040411	FALSE
CCDC71L		ENSSSCG00000056254		XLOC_096978						CCDC71	ENSSSCG00000011378	FALSE
CCDC73		ENSSSCG00000056258		XLOC_096983						CCDC71L	ENSSSCG00000059202	FALSE
CCDC77		ENSSSCG00000056261		XLOC_097012						CCDC73	ENSSSCG00000026433	FALSE
CCDC78		ENSSSCG00000056264		XLOC_097020						CCDC77	ENSSSCG00000000751	FALSE
CCDC8		ENSSSCG00000056281		XLOC_097063						CCDC78	ENSSSCG00000050615	FALSE
CCDC80		ENSSSCG00000056286		XLOC_097084						CCDC8	ENSSSCG00000033830	FALSE
CCDC81		ENSSSCG00000056290		XLOC_097092						CCDC80	ENSSSCG00000011928	FALSE
CCDC82		ENSSSCG00000056297		XLOC_097093						CCDC81	ENSSSCG00000014917	FALSE
CCDC83		ENSSSCG00000056299		XLOC_097097						CCDC82	ENSSSCG00000014972	FALSE
CCDC85A		ENSSSCG00000056301		XLOC_097121						CCDC83	ENSSSCG00000014912	FALSE
CCDC85B		ENSSSCG00000056318		XLOC_097135						CCDC85A	ENSSSCG00000008396	FALSE
CCDC85C		ENSSSCG00000056319		XLOC_097161						CCDC85B	ENSSSCG00000012968	FALSE
CCDC86		ENSSSCG00000056332		XLOC_097244						CCDC85C	ENSSSCG00000037284	FALSE
CCDC88A		ENSSSCG00000056333		XLOC_097256						CCDC86	ENSSSCG00000013105	FALSE
CCDC88C		ENSSSCG00000056353		XLOC_097304						CCDC88A	ENSSSCG00000008406	FALSE
CCDC89		ENSSSCG00000056356		XLOC_097325						CCDC88C	ENSSSCG00000002440	FALSE
CCDC9		ENSSSCG00000056358		XLOC_097326						CCDC89	ENSSSCG00000062997	FALSE
CCDC90B		ENSSSCG00000056370		XLOC_097339						CCDC9	ENSSSCG00000024240	FALSE
CCDC91		ENSSSCG00000056373		XLOC_097340						CCDC90B	ENSSSCG00000014903	FALSE
CCDC92		ENSSSCG00000056395		XLOC_097360						CCDC91	ENSSSCG00000024232	FALSE
CCDC93		ENSSSCG00000056401		XLOC_097361						CCDC92	ENSSSCG00000009764	FALSE
CCDC97		ENSSSCG00000056402		XLOC_097370						CCDC93	ENSSSCG00000015714	FALSE
CCDC9B		ENSSSCG00000056408		XLOC_097380						CCDC97	ENSSSCG00000003016	FALSE
CCER2		ENSSSCG00000056411		XLOC_097396						CCDC9B	ENSSSCG00000023975	FALSE
CCHCR1		ENSSSCG00000056412		XLOC_097404						CCER2	ENSSSCG00000047060	FALSE
CCK		ENSSSCG00000056416		XLOC_097449						CCHCR1	ENSSSCG00000001391	FALSE
CCKAR		ENSSSCG00000056426		XLOC_097458						CCK	ENSSSCG00000011277	FALSE
CCL11		ENSSSCG00000056429		XLOC_097469						CCKAR	ENSSSCG00000061661	FALSE
CCL14		ENSSSCG00000056431		XLOC_097485						CCL11	ENSSSCG00000044762	FALSE
CCL16		ENSSSCG00000056433		XLOC_097521						CCL14	ENSSSCG00000034722	FALSE
CCL17		ENSSSCG00000056434		XLOC_097537						CCL16	ENSSSCG00000040940	FALSE
CCL19		ENSSSCG00000056436		XLOC_097539						CCL17	ENSSSCG00000023852	FALSE
CCL2		ENSSSCG00000056437		XLOC_097566						CCL19	ENSSSCG00000010966	FALSE
CCL21		ENSSSCG00000056448		XLOC_097657						CCL2	ENSSSCG00000017723	FALSE
CCL22		ENSSSCG00000056449		XLOC_097659						CCL21	ENSSSCG00000038162	FALSE
CCL25		ENSSSCG00000056450		XLOC_097664						CCL22	ENSSSCG00000056251	FALSE
CCL26		ENSSSCG00000056456		XLOC_097690						CCL25	ENSSSCG00000013593	FALSE
CCL27		ENSSSCG00000056458		XLOC_097692						CCL26	ENSSSCG00000039874	FALSE
CCL28		ENSSSCG00000056460		XLOC_097726						CCL27	ENSSSCG00000010967	FALSE
CCL4		ENSSSCG00000056467		XLOC_097747						CCL28	ENSSSCG00000016871	FALSE
CCL5		ENSSSCG00000056484		XLOC_097767						CCL4	ENSSSCG00000032343	FALSE
CCL8		ENSSSCG00000056486		XLOC_097778						CCL5	ENSSSCG00000017705	FALSE
CCM2		ENSSSCG00000056493		XLOC_097781						CCL8	ENSSSCG00000040648	FALSE
CCM2L		ENSSSCG00000056498		XLOC_097813						CCM2	ENSSSCG00000016734	FALSE
CCN1		ENSSSCG00000056523		XLOC_097814						CCM2L	ENSSSCG00000007239	FALSE
CCN2		ENSSSCG00000056526		XLOC_097829						CCN1	ENSSSCG00000006940	FALSE
CCN3		ENSSSCG00000056527		XLOC_097850						CCN2	ENSSSCG00000004192	FALSE
CCN4		ENSSSCG00000056539		XLOC_097856						CCN3	ENSSSCG00000006002	FALSE
CCN6		ENSSSCG00000056542		XLOC_097868						CCN4	ENSSSCG00000005946	FALSE
CCNA2		ENSSSCG00000056563		XLOC_097869						CCN6	ENSSSCG00000004422	FALSE
CCNB1		ENSSSCG00000056574		XLOC_097886						CCNA2	ENSSSCG00000060144	FALSE
CCNB1IP1		ENSSSCG00000056577		XLOC_097924						CCNB1	ENSSSCG00000029326	FALSE
CCNB2		ENSSSCG00000056579		XLOC_097939						CCNB1IP1	ENSSSCG00000002144	FALSE
CCNB3		ENSSSCG00000056586		XLOC_097947						CCNB2	ENSSSCG00000004588	FALSE
CCNC		ENSSSCG00000056588		XLOC_097950						CCNB3	ENSSSCG00000012307	FALSE
CCND1		ENSSSCG00000056596		XLOC_097974						CCNC	ENSSSCG00000004353	FALSE
CCND2		ENSSSCG00000056598		XLOC_097998						CCND1	ENSSSCG00000037900	FALSE
CCND3		ENSSSCG00000056605		XLOC_098000						CCND2	ENSSSCG00000038694	FALSE
CCNDBP1		ENSSSCG00000056608		XLOC_098004						CCND3	ENSSSCG00000032284	FALSE
CCNE2		ENSSSCG00000056609		XLOC_098018						CCNDBP1	ENSSSCG00000034771	FALSE
CCNF		ENSSSCG00000056611		XLOC_098026						CCNE2	ENSSSCG00000006095	FALSE
CCNG1		ENSSSCG00000056613		XLOC_098031						CCNF	ENSSSCG00000026326	FALSE
CCNG2		ENSSSCG00000056618		XLOC_098038						CCNG1	ENSSSCG00000017024	FALSE
CCNH		ENSSSCG00000056621		XLOC_098039						CCNG2	ENSSSCG00000008988	FALSE
CCNI		ENSSSCG00000056628		XLOC_098041						CCNH	ENSSSCG00000014147	FALSE
CCNJ		ENSSSCG00000056630		XLOC_098044						CCNI	ENSSSCG00000008987	FALSE
CCNJL		ENSSSCG00000056632		XLOC_098069						CCNJ	ENSSSCG00000010502	FALSE
CCNK		ENSSSCG00000056638		XLOC_098070						CCNJL	ENSSSCG00000017036	FALSE
CCNL1		ENSSSCG00000056642		XLOC_098082						CCNK	ENSSSCG00000002509	FALSE
CCNL2		ENSSSCG00000056644		XLOC_098083						CCNL1	ENSSSCG00000029352	FALSE
CCNQ		ENSSSCG00000056645		XLOC_098089						CCNL2	ENSSSCG00000003354	FALSE
CCNT1		ENSSSCG00000056647		XLOC_098090						CCNQ	ENSSSCG00000012770	FALSE
CCNT2		ENSSSCG00000056657		XLOC_098100						CCNT1	ENSSSCG00000038181	FALSE
CCNY		ENSSSCG00000056660		XLOC_098104						CCNT2	ENSSSCG00000015697	FALSE
CCNYL1		ENSSSCG00000056662		XLOC_098124						CCNY	ENSSSCG00000011107	FALSE
CCP110		ENSSSCG00000056663		XLOC_098126						CCNYL1	ENSSSCG00000024696	FALSE
CCPG1		ENSSSCG00000056681		XLOC_098133						CCP110	ENSSSCG00000023829	FALSE
CCR1		ENSSSCG00000056686		XLOC_098135						CCPG1	ENSSSCG00000004610	FALSE
CCR2		ENSSSCG00000056694		XLOC_098138						CCR1	ENSSSCG00000011322	FALSE
CCR4		ENSSSCG00000056698		XLOC_098140						CCR2	ENSSSCG00000024311	FALSE
CCR5		ENSSSCG00000056702		XLOC_098141						CCR4	ENSSSCG00000034660	FALSE
CCR6		ENSSSCG00000056705		XLOC_098143						CCR5	ENSSSCG00000024344	FALSE
CCR7		ENSSSCG00000056710		XLOC_098144						CCR6	ENSSSCG00000024562	FALSE
CCR9		ENSSSCG00000056714		XLOC_098161						CCR7	ENSSSCG00000017466	FALSE
CCRL2		ENSSSCG00000056717		XLOC_098186						CCR9	ENSSSCG00000011316	FALSE
CCS		ENSSSCG00000056719		XLOC_098211						CCRL2	ENSSSCG00000023557	FALSE
CCSAP		ENSSSCG00000056721		XLOC_098215						CCS	ENSSSCG00000012934	FALSE
CCSER1		ENSSSCG00000056724		XLOC_098218						CCSAP	ENSSSCG00000023776	FALSE
CCSER2		ENSSSCG00000056732		XLOC_098242						CCSER1	ENSSSCG00000022986	FALSE
CCT2		ENSSSCG00000056735		XLOC_098243						CCSER2	ENSSSCG00000010351	FALSE
CCT3		ENSSSCG00000056744		XLOC_098246						CCT2	ENSSSCG00000000496	FALSE
CCT4		ENSSSCG00000056747		XLOC_098307						CCT3	ENSSSCG00000006487	FALSE
CCT5		ENSSSCG00000056748		XLOC_098314						CCT4	ENSSSCG00000008377	FALSE
CCT6B		ENSSSCG00000056754		XLOC_098350						CCT5	ENSSSCG00000024126	FALSE
CCT7		ENSSSCG00000056755		XLOC_098366						CCT6B	ENSSSCG00000022196	FALSE
CCT8		ENSSSCG00000056757		XLOC_098393						CCT7	ENSSSCG00000008303	FALSE
CD101		ENSSSCG00000056760		XLOC_098398						CCT8	ENSSSCG00000026761	FALSE
CD109		ENSSSCG00000056762		XLOC_098399						CD101	ENSSSCG00000006734	FALSE
CD14		ENSSSCG00000056763		XLOC_098439						CD109	ENSSSCG00000004485	FALSE
CD151		ENSSSCG00000056764		XLOC_098456						CD14	ENSSSCG00000014369	FALSE
CD163		ENSSSCG00000056766		XLOC_098462						CD151	ENSSSCG00000012840	FALSE
CD164		ENSSSCG00000056768		XLOC_098466						CD163	ENSSSCG00000033146	FALSE
CD177		ENSSSCG00000056772		XLOC_098548						CD164	ENSSSCG00000004414	FALSE
CD180		ENSSSCG00000056774		XLOC_098587						CD177	ENSSSCG00000003051	FALSE
CD1B		ENSSSCG00000056778		XLOC_098598						CD180	ENSSSCG00000016957	FALSE
CD1D		ENSSSCG00000056783		XLOC_098607						CD1B	ENSSSCG00000006452	FALSE
CD1E		ENSSSCG00000056785		XLOC_098618						CD1D	ENSSSCG00000058723	FALSE
CD2		ENSSSCG00000056792		XLOC_098624						CD1E	ENSSSCG00000006450	FALSE
CD200		ENSSSCG00000056793		XLOC_098640						CD2	ENSSSCG00000006736	FALSE
CD209		ENSSSCG00000056794		XLOC_098651						CD200	ENSSSCG00000027820	FALSE
CD22		ENSSSCG00000056800		XLOC_098657						CD209	ENSSSCG00000013579	FALSE
CD226		ENSSSCG00000056803		XLOC_098673						CD22	ENSSSCG00000002893	FALSE
CD24		ENSSSCG00000056812		XLOC_098723						CD226	ENSSSCG00000038398	FALSE
CD244		ENSSSCG00000056827		XLOC_098728						CD24	ENSSSCG00000056379	FALSE
CD247		ENSSSCG00000056835		XLOC_098734						CD244	ENSSSCG00000006374	FALSE
CD248		ENSSSCG00000056836		XLOC_098793						CD247	ENSSSCG00000006309	FALSE
CD27		ENSSSCG00000056837		XLOC_098805						CD248	ENSSSCG00000029949	FALSE
CD274		ENSSSCG00000056843		XLOC_098855						CD27	ENSSSCG00000063084	FALSE
CD28		ENSSSCG00000056845		XLOC_098858						CD274	ENSSSCG00000005211	FALSE
CD2AP		ENSSSCG00000056847		XLOC_098867						CD28	ENSSSCG00000028561	FALSE
CD2BP2		ENSSSCG00000056848		XLOC_098935						CD2AP	ENSSSCG00000030197	FALSE
CD300C		ENSSSCG00000056849		XLOC_098937						CD2BP2	ENSSSCG00000007791	FALSE
CD302		ENSSSCG00000056854		XLOC_098951						CD300C	ENSSSCG00000017236	FALSE
CD320		ENSSSCG00000056855		XLOC_098960						CD302	ENSSSCG00000036050	FALSE
CD34		ENSSSCG00000056891		XLOC_098961						CD320	ENSSSCG00000032833	FALSE
CD37		ENSSSCG00000056895		XLOC_098966						CD34	ENSSSCG00000039946	FALSE
CD3D		ENSSSCG00000056909		XLOC_098977						CD37	ENSSSCG00000033849	FALSE
CD3E		ENSSSCG00000056912		XLOC_098985						CD3D	ENSSSCG00000015093	FALSE
CD4		ENSSSCG00000056914		XLOC_098989						CD3E	ENSSSCG00000040140	FALSE
CD40		ENSSSCG00000056917		XLOC_098994						CD4	ENSSSCG00000000687	FALSE
CD40LG		ENSSSCG00000056918		XLOC_099001						CD40	ENSSSCG00000035078	FALSE
CD44		ENSSSCG00000056925		XLOC_099003						CD40LG	ENSSSCG00000030172	FALSE
CD47		ENSSSCG00000056926		XLOC_099013						CD44	ENSSSCG00000013297	FALSE
CD48		ENSSSCG00000056927		XLOC_099021						CD47	ENSSSCG00000011942	FALSE
CD5		ENSSSCG00000056948		XLOC_099023						CD48	ENSSSCG00000006379	FALSE
CD52		ENSSSCG00000056958		XLOC_099026						CD5	ENSSSCG00000013115	FALSE
CD53		ENSSSCG00000056964		XLOC_099033						CD52	ENSSSCG00000057268	FALSE
CD6		ENSSSCG00000056966		XLOC_099073						CD53	ENSSSCG00000006800	FALSE
CD63		ENSSSCG00000056988		XLOC_099123						CD6	ENSSSCG00000013111	FALSE
CD69		ENSSSCG00000057006		XLOC_099125						CD63	ENSSSCG00000000361	FALSE
CD72		ENSSSCG00000057035		XLOC_099236						CD69	ENSSSCG00000000653	FALSE
CD74		ENSSSCG00000057037		XLOC_099246						CD72	ENSSSCG00000005311	FALSE
CD79A		ENSSSCG00000057040		XLOC_099259						CD74	ENSSSCG00000033262	FALSE
CD79B		ENSSSCG00000057059		XLOC_099276						CD79A	ENSSSCG00000033684	FALSE
CD80		ENSSSCG00000057060		XLOC_099321						CD79B	ENSSSCG00000017283	FALSE
CD81		ENSSSCG00000057062		XLOC_099329						CD80	ENSSSCG00000011899	FALSE
CD82		ENSSSCG00000057066		XLOC_099349						CD81	ENSSSCG00000039243	FALSE
CD83		ENSSSCG00000057076		XLOC_099388						CD82	ENSSSCG00000029521	FALSE
CD84		ENSSSCG00000057083		XLOC_099395						CD83	ENSSSCG00000021576	FALSE
CD86		ENSSSCG00000057091		XLOC_099408						CD84	ENSSSCG00000006381	FALSE
CD8A		ENSSSCG00000057093		XLOC_099410						CD86	ENSSSCG00000011877	FALSE
CD9		ENSSSCG00000057097		XLOC_099417						CD8A	ENSSSCG00000008217	FALSE
CD93		ENSSSCG00000057099		XLOC_099418						CD9	ENSSSCG00000022230	FALSE
CD96		ENSSSCG00000057104		XLOC_099419						CD93	ENSSSCG00000007116	FALSE
CD99L2		ENSSSCG00000057109		XLOC_099435						CD96	ENSSSCG00000023993	FALSE
CDA		ENSSSCG00000057126		XLOC_099464						CD99L2	ENSSSCG00000012744	FALSE
CDADC1		ENSSSCG00000057133		XLOC_099493						CDA	ENSSSCG00000021259	FALSE
CDAN1		ENSSSCG00000057135		XLOC_099497						CDADC1	ENSSSCG00000031598	FALSE
CDC123		ENSSSCG00000057139		XLOC_099499						CDAN1	ENSSSCG00000004719	FALSE
CDC14A		ENSSSCG00000057146		XLOC_099508						CDC123	ENSSSCG00000011112	FALSE
CDC16		ENSSSCG00000057171		XLOC_099524						CDC14A	ENSSSCG00000006864	FALSE
CDC20		ENSSSCG00000057172		XLOC_099577						CDC16	ENSSSCG00000020899	FALSE
CDC23		ENSSSCG00000057179		XLOC_099583						CDC20	ENSSSCG00000003949	FALSE
CDC25A		ENSSSCG00000057189		XLOC_099585						CDC23	ENSSSCG00000014325	FALSE
CDC25B		ENSSSCG00000057191		XLOC_099637						CDC25A	ENSSSCG00000021494	FALSE
CDC25C		ENSSSCG00000057194		XLOC_099648						CDC25B	ENSSSCG00000007151	FALSE
CDC26		ENSSSCG00000057195		XLOC_099682						CDC25C	ENSSSCG00000051455	FALSE
CDC27		ENSSSCG00000057201		XLOC_099688						CDC26	ENSSSCG00000033177	FALSE
CDC34		ENSSSCG00000057202		XLOC_099694						CDC27	ENSSSCG00000017308	FALSE
CDC37		ENSSSCG00000057206		XLOC_099709						CDC34	ENSSSCG00000039640	FALSE
CDC37L1		ENSSSCG00000057216		XLOC_099730						CDC37	ENSSSCG00000013647	FALSE
CDC40		ENSSSCG00000057221		XLOC_099732						CDC37L1	ENSSSCG00000005219	FALSE
CDC42		ENSSSCG00000057224		XLOC_099733						CDC40	ENSSSCG00000004403	FALSE
CDC42BPA		ENSSSCG00000057225		XLOC_099737						CDC42	ENSSSCG00000003520	FALSE
CDC42BPB		ENSSSCG00000057227		XLOC_099759						CDC42BPA	ENSSSCG00000010862	FALSE
CDC42BPG		ENSSSCG00000057230		XLOC_099774						CDC42BPB	ENSSSCG00000002523	FALSE
CDC42EP1		ENSSSCG00000057231		XLOC_099777						CDC42BPG	ENSSSCG00000013018	FALSE
CDC42EP2		ENSSSCG00000057235		XLOC_099781						CDC42EP1	ENSSSCG00000026108	FALSE
CDC42EP3		ENSSSCG00000057242		XLOC_099786						CDC42EP2	ENSSSCG00000012996	FALSE
CDC42EP4		ENSSSCG00000057243		XLOC_099794						CDC42EP3	ENSSSCG00000021359	FALSE
CDC42EP5		ENSSSCG00000057245		XLOC_099797						CDC42EP4	ENSSSCG00000017245	FALSE
CDC42SE1		ENSSSCG00000057249		XLOC_099804						CDC42EP5	ENSSSCG00000039922	FALSE
CDC42SE2		ENSSSCG00000057277		XLOC_099809						CDC42SE1	ENSSSCG00000031881	FALSE
CDC45		ENSSSCG00000057278		XLOC_099810						CDC42SE2	ENSSSCG00000036686	FALSE
CDC5L		ENSSSCG00000057280		XLOC_099820						CDC45	ENSSSCG00000010122	FALSE
CDC6		ENSSSCG00000057293		XLOC_099833						CDC5L	ENSSSCG00000001708	FALSE
CDC7		ENSSSCG00000057305		XLOC_099835						CDC6	ENSSSCG00000017471	FALSE
CDC73		ENSSSCG00000057310		XLOC_099836						CDC7	ENSSSCG00000027251	FALSE
CDCA2		ENSSSCG00000057312		XLOC_099838						CDC73	ENSSSCG00000010801	FALSE
CDCA3		ENSSSCG00000057317		XLOC_099843						CDCA2	ENSSSCG00000009653	FALSE
CDCA4		ENSSSCG00000057318		XLOC_099844						CDCA3	ENSSSCG00000000683	FALSE
CDCA5		ENSSSCG00000057323		XLOC_099856						CDCA4	ENSSSCG00000002559	FALSE
CDCA7		ENSSSCG00000057327		XLOC_099857						CDCA5	ENSSSCG00000013008	FALSE
CDCA7L		ENSSSCG00000057329		XLOC_099861						CDCA7	ENSSSCG00000015961	FALSE
CDCA8		ENSSSCG00000057330		XLOC_099864						CDCA7L	ENSSSCG00000015380	FALSE
CDCP1		ENSSSCG00000057335		XLOC_099865						CDCA8	ENSSSCG00000032909	FALSE
CDCP2		ENSSSCG00000057336		XLOC_099867						CDCP1	ENSSSCG00000011298	FALSE
CDH1		ENSSSCG00000057340		XLOC_099878						CDCP2	ENSSSCG00000030538	FALSE
CDH10		ENSSSCG00000057351		XLOC_099902						CDH1	ENSSSCG00000025652	FALSE
CDH11		ENSSSCG00000057368		XLOC_099903						CDH10	ENSSSCG00000016802	FALSE
CDH12		ENSSSCG00000057369		XLOC_099917						CDH11	ENSSSCG00000002795	FALSE
CDH13		ENSSSCG00000057376		XLOC_099918						CDH12	ENSSSCG00000016799	FALSE
CDH16		ENSSSCG00000057382		XLOC_111328						CDH13	ENSSSCG00000002684	FALSE
CDH17		ENSSSCG00000057383		XLOC_111335						CDH16	ENSSSCG00000022721	FALSE
CDH18		ENSSSCG00000057387		XLOC_111360						CDH17	ENSSSCG00000006106	FALSE
CDH19		ENSSSCG00000057390		XLOC_111366						CDH18	ENSSSCG00000026842	FALSE
CDH2		ENSSSCG00000057391		XLOC_111374						CDH19	ENSSSCG00000004885	FALSE
CDH22		ENSSSCG00000057394		XLOC_111382						CDH2	ENSSSCG00000003722	FALSE
CDH24		ENSSSCG00000057397		XLOC_111384						CDH22	ENSSSCG00000007439	FALSE
CDH3		ENSSSCG00000057404		XLOC_111392						CDH24	ENSSSCG00000002037	FALSE
CDH4		ENSSSCG00000057414		XLOC_111422						CDH3	ENSSSCG00000023162	FALSE
CDH5		ENSSSCG00000057420		XLOC_111467						CDH4	ENSSSCG00000025784	FALSE
CDH6		ENSSSCG00000057423		XLOC_111481						CDH5	ENSSSCG00000035772	FALSE
CDHR2		ENSSSCG00000057431		XLOC_111502						CDH6	ENSSSCG00000032931	FALSE
CDHR3		ENSSSCG00000057435		XLOC_111507						CDHR2	ENSSSCG00000014055	FALSE
CDHR4		ENSSSCG00000057438		XLOC_111517						CDHR3	ENSSSCG00000015433	FALSE
CDHR5		ENSSSCG00000057453		XLOC_111519						CDHR4	ENSSSCG00000011391	FALSE
CDIN1		ENSSSCG00000057454		XLOC_111522						CDHR5	ENSSSCG00000012852	FALSE
CDIP1		ENSSSCG00000057457		XLOC_111529						CDIN1	ENSSSCG00000026900	FALSE
CDIPT		ENSSSCG00000057459		XLOC_111560						CDIP1	ENSSSCG00000007941	FALSE
CDK1		ENSSSCG00000057463		XLOC_111569						CDIPT	ENSSSCG00000027629	FALSE
CDK10		ENSSSCG00000057468		XLOC_111586						CDK1	ENSSSCG00000010214	FALSE
CDK12		ENSSSCG00000057478		XLOC_111607						CDK10	ENSSSCG00000025401	FALSE
CDK13		ENSSSCG00000057487		XLOC_111616						CDK12	ENSSSCG00000017504	FALSE
CDK14		ENSSSCG00000057488		XLOC_111617						CDK13	ENSSSCG00000016769	FALSE
CDK15		ENSSSCG00000057490		XLOC_111623						CDK14	ENSSSCG00000015307	FALSE
CDK16		ENSSSCG00000057493		XLOC_111637						CDK15	ENSSSCG00000022296	FALSE
CDK17		ENSSSCG00000057494		XLOC_111643						CDK16	ENSSSCG00000012269	FALSE
CDK18		ENSSSCG00000057495		XLOC_111650						CDK17	ENSSSCG00000028182	FALSE
CDK19		ENSSSCG00000057496		XLOC_111658						CDK18	ENSSSCG00000015290	FALSE
CDK2		ENSSSCG00000057504		XLOC_111703						CDK19	ENSSSCG00000037424	FALSE
CDK2AP1		ENSSSCG00000057505		XLOC_111709						CDK2	ENSSSCG00000037597	FALSE
[truncated: 14,158 more rows]
