# Supplementary material for: Transcriptomics yields valuable information regarding the response mechanisms of Chinese Min pigs infected with PEDV
Source: Front Vet Sci. 2023 Dec 11;10:1295723. doi: 10.3389/fvets.2023.1295723 (PMC10773921; doi:10.3389/fvets.2023.1295723)
Supplement: Supplementary file 11 [file Table_3.xlsx]

## Sheet: Sheet1
Table S3 The target genes of DE lncRNAs and miRNAs
Group	DE lncRNAs	Target genes	Group	DE miRNAs	Target genes
Dead vs. Control-up	ENSSSCG00000033537	RTL6	Dead vs. Control-up	2_7995	ZDHHC3
	ENSSSCG00000033537	SLC38A1		13_33072	PAX5
	ENSSSCG00000033537	MED25		2_6795	PGGHG
	ENSSSCG00000033537	NUP188		2_6795	PSEN1
	ENSSSCG00000033537	UBXN2B		3_8543	SLC2A6
	ENSSSCG00000033537	SLC7A2		10_28280	GATA4
	ENSSSCG00000033537	PCSK2		13_33072	ENSSSCG00000027232
	ENSSSCG00000033537	CCDC138		5_15386	PBDC1
	ENSSSCG00000033537	HK2		16_41509	GTF2E1
	ENSSSCG00000033537	GBA3		16_41511	GTF2E1
	ENSSSCG00000033537	KATNAL1		16_41513	GTF2E1
	ENSSSCG00000033537	SPRY2		2_6795	PRDM16
	ENSSSCG00000033537	EXTL3		13_33072	NAP1L4
	ENSSSCG00000033537	L1CAM		1_1723	DNASE1
	ENSSSCG00000033537	MDM4		10_28280	ABL1
	ENSSSCG00000033537	TANC1		3_8285	VIT
	ENSSSCG00000033537	STK39		13_35447	NDE1
	ENSSSCG00000033537	KIF5C		3_8285	ATF6
	ENSSSCG00000033537	ENSSSCG00000023569		14_36758	SLC6A5
	ENSSSCG00000033537	IRS1		16_41509	DCLK1
	ENSSSCG00000033537	SCN11A		16_41511	DCLK1
	ENSSSCG00000033537	EPM2AIP1		16_41513	DCLK1
	ENSSSCG00000033537	PHC3		5_15386	OTUD7B
	ENSSSCG00000033537	UNC79		3_8473	ENSSSCG00000011925
	ENSSSCG00000033537	ENSSSCG00000039658		5_15386	SCTR
	ENSSSCG00000033537	ENSSSCG00000039731		2_5409	PDGFA
	ENSSSCG00000033537	CDK6		2_6795	ENO4
	ENSSSCG00000033537	ARNT2		5_15386	ASXL1
	ENSSSCG00000033537	MFSD4B		18_43800	G2E3
	ENSSSCG00000033537	GNA12		14_37162	DACT2
	ENSSSCG00000035996	CSF2RB		14_36758	DUSP19
	ENSSSCG00000035996	CLEC2B		13_33072	SEC14L5
	ENSSSCG00000035996	CHST11		3_8285	TTYH1
	ENSSSCG00000035996	NFKBIA		12_30184	ENSSSCG00000052051
	ENSSSCG00000035996	IRF2BPL		10_28955	EIF1AD
	ENSSSCG00000035996	PDE4B		2_6134	TMEM107
	ENSSSCG00000035996	KIRREL1		14_37162	NSFL1C
	ENSSSCG00000035996	PTPN1		13_33072	DLGAP4
	ENSSSCG00000035996	SEMA4C		16_41509	PLEKHA3
	ENSSSCG00000035996	NFIL3		16_41511	PLEKHA3
	ENSSSCG00000035996	CNTFR		16_41513	PLEKHA3
	ENSSSCG00000035996	CHST7		13_35447	GRIPAP1
	ENSSSCG00000035996	ENSSSCG00000014822		10_28955	MTHFD1
	ENSSSCG00000035996	ACKR3		2_7995	SCARB1
	ENSSSCG00000035996	AEBP1		13_33072	HTD2
	ENSSSCG00000035996	OSMR		3_10266	CARF
	ENSSSCG00000035996	PDGFRB		5_15386	NWD2
	ENSSSCG00000035996	ABCG1		1_1723	SORBS2
	ENSSSCG00000035996	HRH2		1_1723	GSTO2
	ENSSSCG00000035996	DCHS1		10_28280	SAMM50
	ENSSSCG00000035996	ENSSSCG00000029231		2_6795	CYFIP2
	ENSSSCG00000035996	CCNL1		13_35447	VPS26C
	ENSSSCG00000035996	DDIT4		3_8285	GJC2
	ENSSSCG00000035996	TNRC6C		13_35447	ZBTB16
	ENSSSCG00000035996	ACKR1		2_6795	DGKG
	ENSSSCG00000035996	FSTL3		2_6795	LMCD1
	ENSSSCG00000035996	NOD2		14_37162	ANKS1A
	ENSSSCG00000035996	MADCAM1		10_28955	WNT7A
	ENSSSCG00000035996	IL11		4_12731	KITLG
	ENSSSCG00000035996	ENSSSCG00000041300		2_6795	PARM1
	ENSSSCG00000035996	ENSSSCG00000041494		5_15386	TMX3
	ENSSSCG00000035996	GNAT1		3_11157	CHKA
	ENSSSCG00000035996	ENSSSCG00000044623		5_15386	LMX1A
	ENSSSCG00000035996	ENSSSCG00000047543		10_28280	ENSSSCG00000034469
	ENSSSCG00000035996	ENSSSCG00000048309		5_15386	GPR3
	ENSSSCG00000035996	ENSSSCG00000049181		10_28280	SMIM7
	ENSSSCG00000035996	ENSSSCG00000049471		3_8285	GABARAPL1
	ENSSSCG00000035996	ENSSSCG00000050401		13_35447	ALKAL1
	ENSSSCG00000035996	ENSSSCG00000053150		3_8285	TICAM1
	ENSSSCG00000035996	ENSSSCG00000054045		1_1723	EDA
	ENSSSCG00000035996	ENSSSCG00000055305		10_28280	MYO5C
	ENSSSCG00000035996	ENSSSCG00000055459		12_30184	EEFSEC
	ENSSSCG00000035996	ENSSSCG00000056650		14_36758	PRKCB
	ENSSSCG00000035996	ENSSSCG00000058149		3_8285	HS3ST4
	ENSSSCG00000035996	ENSSSCG00000062379		5_15973	SMARCA5
	ENSSSCG00000039791	ENSSSCG00000038912		13_33072	SLC1A3
	ENSSSCG00000041050	CSF2RB		10_28280	MED21
	ENSSSCG00000041050	TAMALIN		2_6795	TP53INP2
	ENSSSCG00000041050	ITGA5		13_35447	PEX26
	ENSSSCG00000041050	IL22		13_35447	GAPVD1
	ENSSSCG00000041050	CLEC2B		10_28955	FRMD4B
	ENSSSCG00000041050	PPFIA2		12_30184	TMEM120B
	ENSSSCG00000041050	SYNGAP1		3_8285	ZNF143
	ENSSSCG00000041050	MIDEAS		3_8285	SLC2A11
	ENSSSCG00000041050	FOS		5_15386	MYBPH
	ENSSSCG00000041050	ATG2B		2_6795	LDLRAP1
	ENSSSCG00000041050	CRISPLD2		13_35447	SMC1A
	ENSSSCG00000041050	TGFB1		5_15973	DHTKD1
	ENSSSCG00000041050	PDE4B		13_35447	BSDC1
	ENSSSCG00000041050	CNKSR3		2_7995	ENSSSCG00000035293
	ENSSSCG00000041050	SOBP		2_7995	GINS4
	ENSSSCG00000041050	ZNF516		2_6795	ITPKC
	ENSSSCG00000041050	SMAD3		2_7995	NOL6
	ENSSSCG00000041050	ADAMTS4		12_30184	ERFL
	ENSSSCG00000041050	IDO1		5_15973	TTC29
	ENSSSCG00000041050	PLAT		3_10266	FHDC1
	ENSSSCG00000041050	KIAA1755		13_35447	ENSSSCG00000005649
	ENSSSCG00000041050	PPP1R16B		3_8285	VCL
	ENSSSCG00000041050	PTPN1		3_10266	ZNF248
	ENSSSCG00000041050	XYLT1		13_35447	TSPAN11
	ENSSSCG00000041050	SEMA4C		5_15973	DUSP5
	ENSSSCG00000041050	CEP68		3_8285	CORO6
	ENSSSCG00000041050	CXCL2		13_35447	PLAAT1
	ENSSSCG00000041050	TMEM154		5_15973	KLF8
	ENSSSCG00000041050	FOXO1		5_15386	UBP1
	ENSSSCG00000041050	LRCH1		5_15973	FBXO45
	ENSSSCG00000041050	ENSSSCG00000009633		10_28280	TMBIM4
	ENSSSCG00000041050	RASAL1		13_33072	FUT1
	ENSSSCG00000041050	SPOCK2		13_35447	CORO2B
	ENSSSCG00000041050	ADAM8		3_8285	FBLN7
	ENSSSCG00000041050	CNTFR		16_41509	TCEAL7
	ENSSSCG00000041050	DLEC1		16_41511	TCEAL7
	ENSSSCG00000041050	BCL6		16_41513	TCEAL7
	ENSSSCG00000041050	NFKBIZ		10_28955	TLK2
	ENSSSCG00000041050	GAL		3_8285	KCNAB2
	ENSSSCG00000041050	PACS1		10_28280	FAF2
	ENSSSCG00000041050	MAP4K2		10_28280	C2orf69
	ENSSSCG00000041050	MKNK2		3_8285	NEO1
	ENSSSCG00000041050	COL5A3		5_15386	GPR17
	ENSSSCG00000041050	JUNB		2_6795	SYP
	ENSSSCG00000041050	JAK3		3_11157	AGPAT3
	ENSSSCG00000041050	NCF2		14_37162	CTNNA1
	ENSSSCG00000041050	FGFR1		13_35447	GIGYF1
	ENSSSCG00000041050	INPP5D		5_15973	DAG1
	ENSSSCG00000041050	ACKR3		13_35447	ARID5B
	ENSSSCG00000041050	CYTH1		3_8285	NFAM1
	ENSSSCG00000041050	PITPNC1		5_15973	CNTN2
	ENSSSCG00000041050	MAP3K14		5_15386	CNNM4
	ENSSSCG00000041050	IGFBP4		5_15973	KANSL3
	ENSSSCG00000041050	WSB1		13_33072	GPC1
	ENSSSCG00000041050	PIK3R5		13_33072	CATSPER4
	ENSSSCG00000041050	PDGFRB		11_29839	CMKLR1
	ENSSSCG00000041050	IFFO2		12_30184	FAM234A
	ENSSSCG00000041050	ENSSSCG00000022925		5_15973	LEAP2
	ENSSSCG00000041050	NUMBL		1_3042	COMMD10
	ENSSSCG00000041050	AKNA		2_6795	DNAJB5
	ENSSSCG00000041050	AFAP1		3_8285	P2RY4
	ENSSSCG00000041050	F13A1		12_30184	UBTF
	ENSSSCG00000041050	ABL2		13_35447	CRLF1
	ENSSSCG00000041050	ALDH1A2		3_8285	CIITA
	ENSSSCG00000041050	SH3PXD2B		5_15386	TMEM169
	ENSSSCG00000041050	ZFP36		1_1723	ATG7
	ENSSSCG00000041050	HRH2		16_41509	TMCC1
	ENSSSCG00000041050	TMEM158		16_41511	TMCC1
	ENSSSCG00000041050	MYBPH		16_41513	TMCC1
	ENSSSCG00000041050	TP53I11		5_15973	ZBTB44
	ENSSSCG00000041050	AVPR1A		3_8285	SRSF5
	ENSSSCG00000041050	TMC8		13_35447	TMEM51
	ENSSSCG00000041050	GDF15		5_15973	GPRC5A
	ENSSSCG00000041050	ENSSSCG00000034367		10_28280	C8orf34
	ENSSSCG00000041050	GFOD1		5_15386	CDC42BPG
	ENSSSCG00000041050	DUSP2		5_15386	GPR183
	ENSSSCG00000041050	RNF122		3_8285	DHRS11
	ENSSSCG00000041050	APOLD1		10_28280	RNF114
	ENSSSCG00000041050	FSTL3		11_29572	SLC27A2
	ENSSSCG00000041050	SNX29		5_15386	MACROD1
	ENSSSCG00000041050	RGS2		5_15973	APH1B
	ENSSSCG00000041050	ENSSSCG00000038594		10_28280	ENSSSCG00000034367
	ENSSSCG00000041050	ENSSSCG00000039180		3_8285	MOB3A
	ENSSSCG00000041050	SLCO4A1		13_35447	ENSSSCG00000002520
	ENSSSCG00000041050	ENSSSCG00000040100		5_15973	CORO2A
	ENSSSCG00000041050	ZBTB46		3_8543	KLHDC4
	ENSSSCG00000041050	ENSSSCG00000040522		3_8285	MSANTD1
	ENSSSCG00000041050	IL11		1_1723	CCDC153
	ENSSSCG00000041050	LIF		2_6795	ATG4D
	ENSSSCG00000041050	ENSSSCG00000041300		2_6795	SRGAP3
	ENSSSCG00000041050	CLDN5		1_1723	PLEK2
	ENSSSCG00000041050	ENSSSCG00000041855		13_33072	ENSSSCG00000039706
	ENSSSCG00000041050	ENSSSCG00000043004		5_15386	PLPPR1
	ENSSSCG00000041050	ENSSSCG00000043349		10_28280	STK40
	ENSSSCG00000041050	ENSSSCG00000044269		2_6795	KIRREL1
	ENSSSCG00000041050	ENSSSCG00000044623		13_35447	RORC
	ENSSSCG00000041050	ENSSSCG00000044924		13_35447	DYNLL2
	ENSSSCG00000041050	ENSSSCG00000044997		3_10266	SLC27A1
	ENSSSCG00000041050	ENSSSCG00000046252		3_8285	MRPL49
	ENSSSCG00000041050	ENSSSCG00000046588		13_35447	FDFT1
	ENSSSCG00000041050	ENSSSCG00000046700		2_7995	ANKRD66
	ENSSSCG00000041050	ENSSSCG00000046745		13_33072	E2F1
	ENSSSCG00000041050	ENSSSCG00000047713		13_33072	ACTR10
	ENSSSCG00000041050	ENSSSCG00000048309		10_28280	RCC1
	ENSSSCG00000041050	ENSSSCG00000049181		5_15386	LTV1
	ENSSSCG00000041050	ENSSSCG00000049471		3_8285	SUGP1
	ENSSSCG00000041050	ENSSSCG00000050150		2_6795	FAM102B
	ENSSSCG00000041050	ENSSSCG00000050401		3_8285	AMIGO1
	ENSSSCG00000041050	ENSSSCG00000050715		13_35447	ITGA8
	ENSSSCG00000041050	ENSSSCG00000052768		11_29572	XKRX
	ENSSSCG00000041050	SSH2		5_15386	ESYT1
	ENSSSCG00000041050	ENSSSCG00000055459		1_1723	COX7A1
	ENSSSCG00000041050	OSM		13_35447	KCNC3
	ENSSSCG00000041050	ENSSSCG00000056350		13_33072	ZBTB47
	ENSSSCG00000041050	ENSSSCG00000058245		3_8285	MANEAL
	ENSSSCG00000041050	ENSSSCG00000059647		3_11157	SLIT1
	ENSSSCG00000041401	SLC22A3		13_35447	FAM53C
	ENSSSCG00000041401	ANKH		5_15386	MAP2K7
	ENSSSCG00000041401	CSMD3		3_8285	KCTD15
	ENSSSCG00000041401	ENSSSCG00000041052		2_6795	ARX
	ENSSSCG00000041401	ENSSSCG00000060679		13_35447	CLCN6
	ENSSSCG00000041576	MED24		10_28955	VIPR2
	ENSSSCG00000041576	STEAP3		5_15973	ENSSSCG00000016107
	ENSSSCG00000041587	FUT8		13_33072	TPPP
	ENSSSCG00000041587	SOS2		5_15973	ARHGAP12
	ENSSSCG00000041587	GUSB		4_12731	PHC3
	ENSSSCG00000041587	BLTP1		10_28955	MEIS1
	ENSSSCG00000041587	PATJ		10_28280	RYBP
	ENSSSCG00000041587	AFG1L		10_28280	PLD5
	ENSSSCG00000041587	PNMA1		3_8285	STEAP3
	ENSSSCG00000041710	ADGRG1		2_7995	MISP
	ENSSSCG00000041720	COL10A1		5_15386	KIF13B
	ENSSSCG00000041720	MINDY4		3_8285	HIC1
	ENSSSCG00000041720	RTL5		13_35447	PFKL
	ENSSSCG00000041720	PLAUR		14_36758	LEP
	ENSSSCG00000041720	ENSSSCG00000041534		3_8473	OTUD6B
	ENSSSCG00000041720	ENSSSCG00000043403		13_35447	ENSSSCG00000026701
	ENSSSCG00000041720	ENSSSCG00000043652		14_36758	MTMR3
	ENSSSCG00000041720	ENSSSCG00000044179		2_6795	MYZAP
	ENSSSCG00000041720	ENSSSCG00000047097		2_7995	CHST15
	ENSSSCG00000041720	ENSSSCG00000050792		14_36758	ARHGAP35
	ENSSSCG00000041720	ENSSSCG00000052785		10_28280	ATL3
	ENSSSCG00000041720	ENSSSCG00000053589		2_6795	THBD
	ENSSSCG00000041720	ENSSSCG00000061065		5_15386	GPN1
	ENSSSCG00000041720	ENSSSCG00000061867		10_28280	PANX1
	ENSSSCG00000041765	ENSSSCG00000002259		3_8543	HS2ST1
	ENSSSCG00000041765	ANGPTL3		2_6795	SRRM2
	ENSSSCG00000041765	PEAR1		18_43800	ENSSSCG00000052129
	ENSSSCG00000041765	ZFYVE28		14_37162	PTPA
	ENSSSCG00000041765	MED13L		5_15973	LRP4
	ENSSSCG00000041765	ZSWIM8		2_6795	ZNF445
	ENSSSCG00000041765	NAV1		3_8543	DUS3L
	ENSSSCG00000041765	TNRC18		3_8285	PPFIA4
	ENSSSCG00000041765	PLEKHG1		3_8285	RNF183
	ENSSSCG00000041765	ENSSSCG00000033183		12_30184	CDPF1
	ENSSSCG00000041765	ST3GAL3		5_15973	ENSSSCG00000027232
	ENSSSCG00000041765	ENSSSCG00000034352		5_15973	BAIAP2
	ENSSSCG00000041765	BHLHE40		10_28955	ATXN3
	ENSSSCG00000041765	ENSSSCG00000038638		2_7995	ARL3
	ENSSSCG00000041765	ENSSSCG00000041185		2_6795	MAPK15
	ENSSSCG00000041765	ENSSSCG00000042520		11_29839	MGAT5
	ENSSSCG00000041765	ENSSSCG00000043818		2_6795	CDC42BPA
	ENSSSCG00000041765	ENSSSCG00000047564		2_6795	MED7
	ENSSSCG00000041765	ENSSSCG00000061983		3_10266	MSANTD2
	ENSSSCG00000041983	HIVEP1		3_8285	CSNK1G2
	ENSSSCG00000041983	ARID3B		10_28280	MAVS
	ENSSSCG00000041983	TTC7B		2_6795	PARD3B
	ENSSSCG00000041983	HSPG2		5_15973	INO80
	ENSSSCG00000041983	HIVEP2		3_8285	PDCD1LG2
	ENSSSCG00000041983	GLIS3		4_12731	DOK5
	ENSSSCG00000041983	FAM102A		5_15386	CCDC13
	ENSSSCG00000041983	PRRC2B		5_15386	XKRX
	ENSSSCG00000041983	CHD7		10_28280	RSBN1
	ENSSSCG00000041983	KIRREL1		3_8285	PRKACA
	ENSSSCG00000041983	ADAMTSL4		10_28280	GOSR2
	ENSSSCG00000041983	GIGYF1		5_15386	MSH2
	ENSSSCG00000041983	ENSSSCG00000007719		2_6134	C6orf89
	ENSSSCG00000041983	PKD1		5_15386	DNAJC28
	ENSSSCG00000041983	SEMA4C		10_28280	HLCS
	ENSSSCG00000041983	COL4A2		2_7995	LHX6
	ENSSSCG00000041983	ZNF395		1_1723	ENSSSCG00000011253
	ENSSSCG00000041983	ULK1		5_15973	DNAJA3
	ENSSSCG00000041983	MED13L		3_8285	WNT10B
	ENSSSCG00000041983	MSS51		6_16617	FAM135B
	ENSSSCG00000041983	SH3PXD2A		3_8285	WDR45
	ENSSSCG00000041983	ITPRIP		5_15386	POLR2D
	ENSSSCG00000041983	PTPRE		5_15386	SYNPO2
	ENSSSCG00000041983	NAV1		14_36758	SRFBP1
	ENSSSCG00000041983	SEMA3F		1_1723	NHEJ1
	ENSSSCG00000041983	BCL6		12_30184	CARS1
	ENSSSCG00000041983	WWC3		2_7995	ZCCHC24
	ENSSSCG00000041983	OSBPL5		13_35447	MACROD1
	ENSSSCG00000041983	EHBP1L1		2_7995	BCL9L
	ENSSSCG00000041983	ARAP3		5_15386	ZNF133
	ENSSSCG00000041983	ENSSSCG00000014822		3_8285	ALDH3A2
	ENSSSCG00000041983	LRRC32		3_8285	SNUPN
	ENSSSCG00000041983	RASAL2		2_6795	PDGFRB
	ENSSSCG00000041983	IER5		2_6795	BST1
	ENSSSCG00000041983	ENSSSCG00000015645		4_12731	PM20D2
	ENSSSCG00000041983	SNED1		1_1723	SYT9
	ENSSSCG00000041983	STAC2		13_33072	FOXN3
	ENSSSCG00000041983	NTN1		2_7995	CD93
	ENSSSCG00000041983	ARHGAP23		5_15973	CBFB
	ENSSSCG00000041983	KMT2C		10_28955	PDS5A
	ENSSSCG00000041983	SCARA3		13_33072	PTPRT
	ENSSSCG00000041983	ZHX2		5_15973	ENSSSCG00000062912
	ENSSSCG00000041983	BICRA		1_1723	WNT7B
	ENSSSCG00000041983	SLC38A10		14_36758	TMEM254
	ENSSSCG00000041983	MARK4		4_12731	MOB3B
	ENSSSCG00000041983	TNRC18		13_33072	ARIH2
	ENSSSCG00000041983	PDGFRB		2_6795	PHF19
	ENSSSCG00000041983	DLG4		6_16617	NKX3-2
	ENSSSCG00000041983	TSHZ3		13_33072	SLC6A6
	ENSSSCG00000041983	HDAC7		2_6795	IAH1
	ENSSSCG00000041983	ENSSSCG00000028627		11_29572	PTCHD4
	ENSSSCG00000041983	PTPRM		3_8285	SCN4A
	ENSSSCG00000041983	DCHS1		3_10266	RND2
	ENSSSCG00000041983	CCNL1		10_28955	HPF1
	ENSSSCG00000041983	MAFF		5_15386	MYO1C
	ENSSSCG00000041983	CUL9		13_35447	RIC3
	ENSSSCG00000041983	LIMK1		5_15386	MFSD9
	ENSSSCG00000041983	LENG8		2_6795	CAPNS1
	ENSSSCG00000041983	ZNRF1		2_6795	STAC
	ENSSSCG00000041983	ENSSSCG00000032668		16_41509	VRK1
	ENSSSCG00000041983	SIK1		16_41511	VRK1
	ENSSSCG00000041983	SEMA6B		16_41513	VRK1
	ENSSSCG00000041983	ENSSSCG00000035669		2_7995	EIF4A1
	ENSSSCG00000041983	ENSSSCG00000036197		3_10266	OPHN1
	ENSSSCG00000041983	SPRY4		3_10266	PGAP3
	ENSSSCG00000041983	SOCS3		5_15386	LRRC59
	ENSSSCG00000041983	CSRNP2		1_1723	PMFBP1
	ENSSSCG00000041983	RAI1		5_15973	ENSSSCG00000034976
	ENSSSCG00000041983	NOTCH1		10_28280	ENSSSCG00000032202
	ENSSSCG00000041983	HS3ST3B1		1_1723	CACUL1
	ENSSSCG00000041983	PALM		2_5409	AGBL1
	ENSSSCG00000041983	ENSSSCG00000039585		13_35447	SHROOM2
	ENSSSCG00000041983	ERN1		13_35447	ENSSSCG00000032202
	ENSSSCG00000041983	ENSSSCG00000041080		11_29572	FAM114A2
	ENSSSCG00000041983	ENSSSCG00000041300		3_8285	CCDC50
	ENSSSCG00000041983	ENSSSCG00000041494		13_35447	NTHL1
	ENSSSCG00000041983	ENSSSCG00000041978		3_11157	SEPTIN5
	ENSSSCG00000041983	ENSSSCG00000042474		2_6795	ABAT
	ENSSSCG00000041983	ENSSSCG00000042909		10_28955	MAPRE2
	ENSSSCG00000041983	ENSSSCG00000043449		11_29572	UQCC1
	ENSSSCG00000041983	ENSSSCG00000044064		5_15386	HOMER3
	ENSSSCG00000041983	ENSSSCG00000044211		5_15386	MAP3K10
	ENSSSCG00000041983	ENSSSCG00000044542		3_8285	TMEM150C
	ENSSSCG00000041983	ENSSSCG00000044623		3_8285	NOVA2
	ENSSSCG00000041983	ENSSSCG00000044894		3_8285	SSUH2
	ENSSSCG00000041983	ENSSSCG00000044924		1_1723	DRAM1
	ENSSSCG00000041983	ENSSSCG00000044997		13_35447	MAP3K10
	ENSSSCG00000041983	ENSSSCG00000046252		13_33072	COLGALT2
	ENSSSCG00000041983	ENSSSCG00000046437		13_35447	POLDIP3
	ENSSSCG00000041983	ENSSSCG00000046740		10_28280	BCL2L14
	ENSSSCG00000041983	ENSSSCG00000046967		11_29572	ENSSSCG00000051242
	ENSSSCG00000041983	ENSSSCG00000047927		5_15386	ABT1
	ENSSSCG00000041983	ENSSSCG00000047940		11_29839	BNIP2
	ENSSSCG00000041983	ENSSSCG00000048073		3_8285	AP3D1
	ENSSSCG00000041983	ENSSSCG00000048309		5_15973	ENSSSCG00000007645
	ENSSSCG00000041983	ENSSSCG00000048333		13_33072	RASSF4
	ENSSSCG00000041983	ENSSSCG00000049181		5_15973	ENSSSCG00000026701
	ENSSSCG00000041983	ENSSSCG00000049471		13_33072	IFNLR1
	ENSSSCG00000041983	ENSSSCG00000049622		2_6134	PXDN
	ENSSSCG00000041983	ENSSSCG00000050377		14_36758	RBX1
	ENSSSCG00000041983	ENSSSCG00000050791		2_5409	ZNF641
	ENSSSCG00000041983	ENSSSCG00000051098		10_28955	NKAIN2
	ENSSSCG00000041983	ENSSSCG00000051279		13_35447	IL6R
	ENSSSCG00000041983	ENSSSCG00000051344		3_8285	IL31RA
	ENSSSCG00000041983	ENSSSCG00000051705		5_15386	TMC6
	ENSSSCG00000041983	ENSSSCG00000051789		1_1723	ENSSSCG00000034469
	ENSSSCG00000041983	ENSSSCG00000053251		12_30184	SEPTIN8
	ENSSSCG00000041983	ENSSSCG00000053593		5_15386	DNAJC17
	ENSSSCG00000041983	ENSSSCG00000053644		5_15973	ENSSSCG00000021757
	ENSSSCG00000041983	ENSSSCG00000056043		3_8285	YJU2
	ENSSSCG00000041983	ENSSSCG00000056338		5_15386	MICAL3
	ENSSSCG00000041983	ENSSSCG00000056881		2_6795	DEDD
	ENSSSCG00000041983	ENSSSCG00000057205		5_15973	NFE2L1
	ENSSSCG00000041983	ENSSSCG00000058191		3_8285	MMP17
	ENSSSCG00000041983	ENSSSCG00000058219		13_35447	E2F2
	ENSSSCG00000041983	ENSSSCG00000058357		10_28280	TSPYL5
	ENSSSCG00000041983	ENSSSCG00000058383		2_6795	DOCK5
	ENSSSCG00000041983	ENSSSCG00000058898		10_28280	ENSSSCG00000015823
	ENSSSCG00000041983	ENSSSCG00000061763		2_7995	SLC43A3
	ENSSSCG00000041983	ENSSSCG00000061983		5_15973	CNOT10
	ENSSSCG00000041983	ENSSSCG00000063274		2_7995	MMAB
	ENSSSCG00000041983	ENSSSCG00000063415		13_33072	CDS2
	ENSSSCG00000041997	CECR2		3_8285	HSPB7
	ENSSSCG00000041997	MED25		3_8285	STOML1
	ENSSSCG00000041997	IER5		5_15973	ZNF773
	ENSSSCG00000041997	MAST4		13_33072	AMIGO1
	ENSSSCG00000041997	SNRNP70		3_8285	PSMC4
	ENSSSCG00000041997	HDAC7		13_35447	SLC38A10
	ENSSSCG00000041997	LENG8		5_15973	ENSSSCG00000027557
	ENSSSCG00000041997	MLLT6		14_36758	ST3GAL1
	ENSSSCG00000041997	ENSSSCG00000032668		5_15386	HROB
	ENSSSCG00000041997	LTBP4		13_33072	ENSSSCG00000031083
	ENSSSCG00000041997	ENSSSCG00000035669		2_6795	FOXP4
	ENSSSCG00000041997	TP53TG5		5_15386	ENSSSCG00000040446
	ENSSSCG00000041997	DOC2B		5_15386	ENSSSCG00000037995
	ENSSSCG00000041997	ENSSSCG00000041978		10_28955	FANCC
	ENSSSCG00000041997	ENSSSCG00000042520		3_8285	PAQR6
	ENSSSCG00000041997	ENSSSCG00000042640		5_15973	ENSSSCG00000008942
	ENSSSCG00000041997	ENSSSCG00000043880		12_30184	ADGRA1
	ENSSSCG00000041997	ENSSSCG00000044842		13_35447	DDAH1
	ENSSSCG00000041997	ENSSSCG00000048333		3_8543	AGO2
	ENSSSCG00000041997	ENSSSCG00000050847		13_35447	PIN1
	ENSSSCG00000041997	ENSSSCG00000051344		13_35447	FBXO32
	ENSSSCG00000041997	ENSSSCG00000051789		12_30184	CARM1
	ENSSSCG00000041997	ENSSSCG00000053150		2_5409	DCP1A
	ENSSSCG00000041997	ENSSSCG00000053251		5_15973	POU4F3
	ENSSSCG00000041997	ENSSSCG00000053790		2_6795	SLC25A34
	ENSSSCG00000041997	ENSSSCG00000056043		12_30184	FSTL4
	ENSSSCG00000041997	ENSSSCG00000058119		13_35447	ENSSSCG00000016263
	ENSSSCG00000041997	ENSSSCG00000060338		3_10266	DYNLL2
	ENSSSCG00000041997	ENSSSCG00000063415		3_8285	MTSS2
	ENSSSCG00000042041	ENSSSCG00000002520		3_8285	SNTA1
	ENSSSCG00000042041	RIPOR1		2_7995	TCF23
	ENSSSCG00000042041	MED25		3_8285	BATF2
	ENSSSCG00000042041	GLIS3		14_37162	PLCG1
	ENSSSCG00000042041	ENSSSCG00000006588		14_37162	WDR11
	ENSSSCG00000042041	SYCE1		2_6795	ENSSSCG00000002749
	ENSSSCG00000042041	MIDN		10_28955	MAP7D1
	ENSSSCG00000042041	ENSSSCG00000014822		13_35447	ZNF691
	ENSSSCG00000042041	MAPKAPK2		2_7995	BAHCC1
	ENSSSCG00000042041	YOD1		1_1723	LRRC20
	ENSSSCG00000042041	ZYX		13_35447	GNL1
	ENSSSCG00000042041	PCDHGA4		5_15973	ENSSSCG00000000908
	ENSSSCG00000042041	PNKD		2_6795	GORASP1
	ENSSSCG00000042041	CCNL1		3_8285	RANBP10
	ENSSSCG00000042041	ZBTB16		11_29839	RNASEH1
	ENSSSCG00000042041	PHC3		2_6795	SESN3
	ENSSSCG00000042041	PTCH2		4_12731	STUM
	ENSSSCG00000042041	PIM3		13_35447	GALNT13
	ENSSSCG00000042041	LTBP4		11_29839	LSM6
	ENSSSCG00000042041	CEBPB		5_15973	MRTFB
	ENSSSCG00000042041	TGIF2		2_7995	ENSSSCG00000007314
	ENSSSCG00000042041	DNAH17		13_33072	DCP1A
	ENSSSCG00000042041	NOD2		14_37162	SHISA7
	ENSSSCG00000042041	TRIM8		13_33072	BMERB1
	ENSSSCG00000042041	ENSSSCG00000041185		10_28955	MRAS
	ENSSSCG00000042041	ENSSSCG00000042520		5_15973	ZNF398
	ENSSSCG00000042041	GNAT1		3_10266	ARHGAP19
	ENSSSCG00000042041	ENSSSCG00000044767		10_28280	PCYT1A
	ENSSSCG00000042041	ENSSSCG00000047248		10_28280	ANKMY2
	ENSSSCG00000042041	ENSSSCG00000048333		13_33072	TEF
	ENSSSCG00000042041	ENSSSCG00000050377		3_8285	REEP2
	ENSSSCG00000042041	ENSSSCG00000050847		5_15973	ATF6
	ENSSSCG00000042041	ENSSSCG00000051237		10_28955	RCAN3
	ENSSSCG00000042041	ENSSSCG00000053150		10_28955	CRKL
	ENSSSCG00000042041	ENSSSCG00000053251		3_8285	CBX6
	ENSSSCG00000042041	ENSSSCG00000054355		13_33072	CHCHD3
	ENSSSCG00000042041	GNA12		10_28280	KLHL20
	ENSSSCG00000042041	ENSSSCG00000056202		5_15386	PIK3IP1
	ENSSSCG00000042041	ENSSSCG00000058149		12_30184	TERT
	ENSSSCG00000042041	ENSSSCG00000059667		2_6795	TRARG1
	ENSSSCG00000042041	SOX17		3_8285	KAZALD1
	ENSSSCG00000042041	ENSSSCG00000063415		3_8285	NFATC4
	ENSSSCG00000042095	CSF2RB		5_15973	ENSSSCG00000037257
	ENSSSCG00000042095	ITGA5		2_6795	PMM2
	ENSSSCG00000042095	CLEC2B		3_8285	CABLES1
	ENSSSCG00000042095	TULP3		5_15973	PRLHR
	ENSSSCG00000042095	NFKBIA		3_8285	CD276
	ENSSSCG00000042095	IRF2BPL		2_6795	SPTB
	ENSSSCG00000042095	CNKSR3		13_33072	CLPB
	ENSSSCG00000042095	KIRREL1		5_15386	ENSSSCG00000051410
	ENSSSCG00000042095	TGFBR3		13_35447	AKT2
	ENSSSCG00000042095	PLAT		3_8285	UNKL
	ENSSSCG00000042095	PTPN1		11_29572	ANGPTL1
	ENSSSCG00000042095	SEMA4C		5_15973	STX5
	ENSSSCG00000042095	HTRA3		3_8285	VSIG8
	ENSSSCG00000042095	NFIL3		10_28280	E2F6
	ENSSSCG00000042095	MN1		12_30184	ARFRP1
	ENSSSCG00000042095	CNTFR		13_35447	NYAP1
	ENSSSCG00000042095	ARPP21		3_8543	PTTG1IP
	ENSSSCG00000042095	CSRNP1		3_8285	RCC2
	ENSSSCG00000042095	SEMA3F		5_15386	ART1
	ENSSSCG00000042095	BCL6		13_33072	ST8SIA5
	ENSSSCG00000042095	BCOR		13_33072	RFX5
	ENSSSCG00000042095	ACSL4		3_11157	CYB561D1
	ENSSSCG00000042095	GAL		13_33072	PECAM1
	ENSSSCG00000042095	JUNB		3_8285	ING4
	ENSSSCG00000042095	DENND5A		11_29572	MMRN2
	ENSSSCG00000042095	ENSSSCG00000014822		2_6795	ADCY9
	ENSSSCG00000042095	MAPKAPK2		3_8285	MRPL58
	ENSSSCG00000042095	OSMR		12_30184	INO80E
	ENSSSCG00000042095	COL6A1		10_28280	ENSSSCG00000052129
	ENSSSCG00000042095	PDGFRB		2_7995	DIO1
	ENSSSCG00000042095	NUMBL		3_8285	CLUH
	ENSSSCG00000042095	RHBDF2		3_8285	ENSSSCG00000058958
	ENSSSCG00000042095	TRPM2		14_37162	SEPTIN9
	ENSSSCG00000042095	F13A1		13_33072	CAVIN2
	ENSSSCG00000042095	TGM3		3_11157	PNKP
	ENSSSCG00000042095	DAGLB		14_37162	CYTH1
	ENSSSCG00000042095	ABCG1		10_28280	ENSSSCG00000033363
	ENSSSCG00000042095	CDK17		10_28280	ZNF217
	ENSSSCG00000042095	PIM2		13_35447	SPSB4
	ENSSSCG00000042095	DCHS1		13_35447	LDHD
	ENSSSCG00000042095	CCNL1		13_33072	CDK16
	ENSSSCG00000042095	DDIT4		5_15973	XK
	ENSSSCG00000042095	SACS		5_15973	SPCS3
	ENSSSCG00000042095	ACKR1		5_15386	HABP2
	ENSSSCG00000042095	FSTL3		13_35447	EPB41
	ENSSSCG00000042095	FOXF1		13_35447	ENSSSCG00000039222
	ENSSSCG00000042095	ANKRD33B		3_9310	ENSSSCG00000001099
	ENSSSCG00000042095	ELL		5_15386	SPC24
	ENSSSCG00000042095	CDKN1C		13_33072	EFNB1
	ENSSSCG00000042095	IL11		5_15973	AMOTL2
	ENSSSCG00000042095	ENSSSCG00000041425		13_33072	MAFB
	ENSSSCG00000042095	ENSSSCG00000041494		5_15973	ENSSSCG00000014314
	ENSSSCG00000042095	ENSSSCG00000043288		1_1723	TSKU
	ENSSSCG00000042095	ENSSSCG00000043449		5_15973	SSUH2
	ENSSSCG00000042095	ENSSSCG00000044405		10_28280	SLC35E2B
	ENSSSCG00000042095	ENSSSCG00000047713		13_33072	LTBR
	ENSSSCG00000042095	ENSSSCG00000047927		2_6795	ARHGAP44
	ENSSSCG00000042095	ENSSSCG00000048875		16_41509	MRPS28
	ENSSSCG00000042095	ENSSSCG00000049181		16_41511	MRPS28
	ENSSSCG00000042095	ENSSSCG00000049471		16_41513	MRPS28
	ENSSSCG00000042095	ENSSSCG00000050401		10_28280	SCAMP1
	ENSSSCG00000042095	ENSSSCG00000051098		10_28280	ENSSSCG00000053482
	ENSSSCG00000042095	ENSSSCG00000054045		5_15973	EVA1A
	ENSSSCG00000042095	ENSSSCG00000055305		13_33072	ENSSSCG00000040377
	ENSSSCG00000042095	ENSSSCG00000056650		13_33072	UNG
	ENSSSCG00000042095	ENSSSCG00000058149		3_8285	ATP2A3
	ENSSSCG00000042095	ENSSSCG00000061763		3_8543	CARS1
	ENSSSCG00000042095	ENSSSCG00000063544		3_8285	ENSSSCG00000002707
	ENSSSCG00000042107	TAMALIN		2_6795	C6
	ENSSSCG00000042107	ITGA5		13_33072	RGS14
	ENSSSCG00000042107	IL22		2_5409	ENSSSCG00000047502
	ENSSSCG00000042107	ACSS3		3_10266	VASH1
	ENSSSCG00000042107	RIPOR2		5_15973	PTPN14
	ENSSSCG00000042107	ENSSSCG00000001427		5_15973	MAPKAPK2
	ENSSSCG00000042107	SYNGAP1		3_8285	POLDIP2
	ENSSSCG00000042107	FOS		5_15973	SLC33A1
	ENSSSCG00000042107	ATG2B		3_8285	TACR1
	ENSSSCG00000042107	CRISPLD2		3_8285	UBAP1
	ENSSSCG00000042107	TGFB1		6_16617	ENSSSCG00000034625
	ENSSSCG00000042107	CNKSR3		3_8285	PTPA
	ENSSSCG00000042107	BACH2		5_15973	ANAPC5
	ENSSSCG00000042107	SOBP		5_15973	NUBPL
	ENSSSCG00000042107	SMAD3		10_28280	PTGIS
	ENSSSCG00000042107	SLC25A25		2_7995	SH2D7
	ENSSSCG00000042107	ADAMTS4		3_8285	ENSSSCG00000007527
	ENSSSCG00000042107	NOTCH2		5_15386	MED27
	ENSSSCG00000042107	IDO1		2_7995	PHF19
	ENSSSCG00000042107	PLAT		2_7995	SUMF2
	ENSSSCG00000042107	KIAA1755		3_8285	SLC25A10
	ENSSSCG00000042107	XYLT1		2_7995	GIT1
	ENSSSCG00000042107	CEP68		2_5409	PICALM
	ENSSSCG00000042107	CXCL2		3_8285	ENSSSCG00000032146
	ENSSSCG00000042107	TMEM154		3_8285	SHISAL1
	ENSSSCG00000042107	FOXO1		10_28280	KAZALD1
	ENSSSCG00000042107	RIMBP2		2_7995	DGKD
	ENSSSCG00000042107	RASAL1		10_28955	SLC4A4
	ENSSSCG00000042107	ENSSSCG00000009963		13_35447	NAT8L
	ENSSSCG00000042107	EGR2		5_15386	CCDC93
	ENSSSCG00000042107	ADAM8		14_37162	MED20
	ENSSSCG00000042107	CAMK1D		13_33072	ENSSSCG00000044183
	ENSSSCG00000042107	ADARB2		3_11157	LRPAP1
	ENSSSCG00000042107	SLC7A14		10_28280	ARMH3
	ENSSSCG00000042107	NFKBIZ		3_8285	INPP5A
	ENSSSCG00000042107	ADAMTS1		5_15386	ILF3
	ENSSSCG00000042107	SLC9A7		1_1723	SYNGR1
	ENSSSCG00000042107	GAL		3_8285	SMOC2
	ENSSSCG00000042107	MKNK2		13_35447	DTX4
	ENSSSCG00000042107	JUNB		2_7995	TRIM46
	ENSSSCG00000042107	JAK3		3_8285	RAB35
	ENSSSCG00000042107	EGR1		5_15386	PLSCR3
	ENSSSCG00000042107	UCP2		3_8543	SNRNP70
	ENSSSCG00000042107	PAPPA2		3_8285	GPR173
	ENSSSCG00000042107	NCF2		3_8285	SVOP
	ENSSSCG00000042107	PTGS2		10_28955	GCN1
	ENSSSCG00000042107	DYRK3		14_36758	SEPTIN8
	ENSSSCG00000042107	FGFR1		3_8285	FGF22
	ENSSSCG00000042107	CYFIP2		13_33072	EVL
	ENSSSCG00000042107	CDR2L		3_10266	ST8SIA5
	ENSSSCG00000042107	PITPNC1		3_8285	FRMD4A
	ENSSSCG00000042107	MAP3K14		12_30184	RENBP
	ENSSSCG00000042107	CCR7		6_16617	GPR37L1
	ENSSSCG00000042107	IGFBP4		1_1723	SAMHD1
	ENSSSCG00000042107	P2RX5		3_8285	B4GALNT3
	ENSSSCG00000042107	ENSSSCG00000022925		5_15386	RNF112
	ENSSSCG00000042107	SLC66A2		14_36758	AFF1
	ENSSSCG00000042107	KCNK2		12_30184	ENSSSCG00000055672
	ENSSSCG00000042107	TGM2		5_15973	ENSSSCG00000045482
	ENSSSCG00000042107	AFAP1		13_35447	ONECUT3
	ENSSSCG00000042107	F13A1		3_8285	CCDC9B
	ENSSSCG00000042107	ABL2		14_36758	HCFC2
	ENSSSCG00000042107	VASN		10_28955	DESI2
	ENSSSCG00000042107	ALDH1A2		10_28280	UAP1
	ENSSSCG00000042107	ZFP36		5_15386	PGAP3
	ENSSSCG00000042107	ENO2		13_33072	RAC2
	ENSSSCG00000042107	PIM2		5_15386	IQCC
	ENSSSCG00000042107	PCDHAC2		13_35447	PLCG2
	ENSSSCG00000042107	TSPAN5		3_9310	ENSSSCG00000005971
	ENSSSCG00000042107	NR4A1		6_16617	CD99L2
	ENSSSCG00000042107	LSP1		3_8285	RBFOX2
	ENSSSCG00000042107	AVPR1A		13_35447	AAMP
	ENSSSCG00000042107	TMC8		1_1723	ZNF444
	ENSSSCG00000042107	GDF15		3_8285	TCF3
	ENSSSCG00000042107	BTG1		13_35447	AMFR
	ENSSSCG00000042107	GFOD1		5_15386	HACD3
	ENSSSCG00000042107	DUSP2		2_5409	NAPB
	ENSSSCG00000042107	RNF122		13_33072	ENSSSCG00000005922
	ENSSSCG00000042107	APOLD1		3_8543	ATP8A2
	ENSSSCG00000042107	FSTL3		2_6795	TBC1D8
	ENSSSCG00000042107	RGS2		5_15386	NECAB1
	ENSSSCG00000042107	TMEM170B		6_16617	RXFP2
	ENSSSCG00000042107	MSI2		10_28280	RALGAPB
	ENSSSCG00000042107	ZFP36L2		3_11157	MAFB
	ENSSSCG00000042107	ENSSSCG00000038594		5_15386	FGF6
	ENSSSCG00000042107	CEMIP		3_8285	PAX7
	ENSSSCG00000042107	ENSSSCG00000039214		13_33072	PTPRJ
	ENSSSCG00000042107	ANKRD33B		3_8473	TRA2B
	ENSSSCG00000042107	ENSSSCG00000039706		13_35447	MEGF6
	ENSSSCG00000042107	ENSSSCG00000040100		3_8285	GSTZ1
	ENSSSCG00000042107	LIF		5_15973	PSMB10
	ENSSSCG00000042107	ENSSSCG00000041855		2_6795	ADGRG6
	ENSSSCG00000042107	ENSSSCG00000044269		13_33072	GSDMB
	ENSSSCG00000042107	ENSSSCG00000045051		3_8285	ACTR5
	ENSSSCG00000042107	ENSSSCG00000046588		3_8285	ENSSSCG00000007919
	ENSSSCG00000042107	ENSSSCG00000046700		13_33072	GOLGB1
	ENSSSCG00000042107	ENSSSCG00000047713		16_41509	KRAS
	ENSSSCG00000042107	ENSSSCG00000051306		16_41511	KRAS
	ENSSSCG00000042107	ENSSSCG00000054600		16_41513	KRAS
	ENSSSCG00000042107	OSM		12_30184	TADA2B
	ENSSSCG00000042107	AFF3		3_8285	MAMSTR
	ENSSSCG00000042107	GPR15		5_15386	PTGFR
	ENSSSCG00000042107	ENSSSCG00000059647		3_8285	AREL1
	ENSSSCG00000042107	ENSSSCG00000060380		3_9310	MLF1
	ENSSSCG00000042107	SBK1		5_15973	CLMP
	ENSSSCG00000042107	TMOD1		6_16617	CD1B
	ENSSSCG00000042281	MRTFA		5_15386	CASD1
	ENSSSCG00000042281	SUN2		13_33072	ENSSSCG00000032522
	ENSSSCG00000042281	BAZ2A		13_33072	KCNAB3
	ENSSSCG00000042281	WNK1		5_15973	FBXO8
	ENSSSCG00000042281	SBF1		5_15973	UBAC2
	ENSSSCG00000042281	HIVEP1		2_7995	NES
	ENSSSCG00000042281	JPH4		3_9310	LAP3
	ENSSSCG00000042281	ENSSSCG00000002259		3_8285	KCNQ2
	ENSSSCG00000042281	NEK9		13_35447	ENSSSCG00000046071
	ENSSSCG00000042281	IRF2BPL		5_15386	ANKRD52
	ENSSSCG00000042281	XRCC3		2_6795	ENSSSCG00000040377
	ENSSSCG00000042281	RIPOR1		6_16617	WDR5
	ENSSSCG00000042281	CIC		13_35447	WIZ
	ENSSSCG00000042281	ZDHHC18		13_35447	PDXK
	ENSSSCG00000042281	HIVEP2		5_15386	ICMT
	ENSSSCG00000042281	ENSSSCG00000004387		2_7995	CNOT10
	ENSSSCG00000042281	STXBP1		3_8285	PKD1
	ENSSSCG00000042281	PRRC2B		13_35447	STK24
	ENSSSCG00000042281	CAMSAP1		5_15386	MMP15
	ENSSSCG00000042281	KIRREL1		5_15973	ZKSCAN1
	ENSSSCG00000042281	MEF2D		2_7995	ENSSSCG00000035189
	ENSSSCG00000042281	GATAD2B		4_12731	TCAF1
	ENSSSCG00000042281	GIGYF1		2_6795	NCLN
	ENSSSCG00000042281	HIP1		3_8285	TSPAN18
	ENSSSCG00000042281	ANKS3		13_35447	ADAM11
	ENSSSCG00000042281	PKD1		1_1723	PKN2
	ENSSSCG00000042281	LPIN1		10_28280	ENSSSCG00000000983
	ENSSSCG00000042281	HTT		13_35447	FAM183A
	ENSSSCG00000042281	KATNAL1		13_35447	STIMATE
	ENSSSCG00000042281	DGKH		18_43800	FAM83B
	ENSSSCG00000042281	COL4A2		3_11157	DNAJB6
	ENSSSCG00000042281	NFIL3		1_1723	TRAF7
	ENSSSCG00000042281	PTK2B		13_33072	CARHSP1
	ENSSSCG00000042281	EXTL3		13_35447	NBR1
	ENSSSCG00000042281	ULK1		5_15386	RNF169
	ENSSSCG00000042281	MED13L		3_8285	PEX16
	ENSSSCG00000042281	SART3		3_8285	RORC
	ENSSSCG00000042281	SCARF2		2_6795	FAM163A
	ENSSSCG00000042281	MSS51		13_33072	RBM14
	ENSSSCG00000042281	USP54		10_28280	LDLRAD4
	ENSSSCG00000042281	SH3PXD2A		2_6795	SULT1C3
	ENSSSCG00000042281	ITPRIP		5_15386	BCL6
	ENSSSCG00000042281	PTPRE		10_28280	GVQW3
	ENSSSCG00000042281	KCTD3		13_33072	CMTR1
	ENSSSCG00000042281	NAV1		4_12731	SLC25A36
	ENSSSCG00000042281	PARD3		3_8285	CBX2
	ENSSSCG00000042281	SEMA3F		1_1723	NUDT17
	ENSSSCG00000042281	SETD5		12_30184	RGS19
	ENSSSCG00000042281	WWC3		5_15973	CGA
	ENSSSCG00000042281	OSBPL5		13_35447	ENSSSCG00000052814
	ENSSSCG00000042281	LTBP3		2_7995	MAX
	ENSSSCG00000042281	MIDN		11_29839	GLRX
	ENSSSCG00000042281	ADGRL1		5_15973	ACAD11
	ENSSSCG00000042281	MYO9B		4_12731	ENSSSCG00000008137
	ENSSSCG00000042281	ARAP3		2_6795	PRTFDC1
	ENSSSCG00000042281	DENND5A		10_28955	SLC24A2
	ENSSSCG00000042281	ENSSSCG00000014822		13_35447	PPM1L
	ENSSSCG00000042281	BCL9L		3_10266	AGO3
	ENSSSCG00000042281	ARHGEF12		3_9310	FMO2
	ENSSSCG00000042281	MDM4		3_8285	PPP1R16B
	ENSSSCG00000042281	RASAL2		5_15386	ATXN7L1
	ENSSSCG00000042281	IER5		12_30184	ITPA
	ENSSSCG00000042281	ENSSSCG00000015645		5_15386	PTDSS1
	ENSSSCG00000042281	MAPKAPK2		2_7995	PAQR8
	ENSSSCG00000042281	ZYX		2_7995	SRGAP3
	ENSSSCG00000042281	SMO		2_6795	ENSSSCG00000050662
	ENSSSCG00000042281	GLI3		2_6795	MYH11
	ENSSSCG00000042281	MAST4		2_5409	RPN2
	ENSSSCG00000042281	NTN1		14_36758	DNAI2
	ENSSSCG00000042281	SCARA3		2_7995	UBTD2
	ENSSSCG00000042281	EGFR		3_8285	ENSSSCG00000034019
	ENSSSCG00000042281	CPT1C		2_7995	SIGMAR1
	ENSSSCG00000042281	ARHGAP31		11_29839	SMCR8
	ENSSSCG00000042281	SLC45A3		3_8285	TSKS
	ENSSSCG00000042281	CAMSAP2		3_10266	PTP4A2
	ENSSSCG00000042281	PCDHGA4		14_36758	TMEM144
	ENSSSCG00000042281	TNS1		13_35447	HABP2
	ENSSSCG00000042281	FOXP1		2_6795	BMP10
	ENSSSCG00000042281	HDAC7		5_15386	RTP1
	ENSSSCG00000042281	PTPRM		5_15386	TPM4
	ENSSSCG00000042281	DCHS1		3_8285	STAC
	ENSSSCG00000042281	CCNL1		3_10266	MTHFD1
	ENSSSCG00000042281	PXDN		12_30184	PMEPA1
	ENSSSCG00000042281	WDR37		5_15386	ERC1
	ENSSSCG00000042281	S1PR1		5_15386	EEFSEC
	ENSSSCG00000042281	SBNO2		10_28955	SLITRK3
	ENSSSCG00000042281	ZBTB16		3_8285	ISY1
	ENSSSCG00000042281	CUL9		1_1723	KAZALD1
	ENSSSCG00000042281	PHC3		10_28955	MAPK10
	ENSSSCG00000042281	LENG8		2_5409	NEK6
	ENSSSCG00000042281	MAPK7		13_35447	THEM6
	ENSSSCG00000042281	ADCY8		3_8285	DGKD
	ENSSSCG00000042281	MLLT6		3_8285	ULK4
	ENSSSCG00000042281	PLEKHG1		5_15386	MAPK14
	ENSSSCG00000042281	ENSSSCG00000033183		13_35447	FOSB
	ENSSSCG00000042281	ENSSSCG00000033240		10_28955	PIWIL2
	ENSSSCG00000042281	LTBP4		10_28280	TMED8
	ENSSSCG00000042281	CEBPB		2_6795	NR1I3
	ENSSSCG00000042281	NBEA		2_6795	SPSB1
	ENSSSCG00000042281	GRK6		10_28955	BICD1
	ENSSSCG00000042281	SIK1		13_35447	ARNT2
	ENSSSCG00000042281	SEMA6B		2_7995	ANGPT4
	ENSSSCG00000042281	PIEZO1		6_16617	MMP17
	ENSSSCG00000042281	PTP4A3		2_6795	ENSSSCG00000017754
	ENSSSCG00000042281	MNT		13_33072	SCX
	ENSSSCG00000042281	NOTCH1		10_28955	C12orf4
	ENSSSCG00000042281	TRIM8		3_8285	XKRX
	ENSSSCG00000042281	PALM		5_15973	ENSSSCG00000020837
	ENSSSCG00000042281	ELL		13_35447	ENSSSCG00000040690
	ENSSSCG00000042281	CBS		3_8285	IGSF11
	ENSSSCG00000042281	LLGL1		2_7995	COPS7A
	ENSSSCG00000042281	ENSSSCG00000041080		5_15386	C1orf116
	ENSSSCG00000042281	ENSSSCG00000041494		3_8285	DENND1A
	ENSSSCG00000042281	ENSSSCG00000041656		3_8285	IGSF9B
	ENSSSCG00000042281	ENSSSCG00000041978		3_8285	ENTPD6
	ENSSSCG00000042281	ENSSSCG00000042520		10_28280	ALDH8A1
	ENSSSCG00000042281	ENSSSCG00000042942		3_8285	EFR3B
	ENSSSCG00000042281	ENSSSCG00000043288		3_8285	ENSSSCG00000022039
	ENSSSCG00000042281	ENSSSCG00000043390		12_30184	PPP1R16B
	ENSSSCG00000042281	ENSSSCG00000043449		2_7995	SCMH1
	ENSSSCG00000042281	RHOB		10_28280	FBLIM1
	ENSSSCG00000042281	ENSSSCG00000044211		2_6795	SCAMP4
	ENSSSCG00000042281	ENSSSCG00000047477		13_35447	ENSSSCG00000007963
	ENSSSCG00000042281	ENSSSCG00000047643		13_35447	ENSSSCG00000058071
	ENSSSCG00000042281	ENSSSCG00000048333		5_15973	FAM102A
	ENSSSCG00000042281	ENSSSCG00000050377		3_8285	IRGQ
	ENSSSCG00000042281	ENSSSCG00000050398		3_8285	IL6R
	ENSSSCG00000042281	ENSSSCG00000051098		13_35447	MOB3C
	ENSSSCG00000042281	ENSSSCG00000051344		3_9310	IKZF2
	ENSSSCG00000042281	ENSSSCG00000053150		12_30184	ALKBH4
	ENSSSCG00000042281	ENSSSCG00000056043		3_8285	ENSSSCG00000049861
	ENSSSCG00000042281	ENSSSCG00000056338		10_28955	ZNF454
	ENSSSCG00000042281	ENSSSCG00000056650		2_6795	ANKRD34C
	ENSSSCG00000042281	ENSSSCG00000057026		3_8285	ARHGAP19
	ENSSSCG00000042281	ENSSSCG00000058191		12_30184	CHDH
	ENSSSCG00000042281	ENSSSCG00000058219		13_33072	CEMIP
	ENSSSCG00000042281	ENSSSCG00000059667		2_6795	P2RX3
	ENSSSCG00000042281	ENSSSCG00000061763		10_28280	WDR5B
	ENSSSCG00000042281	ENSSSCG00000061983		12_30184	ADAMTSL5
	ENSSSCG00000042281	ENSSSCG00000063274		13_35447	ENSSSCG00000041692
	ENSSSCG00000042281	ENSSSCG00000063375		10_28280	VAPA
	ENSSSCG00000042281	ENSSSCG00000063415		13_35447	GLIPR2
	ENSSSCG00000042319	MRTFA		5_15973	MGAT5
	ENSSSCG00000042319	PPP1R13B		16_41509	ENSSSCG00000041686
	ENSSSCG00000042319	ITPKC		16_41511	ENSSSCG00000041686
	ENSSSCG00000042319	SHB		16_41513	ENSSSCG00000041686
	ENSSSCG00000042319	ANKS3		5_15386	PRC1
	ENSSSCG00000042319	HTT		10_28955	PLCH1
	ENSSSCG00000042319	FRY		16_41509	MED20
	ENSSSCG00000042319	OSBPL5		16_41511	MED20
	ENSSSCG00000042319	ZYX		16_41513	MED20
	ENSSSCG00000042319	ENSSSCG00000020888		14_37162	TRIO
	ENSSSCG00000042319	TNRC18		3_8285	NR2C2
	ENSSSCG00000042319	ENSSSCG00000024330		5_15973	MED23
	ENSSSCG00000042319	ATN1		3_8285	FSIP1
	ENSSSCG00000042319	TMTC1		3_8285	DGAT1
	ENSSSCG00000042319	PXDN		3_8285	ENSSSCG00000043091
	ENSSSCG00000042319	ENSSSCG00000034352		14_37162	LRFN1
	ENSSSCG00000042319	SH3BP4		16_41509	ENSSSCG00000034976
	ENSSSCG00000042319	NOVA2		16_41511	ENSSSCG00000034976
	ENSSSCG00000042319	NOTCH1		16_41513	ENSSSCG00000034976
	ENSSSCG00000042319	PRKX		16_41509	GJC1
	ENSSSCG00000042319	PALM		16_41511	GJC1
	ENSSSCG00000042319	ENSSSCG00000041535		16_41513	GJC1
	ENSSSCG00000042319	ENSSSCG00000043390		13_33072	PTPN14
	ENSSSCG00000042319	ENSSSCG00000044044		10_28280	ENSSSCG00000060851
	ENSSSCG00000042319	ENSSSCG00000044345		5_15973	PAPSS2
	ENSSSCG00000042319	ENSSSCG00000044600		3_9310	RALGPS2
	ENSSSCG00000042319	ENSSSCG00000044894		2_7995	UNC119
	ENSSSCG00000042319	ENSSSCG00000046709		10_28280	ZNF185
	ENSSSCG00000042319	ENSSSCG00000047586		13_35447	PLPPR3
	ENSSSCG00000042319	ENSSSCG00000047828		6_16617	ENSSSCG00000016543
	ENSSSCG00000042319	ENSSSCG00000048333		1_1723	PIP5K1A
	ENSSSCG00000042319	ENSSSCG00000051789		2_6795	GJC2
	ENSSSCG00000042319	ENSSSCG00000053593		3_8285	EMB
	ENSSSCG00000042319	ENSSSCG00000057042		3_8285	UQCC2
	ENSSSCG00000042319	ENSSSCG00000058828		13_35447	KDSR
	ENSSSCG00000042319	ENSSSCG00000059667		3_8285	ZBTB46
	ENSSSCG00000042444	UBR4		14_37162	ZNF235
	ENSSSCG00000042444	FBXO38		16_41509	AKAP8
	ENSSSCG00000042444	KIAA1549		16_41511	AKAP8
	ENSSSCG00000042444	CFAP52		16_41513	AKAP8
	ENSSSCG00000042444	TRIB1		3_10266	DLL4
	ENSSSCG00000042444	ZBED6		13_35447	UBIAD1
	ENSSSCG00000042468	CSF2RB		5_15386	ARHGAP35
	ENSSSCG00000042468	CHST11		10_28955	DHRS7B
	ENSSSCG00000042468	NFKBIA		13_33072	FAM53C
	ENSSSCG00000042468	PDE4B		18_43800	MAP1B
	ENSSSCG00000042468	LRCH4		10_28955	SCG3
	ENSSSCG00000042468	CNTFR		3_8543	SOX18
	ENSSSCG00000042468	BCOR		10_28280	ITGA2B
	ENSSSCG00000042468	AASS		5_15386	TSPAN32
	ENSSSCG00000042468	OSMR		3_8285	CD300LB
	ENSSSCG00000042468	F13A1		3_8285	ATP9A
	ENSSSCG00000042468	TGM3		5_15973	CNR1
	ENSSSCG00000042468	ABCG1		3_8285	RTN4RL1
	ENSSSCG00000042468	PIM2		3_8285	KSR1
	ENSSSCG00000042468	ENSSSCG00000029231		5_15973	C3orf38
	ENSSSCG00000042468	TCF7		3_8285	ENSSSCG00000007369
	ENSSSCG00000042468	ACKR1		2_7995	NGFR
	ENSSSCG00000042468	IL11		3_8285	PRR33
	ENSSSCG00000042468	ENSSSCG00000046700		3_8285	KCNJ11
	ENSSSCG00000042468	ENSSSCG00000047713		13_35447	TET3
	ENSSSCG00000042468	ENSSSCG00000050401		10_28280	ST8SIA2
	ENSSSCG00000042468	ENSSSCG00000051747		13_35447	ABLIM3
	ENSSSCG00000042468	ENSSSCG00000054045		13_33072	MED27
	ENSSSCG00000042468	ENSSSCG00000058149		12_30184	DHX8
	ENSSSCG00000042543	EXOC2		13_35447	SIL1
	ENSSSCG00000042543	SH2D3C		3_8285	ST3GAL1
	ENSSSCG00000042543	CELSR1		13_33072	ANGPTL2
	ENSSSCG00000042543	ENSSSCG00000052341		13_35447	LBH
	ENSSSCG00000042617	ALPK2		1_1723	LYPD3
	ENSSSCG00000042617	FAM166A		5_15973	ERGIC2
	ENSSSCG00000042617	RXFP4		5_15386	SLC8A3
	ENSSSCG00000042617	MEDAG		13_33072	B3GALT4
	ENSSSCG00000042617	MORN3		13_33072	DOLPP1
	ENSSSCG00000042617	CH25H		10_28280	ZIC5
	ENSSSCG00000042617	TIMP1		14_36758	MEST
	ENSSSCG00000042617	MARCHF3		3_8285	MVK
	ENSSSCG00000042617	ENSSSCG00000021557		13_33072	HSPA12A
	ENSSSCG00000042617	TNFAIP6		3_8285	LIMK2
	ENSSSCG00000042617	ENSSSCG00000031292		10_28280	POT1
	ENSSSCG00000042617	S100A12		10_28280	FARP1
	ENSSSCG00000042617	SOD2		3_8285	ABL1
	ENSSSCG00000042617	ENSSSCG00000045878		5_15386	REXO4
	ENSSSCG00000042617	ENSSSCG00000051747		3_8285	POMT2
	ENSSSCG00000042617	PRAM1		3_8285	SLC45A3
	ENSSSCG00000042711	HAS1		2_6795	NRG4
	ENSSSCG00000042711	NOS1		10_28955	SLC23A2
	ENSSSCG00000042711	PACS1		6_16617	ZFTRAF1
	ENSSSCG00000042711	TUBB4A		2_7995	VKORC1
	ENSSSCG00000042711	MAST1		13_33072	SLC35C1
	ENSSSCG00000042711	SCN9A		1_1723	ENSSSCG00000051410
	ENSSSCG00000042711	PLEKHH3		3_8285	AGAP3
	ENSSSCG00000042711	CACNB1		3_8285	ENSSSCG00000018050
	ENSSSCG00000042711	VAMP2		3_8285	ZNF385C
	ENSSSCG00000042799	BCL9		1_1723	NECAP2
	ENSSSCG00000042799	ANKS3		5_15973	BLOC1S5
	ENSSSCG00000042799	PNKD		11_29572	GNG4
	ENSSSCG00000042799	SH3BP4		11_29572	NVL
	ENSSSCG00000042799	ENSSSCG00000047643		3_8285	AIP
	ENSSSCG00000042799	ENSSSCG00000047701		13_35447	RALGAPA2
	ENSSSCG00000042799	ENSSSCG00000051436		12_30184	RFX2
	ENSSSCG00000042799	ENSSSCG00000059274		14_37162	ENSSSCG00000013078
	ENSSSCG00000042799	ENSSSCG00000059667		5_15973	ENSSSCG00000032383
	ENSSSCG00000042918	EXOC2		13_35447	ATF6B
	ENSSSCG00000042918	HIVEP1		12_30184	SGSM3
	ENSSSCG00000042918	IRF2BPL		3_11157	NECTIN1
	ENSSSCG00000042918	ZDHHC18		2_6795	FLT1
	ENSSSCG00000042918	ENSSSCG00000004387		5_15973	ACVR2A
	ENSSSCG00000042918	ENSSSCG00000004572		2_6795	LPO
	ENSSSCG00000042918	SH2D3C		2_6795	ANGPT4
	ENSSSCG00000042918	KIRREL1		2_6795	ENSSSCG00000041961
	ENSSSCG00000042918	IL1A		3_8285	FAR2
	ENSSSCG00000042918	NFIL3		2_6795	APBA1
	ENSSSCG00000042918	ULK1		12_30184	RNF26
	ENSSSCG00000042918	ARID5B		2_7995	PI4K2A
	ENSSSCG00000042918	KCTD3		3_8285	PDP2
	ENSSSCG00000042918	ARPP21		10_28955	TMEM266
	ENSSSCG00000042918	SEMA3F		2_7995	TCP11
	ENSSSCG00000042918	MDM4		10_28280	ATP2B4
	ENSSSCG00000042918	FAM20A		2_6795	HDAC10
	ENSSSCG00000042918	TGM3		3_8285	TTLL12
	ENSSSCG00000042918	HDAC7		10_28955	STX1B
	ENSSSCG00000042918	MMP8		10_28955	ZBTB7C
	ENSSSCG00000042918	LENG8		5_15973	ENSSSCG00000046591
	ENSSSCG00000042918	CELSR1		5_15386	ME1
	ENSSSCG00000042918	NBEA		1_1723	PITPNM2
	ENSSSCG00000042918	ZC3H12A		2_5409	EBNA1BP2
	ENSSSCG00000042918	ENSSSCG00000041494		3_8285	GUCD1
	ENSSSCG00000042918	ENSSSCG00000042942		11_29572	ZNHIT6
	ENSSSCG00000042918	ENSSSCG00000043288		13_35447	ST3GAL2
	ENSSSCG00000042918	ENSSSCG00000044064		3_10266	RBKS
	ENSSSCG00000042918	ENSSSCG00000050398		18_43800	GNB4
	ENSSSCG00000042918	ENSSSCG00000051098		10_28955	TNS4
	ENSSSCG00000042918	ENSSSCG00000061763		3_8285	CD109
	ENSSSCG00000042918	ENSSSCG00000061983		2_6795	TTBK1
	ENSSSCG00000043066	MRTFA		10_28955	PRELP
	ENSSSCG00000043066	HIVEP1		5_15973	CPEB3
	ENSSSCG00000043066	NOTCH4		5_15386	CARHSP1
	ENSSSCG00000043066	ARID3B		3_11157	PXMP2
	ENSSSCG00000043066	MCTP2		3_8285	SPTB
	ENSSSCG00000043066	ENSSSCG00000002259		10_28955	CNGA4
	ENSSSCG00000043066	PPP1R13B		5_15386	SYT11
	ENSSSCG00000043066	ITPKC		13_35447	MORC2
	ENSSSCG00000043066	ARHGEF1		3_8285	DOC2B
	ENSSSCG00000043066	ANGPTL3		3_8285	ZFAND3
	ENSSSCG00000043066	HIVEP2		2_7995	DENND1B
	ENSSSCG00000043066	GLIS3		11_29572	TNFRSF11A
	ENSSSCG00000043066	SHB		3_11157	SDC3
	ENSSSCG00000043066	PRRC2B		13_33072	POFUT1
	ENSSSCG00000043066	PEAR1		13_33072	IRAK3
	ENSSSCG00000043066	ADAMTSL4		5_15973	ENSSSCG00000014031
	ENSSSCG00000043066	EPHB4		10_28280	NOS1AP
	ENSSSCG00000043066	HIP1		14_37162	GATD3
	ENSSSCG00000043066	ANKS3		2_7995	PROM2
	ENSSSCG00000043066	ZFYVE28		10_28955	C22orf23
	ENSSSCG00000043066	HTT		3_8285	SV2A
	ENSSSCG00000043066	FRY		3_8285	GLRX
	ENSSSCG00000043066	NCOR2		13_33072	KLKB1
	ENSSSCG00000043066	MSS51		5_15973	ZNF106
	ENSSSCG00000043066	SH3PXD2A		13_33072	C1orf174
	ENSSSCG00000043066	PTPRE		13_33072	TRABD2B
	ENSSSCG00000043066	NAV1		1_3042	RBM41
	ENSSSCG00000043066	PARD3		2_6795	SLC9A3R1
	ENSSSCG00000043066	TFE3		2_6795	HSPB6
	ENSSSCG00000043066	OSBPL5		13_33072	TNFAIP3
	ENSSSCG00000043066	WIZ		13_35447	ASCC2
	ENSSSCG00000043066	N4BP3		6_16617	FBXO10
	ENSSSCG00000043066	ENSSSCG00000014822		3_8285	XRRA1
	ENSSSCG00000043066	BCL9L		5_15386	ENSSSCG00000057427
	ENSSSCG00000043066	RASAL2		12_30184	BAD
	ENSSSCG00000043066	IER5		13_33072	HABP2
	ENSSSCG00000043066	ZYX		10_28955	PTPRE
	ENSSSCG00000043066	SMO		5_15386	PKP1
	ENSSSCG00000043066	MAST4		2_6795	KCNG1
	ENSSSCG00000043066	TNRC18		3_8285	FADS2
	ENSSSCG00000043066	MMRN2		3_8285	TLX2
	ENSSSCG00000043066	ARHGAP31		2_6795	ENSSSCG00000033286
	ENSSSCG00000043066	FARP1		14_37162	MRM3
	ENSSSCG00000043066	HDAC7		5_15386	FZR1
	ENSSSCG00000043066	PTPRM		5_15386	C1orf109
	ENSSSCG00000043066	DCHS1		2_6795	HDAC11
	ENSSSCG00000043066	CCNL1		14_37162	PDGFRB
	ENSSSCG00000043066	PXDN		3_11157	TMEM204
	ENSSSCG00000043066	SBNO2		3_8285	RNF169
	ENSSSCG00000043066	ZBTB16		5_15386	TXNRD3
	ENSSSCG00000043066	CUL9		10_28280	FAM98A
	ENSSSCG00000043066	MLLT6		2_6795	UST
	ENSSSCG00000043066	ENSSSCG00000033183		3_8285	IQSEC2
	ENSSSCG00000043066	LTBP4		11_29572	SLC7A11
	ENSSSCG00000043066	CEBPB		13_35447	ADI1
	ENSSSCG00000043066	ENSSSCG00000034352		2_7995	ZFP57
	ENSSSCG00000043066	CSRNP2		3_8473	STX17
	ENSSSCG00000043066	NOTCH1		10_28280	CTNNA3
	ENSSSCG00000043066	TRIM8		10_28280	EXOSC7
	ENSSSCG00000043066	PALM		2_6795	EVX1
	ENSSSCG00000043066	ENSSSCG00000041080		2_7995	ENSSSCG00000033737
	ENSSSCG00000043066	ENSSSCG00000041479		16_41509	ENSSSCG00000015823
	ENSSSCG00000043066	ENSSSCG00000041656		16_41511	ENSSSCG00000015823
	ENSSSCG00000043066	ENSSSCG00000041978		16_41513	ENSSSCG00000015823
	ENSSSCG00000043066	ENSSSCG00000042110		2_7995	CRY2
	ENSSSCG00000043066	ENSSSCG00000042520		10_28280	GSPT1
	ENSSSCG00000043066	ENSSSCG00000043390		13_35447	PPP1R14C
	ENSSSCG00000043066	ENSSSCG00000044044		3_9310	RAG1
	ENSSSCG00000043066	ENSSSCG00000044211		2_6795	DMBX1
	ENSSSCG00000043066	ENSSSCG00000044345		13_35447	ISM1
	ENSSSCG00000043066	ENSSSCG00000044542		3_9310	NPM1
	ENSSSCG00000043066	ENSSSCG00000044894		11_29839	FAM189A1
	ENSSSCG00000043066	ENSSSCG00000046543		10_28955	TMPRSS11D
	ENSSSCG00000043066	ENSSSCG00000046709		2_6134	TIMM8A
	ENSSSCG00000043066	ENSSSCG00000046740		1_1723	RAB43
	ENSSSCG00000043066	ENSSSCG00000047248		3_10266	ABAT
	ENSSSCG00000043066	ENSSSCG00000047303		10_28955	PIGL
	ENSSSCG00000043066	ENSSSCG00000047477		3_8285	PRKAG2
	ENSSSCG00000043066	ENSSSCG00000048333		5_15386	SLC2A6
	ENSSSCG00000043066	ENSSSCG00000049622		13_35447	OPRD1
	ENSSSCG00000043066	ENSSSCG00000050377		2_7995	WNT7B
	ENSSSCG00000043066	ENSSSCG00000050889		3_8285	GPR37L1
	ENSSSCG00000043066	ENSSSCG00000051344		13_33072	FADS2
	ENSSSCG00000043066	ENSSSCG00000051705		2_7995	E2F2
	ENSSSCG00000043066	ENSSSCG00000051789		5_15386	TMIE
	ENSSSCG00000043066	ENSSSCG00000052472		13_35447	SV2B
	ENSSSCG00000043066	ENSSSCG00000053150		10_28280	ENSSSCG00000050627
	ENSSSCG00000043066	ENSSSCG00000053251		13_35447	MAPK11
	ENSSSCG00000043066	ENSSSCG00000053593		3_8285	PPM1L
	ENSSSCG00000043066	ENSSSCG00000053790		2_7995	RHBDL3
	ENSSSCG00000043066	ENSSSCG00000056043		3_8285	SLC38A10
	ENSSSCG00000043066	ENSSSCG00000056338		12_30184	PNKP
	ENSSSCG00000043066	ENSSSCG00000057042		13_35447	CD8A
	ENSSSCG00000043066	ENSSSCG00000058191		1_1723	CTDSP2
	ENSSSCG00000043066	ENSSSCG00000058219		13_35447	VASH1
	ENSSSCG00000043066	ENSSSCG00000059667		1_1723	SLC37A1
	ENSSSCG00000043066	ENSSSCG00000060338		3_8285	RAB39B
	ENSSSCG00000043066	ENSSSCG00000061983		2_7995	ZNF623
	ENSSSCG00000043066	ENSSSCG00000063274		2_7995	HAPLN4
	ENSSSCG00000043066	ENSSSCG00000063415		13_33072	SH2D5
	ENSSSCG00000043487	PHC1		3_11157	MUL1
	ENSSSCG00000043487	IL17RA		13_33072	THEM6
	ENSSSCG00000043487	TGM1		3_8285	TSPAN9
	ENSSSCG00000043487	ENSSSCG00000002520		13_35447	GJB3
	ENSSSCG00000043487	GAB2		1_1723	MYOM3
	ENSSSCG00000043487	SERPINC1		2_7995	SPSB1
	ENSSSCG00000043487	ELANE		3_8285	DENND10
	ENSSSCG00000043487	DNAH17		13_35447	MCM10
	ENSSSCG00000043487	ENSSSCG00000047196		13_35447	KCNIP3
	ENSSSCG00000043487	ENSSSCG00000055305		10_28955	CPLX2
	ENSSSCG00000043723	ENSSSCG00000002259		11_29572	SLC46A3
	ENSSSCG00000043723	ZDHHC18		10_28280	ALDH4A1
	ENSSSCG00000043723	ANGPTL3		12_30184	CLDN2
	ENSSSCG00000043723	KIRREL1		3_8285	TSPYL5
	ENSSSCG00000043723	PEAR1		1_1723	MTFR1L
	ENSSSCG00000043723	GIGYF1		13_33072	PRICKLE2
	ENSSSCG00000043723	HIP1		3_9310	CCDC50
	ENSSSCG00000043723	COL4A2		5_15386	NCDN
	ENSSSCG00000043723	MED13L		3_8285	PLA2G6
	ENSSSCG00000043723	SART3		10_28280	CLEC16A
	ENSSSCG00000043723	MSS51		2_7995	LRCH4
	ENSSSCG00000043723	ZSWIM8		16_41509	OSGEPL1
	ENSSSCG00000043723	PTPRE		16_41511	OSGEPL1
	ENSSSCG00000043723	NAV1		16_41513	OSGEPL1
	ENSSSCG00000043723	WWC3		14_37162	BET1L
	ENSSSCG00000043723	MYO9B		14_36758	SGPL1
	ENSSSCG00000043723	ARAP3		5_15386	GPRC5B
	ENSSSCG00000043723	BCL9L		5_15386	SIPA1L2
	ENSSSCG00000043723	ARHGEF12		5_15386	GNAT1
	ENSSSCG00000043723	RASAL2		13_35447	RMND5B
	ENSSSCG00000043723	DENND2A		1_1723	PDCD4
	ENSSSCG00000043723	SCARA3		2_5409	ENSSSCG00000049444
	ENSSSCG00000043723	UBR5		5_15973	ENSSSCG00000007719
	ENSSSCG00000043723	TNRC18		10_28280	TERB1
	ENSSSCG00000043723	ARHGEF40		12_30184	B3GAT2
	ENSSSCG00000043723	TSHZ3		2_6795	KPNA6
	ENSSSCG00000043723	HIC1		2_6795	ENSSSCG00000000983
	ENSSSCG00000043723	ARHGAP31		5_15973	ANGPTL4
	ENSSSCG00000043723	HDAC7		2_6795	SGCD
	ENSSSCG00000043723	PTPRM		5_15386	GPATCH4
	ENSSSCG00000043723	MMP8		3_8285	ENSSSCG00000024260
	ENSSSCG00000043723	PLEKHG1		10_28955	MISP
	ENSSSCG00000043723	ENSSSCG00000033240		14_37162	GPD1
	ENSSSCG00000043723	ENSSSCG00000034352		5_15973	ENSSSCG00000054142
	ENSSSCG00000043723	BHLHE40		10_28280	DAO
	ENSSSCG00000043723	ENSSSCG00000038638		14_36758	NR1I3
	ENSSSCG00000043723	PALM		13_33072	GRHL3
	ENSSSCG00000043723	ENSSSCG00000041494		2_6795	HAPLN3
	ENSSSCG00000043723	ENSSSCG00000042520		13_33072	RIMS3
	ENSSSCG00000043723	ENSSSCG00000043390		2_7995	TMEM109
	ENSSSCG00000043723	ENSSSCG00000043818		3_8285	PPM1H
	ENSSSCG00000043723	ENSSSCG00000047477		5_15973	ENSSSCG00000029199
	ENSSSCG00000043723	ENSSSCG00000049982		13_35447	ENSSSCG00000006556
	ENSSSCG00000043723	ENSSSCG00000050398		2_7995	TCTE1
	ENSSSCG00000043723	ENSSSCG00000050889		2_5409	CD86
	ENSSSCG00000043723	ENSSSCG00000061983		5_15973	PAPPA2
	ENSSSCG00000044372	TAMALIN		5_15973	ENSSSCG00000003047
	ENSSSCG00000044372	ITGA5		2_7995	DHRS7B
	ENSSSCG00000044372	IL22		3_8285	ABR
	ENSSSCG00000044372	CLEC2B		2_6795	PSMA4
	ENSSSCG00000044372	ACSS3		1_1723	VPS26C
	ENSSSCG00000044372	PPFIA2		16_41509	SFPQ
	ENSSSCG00000044372	SYNGAP1		16_41511	SFPQ
	ENSSSCG00000044372	MIDEAS		16_41513	SFPQ
	ENSSSCG00000044372	CRISPLD2		5_15973	IPMK
	ENSSSCG00000044372	TGFB1		6_16617	NFATC2
	ENSSSCG00000044372	CNKSR3		10_28955	GRK1
	ENSSSCG00000044372	BACH2		3_8285	VAMP2
	ENSSSCG00000044372	SOBP		2_7995	RUNDC3A
	ENSSSCG00000044372	ZNF516		5_15973	C2orf69
	ENSSSCG00000044372	SMAD3		5_15386	GLIPR1
	ENSSSCG00000044372	ADAMTS4		2_6795	TNFAIP1
	ENSSSCG00000044372	OVGP1		3_8285	ENSSSCG00000062259
	ENSSSCG00000044372	IDO1		3_8285	PAX5
	ENSSSCG00000044372	KIAA1755		3_8285	ARHGAP35
	ENSSSCG00000044372	PTPN1		3_8285	IAH1
	ENSSSCG00000044372	XYLT1		10_28955	ACO2
	ENSSSCG00000044372	SEMA4C		11_29572	SCG3
	ENSSSCG00000044372	CEP68		5_15386	RAB36
	ENSSSCG00000044372	CXCL2		3_8285	ZNHIT3
	ENSSSCG00000044372	TMEM154		3_8285	EMC10
	ENSSSCG00000044372	FOXO1		3_8285	ENSSSCG00000041425
	ENSSSCG00000044372	EGR3		13_33072	CPSF4
	ENSSSCG00000044372	ENSSSCG00000009633		3_8285	RUSF1
	ENSSSCG00000044372	STC1		13_35447	ARRB1
	ENSSSCG00000044372	SPOCK2		2_6795	HS1BP3
	ENSSSCG00000044372	LRRC18		5_15386	KAT5
	ENSSSCG00000044372	ADAM8		1_1723	NT5DC3
	ENSSSCG00000044372	CNTFR		13_35447	ECI1
	ENSSSCG00000044372	DLEC1		2_7995	ENSSSCG00000010056
	ENSSSCG00000044372	ADAMTS9		3_11157	CFAP410
	ENSSSCG00000044372	NFKBIZ		13_33072	DLL4
	ENSSSCG00000044372	ENSSSCG00000012141		6_16617	BCCIP
	ENSSSCG00000044372	PACS1		10_28280	ENSSSCG00000007527
	ENSSSCG00000044372	MAP4K2		5_15386	SCARB2
	ENSSSCG00000044372	MKNK2		2_6795	ALPK3
	ENSSSCG00000044372	COL5A3		13_35447	MRC2
	ENSSSCG00000044372	JUNB		10_28955	RNF150
	ENSSSCG00000044372	JAK3		1_1723	GNAL
	ENSSSCG00000044372	DENND2B		10_28280	TXK
	ENSSSCG00000044372	PAPPA2		2_6795	RFTN1
	ENSSSCG00000044372	PTGS2		5_15386	ENSSSCG00000056166
	ENSSSCG00000044372	FGFR1		3_11157	EPB41L5
	ENSSSCG00000044372	ACKR3		5_15386	AMER1
	ENSSSCG00000044372	CDR2L		5_15386	FOXK1
	ENSSSCG00000044372	PITPNC1		13_35447	WDR45
	ENSSSCG00000044372	MAP3K14		2_6795	HPSE2
	ENSSSCG00000044372	CCR7		13_33072	GSTZ1
	ENSSSCG00000044372	IGFBP4		2_7995	KCND1
	ENSSSCG00000044372	WSB1		10_28280	NPLOC4
	ENSSSCG00000044372	PIK3R5		5_15973	NUDT17
	ENSSSCG00000044372	IFFO2		3_8285	IQCG
	ENSSSCG00000044372	ENSSSCG00000022925		10_28955	EPHA4
	ENSSSCG00000044372	NRROS		5_15386	KCTD20
	ENSSSCG00000044372	AFAP1		2_6795	FAM124B
	ENSSSCG00000044372	ABL2		3_9310	PLCXD3
	ENSSSCG00000044372	ALDH1A2		12_30184	ZNF16
	ENSSSCG00000044372	SERPINE1		3_8285	CRTC3
	ENSSSCG00000044372	SH3PXD2B		16_41509	IQUB
	ENSSSCG00000044372	ZFP36		16_41511	IQUB
	ENSSSCG00000044372	NAV3		16_41513	IQUB
	ENSSSCG00000044372	TMEM158		5_15973	PANK3
	ENSSSCG00000044372	MYBPH		10_28280	CCBE1
	ENSSSCG00000044372	NR4A1		10_28280	NKIRAS2
	ENSSSCG00000044372	TP53I11		3_8285	CADM3
	ENSSSCG00000044372	SNAI1		2_7995	ZBTB7C
	ENSSSCG00000044372	AVPR1A		3_8285	FAM126B
	ENSSSCG00000044372	TMC8		3_10266	ELMO2
	ENSSSCG00000044372	ENSSSCG00000034367		13_33072	KIF9
	ENSSSCG00000044372	GFOD1		2_7995	LIG3
	ENSSSCG00000044372	DUSP2		5_15973	M6PR
	ENSSSCG00000044372	RNF122		5_15386	SEC14L2
	ENSSSCG00000044372	TNFAIP2		13_35447	SGSM3
	ENSSSCG00000044372	APOLD1		2_6795	FICD
	ENSSSCG00000044372	FSTL3		2_5409	PRIMA1
	ENSSSCG00000044372	POU2F2		2_6795	REEP1
	ENSSSCG00000044372	SNX29		13_33072	MYD88
	ENSSSCG00000044372	RGS2		2_7995	UCP2
	ENSSSCG00000044372	IKZF1		2_5409	ENSSSCG00000058255
	ENSSSCG00000044372	ENSSSCG00000038594		10_28280	ENSSSCG00000058958
	ENSSSCG00000044372	CEMIP		3_8285	WBP2
	ENSSSCG00000044372	ENSSSCG00000039214		3_8285	NCKIPSD
	ENSSSCG00000044372	SLCO4A1		2_7995	ENPP7
	ENSSSCG00000044372	ENSSSCG00000040100		2_6795	RAB3A
	ENSSSCG00000044372	ZBTB46		10_28280	DNAJC27
	ENSSSCG00000044372	ENSSSCG00000040522		4_12731	PLIN1
	ENSSSCG00000044372	IL11		3_10266	SNAI3
	ENSSSCG00000044372	LIF		13_33072	CORO2B
	ENSSSCG00000044372	ENSSSCG00000041300		2_7995	ARFGAP2
	ENSSSCG00000044372	CLDN5		5_15973	XPO7
	ENSSSCG00000044372	ENSSSCG00000041855		2_6795	ADIPOQ
	ENSSSCG00000044372	ENSSSCG00000043004		2_6795	ENSSSCG00000038594
	ENSSSCG00000044372	ENSSSCG00000043349		10_28955	ENSSSCG00000027270
	ENSSSCG00000044372	ENSSSCG00000044269		10_28280	MAP2K6
	ENSSSCG00000044372	ENSSSCG00000044623		2_6795	PIGR
	ENSSSCG00000044372	ENSSSCG00000044826		5_15386	ASH1L
	ENSSSCG00000044372	ENSSSCG00000044924		10_28280	LRP12
	ENSSSCG00000044372	ENSSSCG00000044997		2_7995	ZXDC
	ENSSSCG00000044372	ENSSSCG00000046700		10_28955	ERLIN2
	ENSSSCG00000044372	ENSSSCG00000046745		3_8285	PTGES2
	ENSSSCG00000044372	ENSSSCG00000047543		5_15386	ELOB
	ENSSSCG00000044372	ENSSSCG00000048309		2_7995	DRC3
	ENSSSCG00000044372	ENSSSCG00000049181		16_41081	CD209
	ENSSSCG00000044372	ENSSSCG00000049471		10_28280	EPB41L5
	ENSSSCG00000044372	ENSSSCG00000050715		13_33072	GLDN
	ENSSSCG00000044372	ENSSSCG00000052768		5_15973	ENSSSCG00000011772
	ENSSSCG00000044372	ENSSSCG00000052909		2_6795	ZCCHC24
	ENSSSCG00000044372	SSH2		5_15386	TIMP4
	ENSSSCG00000044372	ENSSSCG00000053721		11_29572	ARFRP1
	ENSSSCG00000044372	ENSSSCG00000055372		3_8285	TBC1D10A
	ENSSSCG00000044372	ENSSSCG00000055459		10_28280	ENSSSCG00000060702
	ENSSSCG00000044372	OSM		3_8285	CDC42EP2
	ENSSSCG00000044372	ENSSSCG00000056350		13_35447	MICALL1
	ENSSSCG00000044372	ENSSSCG00000058245		10_28955	TMPRSS3
	ENSSSCG00000044372	ENSSSCG00000059647		3_8285	RTL6
	ENSSSCG00000044372	ENSSSCG00000060446		5_15386	PMM2
	ENSSSCG00000044428	CSF2RB		13_35447	CD82
	ENSSSCG00000044428	CLEC2B		12_30184	AFAP1
	ENSSSCG00000044428	HIVEP1		10_28280	TMPPE
	ENSSSCG00000044428	IRF2BPL		2_6795	ALKBH7
	ENSSSCG00000044428	PIK3CD		13_35447	ENSSSCG00000062259
	ENSSSCG00000044428	GLIS3		2_6795	RGS6
	ENSSSCG00000044428	FAM102A		11_29839	STX18
	ENSSSCG00000044428	KIRREL1		2_6795	ITGA7
	ENSSSCG00000044428	SEMA4C		5_15386	PIK3R5
	ENSSSCG00000044428	COL4A2		10_28955	RPTOR
	ENSSSCG00000044428	ZNF395		10_28280	ENSSSCG00000047283
	ENSSSCG00000044428	SCARF2		2_7995	ADGRG1
	ENSSSCG00000044428	SPOCK2		4_12731	C12orf4
	ENSSSCG00000044428	SH3PXD2A		13_35447	LYSMD1
	ENSSSCG00000044428	ITPRIP		10_28955	SARNP
	ENSSSCG00000044428	NAV1		3_8285	ZCCHC24
	ENSSSCG00000044428	SEMA3F		2_5409	ADCY9
	ENSSSCG00000044428	BCL6		2_7995	TBXA2R
	ENSSSCG00000044428	WWC3		3_8285	PFKFB3
	ENSSSCG00000044428	CHST7		6_16617	TAF6L
	ENSSSCG00000044428	SLC1A2		5_15973	MRPL17
	ENSSSCG00000044428	MYO9B		5_15386	SH3BP4
	ENSSSCG00000044428	ENSSSCG00000014822		3_8285	SMARCB1
	ENSSSCG00000044428	LRRC32		3_8285	CACNA1S
	ENSSSCG00000044428	MAPKAPK2		13_35447	TCF20
	ENSSSCG00000044428	EME2		2_6795	NUDT3
	ENSSSCG00000044428	ZHX2		13_35447	PEDS1
	ENSSSCG00000044428	BICRA		2_6795	COL11A2
	ENSSSCG00000044428	MARK4		14_36758	TMCO1
	ENSSSCG00000044428	PDGFRB		4_12731	HDGFL3
	ENSSSCG00000044428	ZMIZ2		10_28955	HNRNPU
	ENSSSCG00000044428	AKNA		5_15386	ENSSSCG00000027890
	ENSSSCG00000044428	HIPK2		3_11157	RXRA
	ENSSSCG00000044428	HDAC7		13_35447	USP49
	ENSSSCG00000044428	HRH2		2_6795	CABLES2
	ENSSSCG00000044428	DCHS1		14_37162	ENSSSCG00000005649
	ENSSSCG00000044428	CCNL1		10_28280	MTFR1L
	ENSSSCG00000044428	ZBTB16		3_8285	ADRA1A
	ENSSSCG00000044428	LENG8		14_36758	UHMK1
	ENSSSCG00000044428	ZNRF1		13_35447	CASP7
	ENSSSCG00000044428	DDIT4		13_35447	CRB2
	ENSSSCG00000044428	CEBPB		2_6795	SLC25A35
	ENSSSCG00000044428	TNRC6C		11_29572	ENSSSCG00000039658
	ENSSSCG00000044428	SIK1		10_28280	DTX3L
	ENSSSCG00000044428	SPRY4		5_15386	SMG9
	ENSSSCG00000044428	SOCS3		10_28280	DCAF11
	ENSSSCG00000044428	FSTL3		13_33072	FSTL1
	ENSSSCG00000044428	NOTCH1		2_6795	TIE1
	ENSSSCG00000044428	MTHFS		2_6795	TGM2
	ENSSSCG00000044428	KLF2		1_1723	FOXI2
	ENSSSCG00000044428	ENSSSCG00000039585		13_35447	TTLL12
	ENSSSCG00000044428	ERN1		13_35447	TBC1D20
	ENSSSCG00000044428	ENSSSCG00000041300		13_33072	TBCA
	ENSSSCG00000044428	ENSSSCG00000041494		10_28955	ENSSSCG00000028786
	ENSSSCG00000044428	ENSSSCG00000041978		2_7995	ZNF629
	ENSSSCG00000044428	ENSSSCG00000043288		10_28955	DUSP9
	ENSSSCG00000044428	ENSSSCG00000044064		2_7995	LGR6
	ENSSSCG00000044428	ENSSSCG00000044924		13_35447	ENSSSCG00000049861
	ENSSSCG00000044428	ENSSSCG00000046740		10_28280	ACSL6
	ENSSSCG00000044428	ENSSSCG00000047927		5_15386	KAT2B
	ENSSSCG00000044428	ENSSSCG00000048073		5_15973	SPRTN
	ENSSSCG00000044428	ENSSSCG00000048309		1_1723	TTBK1
	ENSSSCG00000044428	ENSSSCG00000049181		16_41509	CPNE8
	ENSSSCG00000044428	ENSSSCG00000049471		16_41511	CPNE8
	ENSSSCG00000044428	ENSSSCG00000050377		16_41513	CPNE8
	ENSSSCG00000044428	ENSSSCG00000051705		2_7995	LYPD1
	ENSSSCG00000044428	ENSSSCG00000053150		2_7995	SLC29A4
	ENSSSCG00000044428	ENSSSCG00000056043		2_7995	WARS1
	ENSSSCG00000044428	ENSSSCG00000056338		13_33072	NEK4
	ENSSSCG00000044428	ENSSSCG00000056769		5_15973	TUFT1
	ENSSSCG00000044428	ENSSSCG00000058191		5_15386	RASSF6
	ENSSSCG00000044428	ENSSSCG00000061763		1_1723	SLC1A2
	ENSSSCG00000044428	ENSSSCG00000063274		2_7995	ENSSSCG00000028501
	ENSSSCG00000044457	PRRC2A		13_35447	SLC2A10
	ENSSSCG00000044457	NOTCH4		2_6134	RNASEH1
	ENSSSCG00000044457	TEAD3		2_7995	ENSSSCG00000025485
	ENSSSCG00000044457	SIPA1L1		10_28280	FAM210A
	ENSSSCG00000044457	CATSPERB		1_1723	ENSSSCG00000027013
	ENSSSCG00000044457	PPP1R13B		16_41509	NEBL
	ENSSSCG00000044457	ZFHX3		16_41511	NEBL
	ENSSSCG00000044457	ITPKC		16_41513	NEBL
	ENSSSCG00000044457	SPTAN1		10_28280	RAB7B
	ENSSSCG00000044457	CRTC2		2_7995	SERPINB9
	ENSSSCG00000044457	EPHB4		5_15973	ENSSSCG00000053558
	ENSSSCG00000044457	ANKS3		5_15386	TMEM63A
	ENSSSCG00000044457	TP53BP2		2_6795	GPR31
	ENSSSCG00000044457	PARD3		2_7995	NCLN
	ENSSSCG00000044457	NBEAL2		2_7995	MLLT1
	ENSSSCG00000044457	FLNB		3_8285	ARHGEF37
	ENSSSCG00000044457	HUWE1		13_35447	ANKRD52
	ENSSSCG00000044457	ZSWIM4		10_28955	RBPJL
	ENSSSCG00000044457	RNF44		5_15386	ZNRF3
	ENSSSCG00000044457	MAST4		10_28280	HIPK1
	ENSSSCG00000044457	CTDNEP1		3_8285	PHLDB3
	ENSSSCG00000044457	GAK		3_11157	DENND3
	ENSSSCG00000044457	ENSSSCG00000021656		13_35447	PTGIR
	ENSSSCG00000044457	PHLDB1		5_15973	SLC25A23
	ENSSSCG00000044457	ATN1		5_15386	ENSSSCG00000009293
	ENSSSCG00000044457	RNF39		13_33072	HSD17B2
	ENSSSCG00000044457	FARP1		3_11157	KLHDC4
	ENSSSCG00000044457	BCL3		2_7995	STK32A
	ENSSSCG00000044457	SLC1A4		10_28955	CNNM4
	ENSSSCG00000044457	ENSSSCG00000028527		3_8285	PEDS1
	ENSSSCG00000044457	PXDN		2_6795	PSMC2
	ENSSSCG00000044457	LAMA5		10_28280	PITPNM3
	ENSSSCG00000044457	NOVA2		10_28280	PLEKHA2
	ENSSSCG00000044457	STK40		3_8543	INSIG1
	ENSSSCG00000044457	PACS2		13_33072	LGMN
	ENSSSCG00000044457	ETS2		2_7995	HTRA3
	ENSSSCG00000044457	ENSSSCG00000041479		14_37162	ADAM17
	ENSSSCG00000044457	ENSSSCG00000041534		11_29572	RIDA
	ENSSSCG00000044457	ENSSSCG00000041535		13_35447	STUM
	ENSSSCG00000044457	ENSSSCG00000042640		10_28955	ABLIM3
	ENSSSCG00000044457	ENSSSCG00000043390		12_30184	GRIK5
	ENSSSCG00000044457	ENSSSCG00000043400		13_35447	TBC1D10B
	ENSSSCG00000044457	ENSSSCG00000044044		10_28280	TSPAN9
	ENSSSCG00000044457	ENSSSCG00000044562		13_35447	OAZ2
	ENSSSCG00000044457	ENSSSCG00000044600		5_15386	STARD8
	ENSSSCG00000044457	ENSSSCG00000046709		5_15386	PIRT
	ENSSSCG00000044457	ENSSSCG00000046737		13_33072	SPEF1
	ENSSSCG00000044457	ENSSSCG00000047586		3_8285	ARFIP2
	ENSSSCG00000044457	ENSSSCG00000047620		5_15973	FLNB
	ENSSSCG00000044457	ENSSSCG00000047828		5_15386	TRPC4AP
	ENSSSCG00000044457	ENSSSCG00000050792		14_36758	DRP2
	ENSSSCG00000044457	ENSSSCG00000051937		3_8285	NAPA
	ENSSSCG00000044457	ENSSSCG00000052472		2_7995	EZR
	ENSSSCG00000044457	ENSSSCG00000053589		5_15973	PSMD13
	ENSSSCG00000044457	ENSSSCG00000054113		5_15973	ENSSSCG00000044924
	ENSSSCG00000044457	ENSSSCG00000057761		10_28955	BZW2
	ENSSSCG00000044457	ENSSSCG00000058828		13_35447	LMNA
	ENSSSCG00000044457	ENSSSCG00000059588		3_8285	NR1I3
	ENSSSCG00000044457	ENSSSCG00000061074		5_15973	CHST7
	ENSSSCG00000044801	LPCAT4		5_15386	PRPF40A
	ENSSSCG00000044801	MED25		2_6795	YJU2B
	ENSSSCG00000044801	SNRNP70		2_6134	RAB7B
	ENSSSCG00000044801	ENSSSCG00000035585		10_28280	DERA
	ENSSSCG00000044801	DOC2B		3_8285	POLR2E
	ENSSSCG00000044801	ENSSSCG00000041502		3_8285	ACAD11
	ENSSSCG00000044801	ENSSSCG00000042766		10_28280	ENSSSCG00000024000
	ENSSSCG00000044801	ENSSSCG00000043880		5_15973	SORBS1
	ENSSSCG00000044801	ENSSSCG00000048049		2_7995	AGRN
	ENSSSCG00000044801	ENSSSCG00000050847		16_41509	LRRC71
	ENSSSCG00000044801	ENSSSCG00000058119		16_41511	LRRC71
	ENSSSCG00000044801	ENSSSCG00000059499		16_41513	LRRC71
	ENSSSCG00000044913	CSF2RB		2_7995	PROK1
	ENSSSCG00000044913	TAMALIN		10_28955	MED20
	ENSSSCG00000044913	ITGA5		13_33072	ATXN1
	ENSSSCG00000044913	IL22		5_15386	ENSSSCG00000000703
	ENSSSCG00000044913	CLEC2B		16_41509	VIP
	ENSSSCG00000044913	PPFIA2		16_41511	VIP
	ENSSSCG00000044913	SYNGAP1		16_41513	VIP
	ENSSSCG00000044913	MIDEAS		5_15973	LSM6
	ENSSSCG00000044913	CRISPLD2		16_41509	KAT7
	ENSSSCG00000044913	TGFB1		16_41511	KAT7
	ENSSSCG00000044913	PDE4B		16_41513	KAT7
	ENSSSCG00000044913	CNKSR3		1_1723	ENSSSCG00000036909
	ENSSSCG00000044913	SOBP		2_6795	GABRG1
	ENSSSCG00000044913	ZNF516		12_30184	ENSSSCG00000021991
	ENSSSCG00000044913	SMAD3		2_5409	RAB22A
	ENSSSCG00000044913	ADAMTS4		6_16617	B4GALT2
	ENSSSCG00000044913	PLAT		5_15973	SERPINE1
	ENSSSCG00000044913	PPP1R16B		5_15973	RAB11A
	ENSSSCG00000044913	PTPN1		3_10266	TMEM221
	ENSSSCG00000044913	SEMA4C		2_7995	SGSM3
	ENSSSCG00000044913	CEP68		5_15973	AMIGO1
	ENSSSCG00000044913	CXCL2		18_43800	NEK6
	ENSSSCG00000044913	TMEM154		2_7995	R3HDM4
	ENSSSCG00000044913	FOXO1		3_10266	ENSSSCG00000013889
	ENSSSCG00000044913	LRCH1		13_33072	SLFNL1
	ENSSSCG00000044913	ENSSSCG00000009633		3_10266	FAM168B
	ENSSSCG00000044913	RASAL1		13_35447	MAP2K2
	ENSSSCG00000044913	SPOCK2		14_36758	WNT9B
	ENSSSCG00000044913	ADAM8		13_33072	BYSL
	ENSSSCG00000044913	CNTFR		2_7995	GPR45
	ENSSSCG00000044913	DLEC1		13_33072	EIF4E2
	ENSSSCG00000044913	BCL6		3_8285	TMPRSS6
	ENSSSCG00000044913	NFKBIZ		2_7995	VPS53
	ENSSSCG00000044913	GAL		3_8285	ILF3
	ENSSSCG00000044913	MAP4K2		10_28955	EYA3
	ENSSSCG00000044913	COL5A3		3_8285	ARL4D
	ENSSSCG00000044913	JUNB		13_33072	TMEM98
	ENSSSCG00000044913	JAK3		2_6795	ATP6V1B1
	ENSSSCG00000044913	DENND2B		3_8285	ALPK3
	ENSSSCG00000044913	NCF2		3_8285	PELI3
	ENSSSCG00000044913	FGFR1		3_8285	KIF21B
	ENSSSCG00000044913	INPP5D		3_8285	RGS9BP
	ENSSSCG00000044913	ACKR3		5_15386	LYPD2
	ENSSSCG00000044913	CYTH1		5_15973	RNASEH1
	ENSSSCG00000044913	PITPNC1		11_29572	UAP1
	ENSSSCG00000044913	MAP3K14		2_6795	CTIF
	ENSSSCG00000044913	IGFBP4		3_8285	SLC9A8
	ENSSSCG00000044913	WSB1		2_6795	HIP1
	ENSSSCG00000044913	PIK3R5		13_33072	PRRT1B
	ENSSSCG00000044913	IFFO2		1_1723	CCDC194
	ENSSSCG00000044913	ENSSSCG00000022925		3_8285	SYT12
	ENSSSCG00000044913	NUMBL		5_15386	COX7A1
	ENSSSCG00000044913	AKNA		3_8285	ENSSSCG00000048448
	ENSSSCG00000044913	AFAP1		13_33072	GLG1
	ENSSSCG00000044913	SCARF1		3_8285	SLC24A4
	ENSSSCG00000044913	ABL2		13_33072	ENSSSCG00000024260
	ENSSSCG00000044913	SH3PXD2B		3_8285	GATA4
	ENSSSCG00000044913	ZFP36		3_8285	APBB1
	ENSSSCG00000044913	HRH2		11_29572	LRCH1
	ENSSSCG00000044913	TMEM158		5_15386	AMIGO1
	ENSSSCG00000044913	MYBPH		14_36758	NMNAT1
	ENSSSCG00000044913	TP53I11		5_15386	SLC7A2
	ENSSSCG00000044913	AVPR1A		10_28280	CDK19
	ENSSSCG00000044913	TMC8		13_33072	C19orf54
	ENSSSCG00000044913	ENSSSCG00000034367		2_6795	ADAMTSL1
	ENSSSCG00000044913	DUSP2		13_33887	ADGRG6
	ENSSSCG00000044913	SLC17A2		16_41509	UTRN
	ENSSSCG00000044913	APOLD1		16_41511	UTRN
	ENSSSCG00000044913	FSTL3		16_41513	UTRN
	ENSSSCG00000044913	SNX29		3_8285	GPATCH2
	ENSSSCG00000044913	RGS2		3_11157	CBS
	ENSSSCG00000044913	AGAP2		13_33887	BHLHA15
	ENSSSCG00000044913	ENSSSCG00000039180		13_33072	TFDP2
	ENSSSCG00000044913	SLCO4A1		6_16617	MGRN1
	ENSSSCG00000044913	SHISAL1		3_11157	TET3
	ENSSSCG00000044913	ENSSSCG00000040100		5_15386	SH2D5
	ENSSSCG00000044913	ENSSSCG00000040522		2_7995	ITGAE
	ENSSSCG00000044913	IL11		1_1723	ENSSSCG00000048752
	ENSSSCG00000044913	LIF		2_7995	HSPA12A
	ENSSSCG00000044913	ENSSSCG00000041300		5_15386	COLQ
	ENSSSCG00000044913	CLDN5		5_15973	ENSSSCG00000023426
	ENSSSCG00000044913	ENSSSCG00000041855		3_8285	PPP1R14A
	ENSSSCG00000044913	ENSSSCG00000043004		13_35447	EPSTI1
	ENSSSCG00000044913	ENSSSCG00000044623		1_1723	MMRN2
	ENSSSCG00000044913	ENSSSCG00000044924		5_15973	CDK1
	ENSSSCG00000044913	ENSSSCG00000044997		11_29839	VPS36
	ENSSSCG00000044913	ENSSSCG00000046252		5_15386	ZNF398
	ENSSSCG00000044913	ENSSSCG00000046588		10_28955	CDS1
	ENSSSCG00000044913	ENSSSCG00000046700		16_41509	CTSC
	ENSSSCG00000044913	ENSSSCG00000047713		16_41511	CTSC
	ENSSSCG00000044913	ENSSSCG00000048309		16_41513	CTSC
	ENSSSCG00000044913	ENSSSCG00000049181		13_35447	MAP2K7
	ENSSSCG00000044913	ENSSSCG00000049471		12_30184	LGALS2
	ENSSSCG00000044913	ENSSSCG00000050150		16_41509	ZNF22
	ENSSSCG00000044913	ENSSSCG00000050401		16_41511	ZNF22
	ENSSSCG00000044913	ENSSSCG00000050715		16_41513	ZNF22
	ENSSSCG00000044913	SSH2		13_33072	CACNA2D2
	ENSSSCG00000044913	ENSSSCG00000055459		18_43800	HOOK3
	ENSSSCG00000044913	OSM		2_7995	ARHGDIA
	ENSSSCG00000044913	ENSSSCG00000056350		2_7995	PEX5L
	ENSSSCG00000044913	ENSSSCG00000058245		5_15386	KDM7A
	ENSSSCG00000044913	ENSSSCG00000059647		10_28280	PCMT1
	ENSSSCG00000045233	CEACAM16		12_30184	DUSP9
	ENSSSCG00000045233	SERPIND1		14_37162	ARHGAP35
	ENSSSCG00000045233	AMELY		2_7995	CYP2E1
	ENSSSCG00000045233	GLI2		6_16617	IAH1
	ENSSSCG00000045233	LRRC4		1_1723	PCYT1B
	ENSSSCG00000045233	PLEKHH3		10_28955	RPN2
	ENSSSCG00000045233	DOC2B		13_33072	CHRNB3
	ENSSSCG00000045233	ENSSSCG00000040041		2_7995	TMEM176B
	ENSSSCG00000045233	ENSSSCG00000051327		3_8285	MAPK12
	ENSSSCG00000045233	ENSSSCG00000057498		3_11157	MOB2
	ENSSSCG00000045252	SERPINC1		13_33072	VPS26C
	ENSSSCG00000045401	HMCN2		5_15386	WDR81
	ENSSSCG00000045401	IDO1		1_1723	MACROD1
	ENSSSCG00000045401	GCNT7		12_30184	LRRC14
	ENSSSCG00000045401	SLC7A14		13_33072	P2RX5
	ENSSSCG00000045401	MKNK2		3_8285	NIBAN2
	ENSSSCG00000045401	PAPPA2		2_6795	HOXB9
	ENSSSCG00000045401	TMEM98		13_35447	SLC26A9
	ENSSSCG00000045401	VASN		13_35447	ADRB3
	ENSSSCG00000045401	ENSSSCG00000043349		2_6795	PAX7
	ENSSSCG00000045401	ENSSSCG00000044626		3_9310	NOP10
	ENSSSCG00000045401	ENSSSCG00000044826		3_8285	EME2
	ENSSSCG00000045401	ENSSSCG00000045051		3_8285	ENSSSCG00000010992
	ENSSSCG00000045401	ENSSSCG00000045902		12_30184	BARX1
	ENSSSCG00000045401	ENSSSCG00000048763		1_1723	DCAF10
	ENSSSCG00000045401	ENSSSCG00000051306		3_8285	CDKN1A
	ENSSSCG00000045401	GPR15		10_28280	ENSSSCG00000021977
	ENSSSCG00000045401	ENSSSCG00000060446		1_1723	MMAB
	ENSSSCG00000045401	SBK1		5_15973	GOLM2
	ENSSSCG00000045465	DDX23		3_8285	MRM1
	ENSSSCG00000045465	YBX3		2_5409	ODR4
	ENSSSCG00000045465	SLC38A1		5_15973	RRP8
	ENSSSCG00000045465	IPO4		10_28955	EEF1AKMT4
	ENSSSCG00000045465	SLC1A5		13_35447	CDPF1
	ENSSSCG00000045465	EPHA2		2_6795	PIK3R5
	ENSSSCG00000045465	WASF2		2_7995	NPC1L1
	ENSSSCG00000045465	MDN1		2_6795	RYR1
	ENSSSCG00000045465	MYO1E		5_15386	BAIAP2
	ENSSSCG00000045465	GPAT4		5_15973	KLHL29
	ENSSSCG00000045465	XPO6		12_30184	EXTL3
	ENSSSCG00000045465	RELL1		2_7995	GRHL2
	ENSSSCG00000045465	SPRY2		2_7995	FKTN
	ENSSSCG00000045465	DHX30		13_35447	C1orf198
	ENSSSCG00000045465	RAD54L2		12_30184	OLFM1
	ENSSSCG00000045465	BRPF1		13_35447	TYRO3
	ENSSSCG00000045465	TIAM1		12_30184	ASB6
	ENSSSCG00000045465	MED16		3_8543	CCNJL
	ENSSSCG00000045465	MAML1		5_15386	S1PR5
	ENSSSCG00000045465	ASTN1		3_11157	ADARB2
	ENSSSCG00000045465	TANC1		2_7995	CPLX2
	ENSSSCG00000045465	DNER		2_6795	KCNQ4
	ENSSSCG00000045465	TNS3		3_8285	KCNMA1
	ENSSSCG00000045465	WRAP53		13_35447	MARCO
	ENSSSCG00000045465	PRR5		2_6795	ENPP7
	ENSSSCG00000045465	ENSSSCG00000024568		5_15973	MLLT6
	ENSSSCG00000045465	CPT1C		11_29572	UHMK1
	ENSSSCG00000045465	SLC36A4		5_15386	TK1
	ENSSSCG00000045465	CAMSAP2		13_35447	ATXN7
	ENSSSCG00000045465	SLC12A4		2_6795	KDM2A
	ENSSSCG00000045465	MSI1		2_6795	MON1B
	ENSSSCG00000045465	WDR37		5_15386	KCNG2
	ENSSSCG00000045465	ADCY8		2_7995	CYS1
	ENSSSCG00000045465	WNK2		2_6795	ECHS1
	ENSSSCG00000045465	PYCR1		2_7995	ENSSSCG00000002891
	ENSSSCG00000045465	TLNRD1		2_7995	ASB13
	ENSSSCG00000045465	DMWD		2_6795	F8
	ENSSSCG00000045465	GMEB1		13_35447	LMNB2
	ENSSSCG00000045465	ENSSSCG00000039658		13_35447	WNT7B
	ENSSSCG00000045465	PRR16		13_35447	ATP7B
	ENSSSCG00000045465	REXO1		2_6795	BCL2L13
	ENSSSCG00000045465	SPTBN1		13_33072	RANBP3
	ENSSSCG00000045465	ENSSSCG00000045948		2_7995	GNAL
	ENSSSCG00000045465	SCN3B		3_8285	CAMKK1
	ENSSSCG00000045465	FAM110C		1_1723	PRKX
	ENSSSCG00000045505	SLC35E4		13_33072	COQ4
	ENSSSCG00000045505	CDHR4		13_33072	PRKAG2
	ENSSSCG00000045505	ENDOD1		10_28955	ZNF436
	ENSSSCG00000045505	ZNF628		2_6795	KRT80
	ENSSSCG00000045731	ENSSSCG00000013880		5_15973	GATA4
	ENSSSCG00000045731	TMPRSS9		5_15386	GRM3
	ENSSSCG00000045832	SH2B2		5_15386	EPS15L1
	ENSSSCG00000045832	G0S2		3_8285	SMG9
	ENSSSCG00000045832	ENSSSCG00000028627		1_1723	TK2
	ENSSSCG00000045832	ENSSSCG00000045470		16_41509	ACOT12
	ENSSSCG00000045832	ENSSSCG00000051436		16_41511	ACOT12
	ENSSSCG00000045832	ENSSSCG00000057042		16_41513	ACOT12
	ENSSSCG00000046010	TAMALIN		10_28955	ADAMTSL5
	ENSSSCG00000046010	ITGA5		3_8285	ACSF3
	ENSSSCG00000046010	IL22		13_33072	LYNX1
	ENSSSCG00000046010	CLEC2B		3_10266	PTPA
	ENSSSCG00000046010	PPFIA2		13_35447	NEURL1B
	ENSSSCG00000046010	SYNGAP1		3_8285	PPP2R1A
	ENSSSCG00000046010	MIDEAS		11_29572	ENSSSCG00000012602
	ENSSSCG00000046010	ATG2B		2_7995	NPTX1
	ENSSSCG00000046010	CRISPLD2		10_28955	ASTN1
	ENSSSCG00000046010	TGFB1		5_15386	ENSSSCG00000017146
	ENSSSCG00000046010	PDE4B		10_28955	FLRT2
	ENSSSCG00000046010	CNKSR3		13_35447	ENSSSCG00000001516
	ENSSSCG00000046010	BACH2		13_35447	CYLD
	ENSSSCG00000046010	SOBP		3_8285	ENSSSCG00000033363
	ENSSSCG00000046010	ZNF516		12_30184	SRP68
	ENSSSCG00000046010	SMAD3		3_8285	THEM6
	ENSSSCG00000046010	ADAMTS4		5_15386	GAS8
	ENSSSCG00000046010	OVGP1		3_8285	MACROH2A1
	ENSSSCG00000046010	IDO1		10_28955	SEMA6A
	ENSSSCG00000046010	KIAA1755		13_33072	CHMP7
	ENSSSCG00000046010	PPP1R16B		5_15386	MED15
	ENSSSCG00000046010	PTPN1		2_7995	WDR5
	ENSSSCG00000046010	XYLT1		5_15386	GID4
	ENSSSCG00000046010	CEP68		10_28955	SAMD12
	ENSSSCG00000046010	CXCL2		13_35447	RAP1GAP2
	ENSSSCG00000046010	TMEM154		3_8285	NOX5
	ENSSSCG00000046010	FOXO1		10_28955	DRC3
	ENSSSCG00000046010	LRCH1		2_7995	ENSSSCG00000027723
	ENSSSCG00000046010	STC1		14_37162	BRSK2
	ENSSSCG00000046010	RASAL1		5_15386	TRIM67
	ENSSSCG00000046010	SPOCK2		14_37162	RAB36
	ENSSSCG00000046010	LRRC18		5_15973	GPR55
	ENSSSCG00000046010	ADAM8		13_35447	CADM3
	ENSSSCG00000046010	CNTFR		1_1723	ENSSSCG00000016548
	ENSSSCG00000046010	DLEC1		13_35447	EDC3
	ENSSSCG00000046010	NFKBIZ		13_33072	SIGLEC15
	ENSSSCG00000046010	USP11		5_15973	WDR44
	ENSSSCG00000046010	MAP4K2		2_6795	CHD5
	ENSSSCG00000046010	MKNK2		13_33072	SULT4A1
	ENSSSCG00000046010	COL5A3		2_6795	ACOT11
	ENSSSCG00000046010	JUNB		5_15386	DUS3L
	ENSSSCG00000046010	JAK3		3_8285	HSBP1
	ENSSSCG00000046010	PTGS2		12_30184	KCNAB2
	ENSSSCG00000046010	FGFR1		3_8285	LRRC75A
	ENSSSCG00000046010	INPP5D		3_8285	STX6
	ENSSSCG00000046010	ACKR3		3_11157	ATP9A
	ENSSSCG00000046010	PITPNC1		13_33072	ENSSSCG00000011676
	ENSSSCG00000046010	MAP3K14		13_35447	LIMK1
	ENSSSCG00000046010	CCR7		10_28280	KCND3
	ENSSSCG00000046010	IGFBP4		13_35447	QSOX1
	ENSSSCG00000046010	PIK3R5		2_7995	PLEKHG4
	ENSSSCG00000046010	IFFO2		13_35447	RIPK4
	ENSSSCG00000046010	ENSSSCG00000022925		13_33072	HEXA
	ENSSSCG00000046010	NRROS		5_15973	RGS18
	ENSSSCG00000046010	AKNA		13_35447	STX3
	ENSSSCG00000046010	AFAP1		10_28280	MVK
	ENSSSCG00000046010	ABL2		12_30184	PPP1R42
	ENSSSCG00000046010	ALDH1A2		5_15386	TIRAP
	ENSSSCG00000046010	SERPINE1		3_8285	DYM
	ENSSSCG00000046010	SH3PXD2B		5_15386	TM7SF2
	ENSSSCG00000046010	ZFP36		2_7995	GAD2
	ENSSSCG00000046010	NAV3		13_35447	PTPRE
	ENSSSCG00000046010	TMEM158		14_36758	ATXN1L
	ENSSSCG00000046010	MYBPH		13_33072	FLRT1
	ENSSSCG00000046010	NR4A1		5_15973	SLC6A7
	ENSSSCG00000046010	TP53I11		6_16617	SPAG16
	ENSSSCG00000046010	SNAI1		10_28280	PCDH10
	ENSSSCG00000046010	PDGFB		1_1723	COPZ1
	ENSSSCG00000046010	AVPR1A		2_6795	SLC30A7
	ENSSSCG00000046010	TMC8		13_33072	IDS
	ENSSSCG00000046010	ENSSSCG00000034367		10_28955	LINGO4
	ENSSSCG00000046010	GFOD1		3_8285	ASPHD2
	ENSSSCG00000046010	DUSP2		2_6795	SYT3
	ENSSSCG00000046010	RNF122		10_28280	KIF2A
	ENSSSCG00000046010	TNFAIP2		13_35447	XKR7
	ENSSSCG00000046010	APOLD1		3_8285	GAB2
	ENSSSCG00000046010	POU2F2		1_1723	TIRAP
	ENSSSCG00000046010	SNX29		4_12731	MRPS30
	ENSSSCG00000046010	RGS2		13_33072	SLC38A3
	ENSSSCG00000046010	IKZF1		10_28280	MTHFSD
	ENSSSCG00000046010	ENSSSCG00000038594		4_12731	TRAK2
	ENSSSCG00000046010	CEMIP		2_7995	SLC1A5
	ENSSSCG00000046010	ENSSSCG00000039214		2_7995	MATN1
	ENSSSCG00000046010	SLCO4A1		3_8285	CCDC120
	ENSSSCG00000046010	ENSSSCG00000040100		ssc-miR-330	PTGES2
	ENSSSCG00000046010	ZBTB46		ssc-miR-330	TNK2
	ENSSSCG00000046010	ENSSSCG00000040522		ssc-miR-195	FGF2
	ENSSSCG00000046010	IL11		ssc-miR-10391	RBM28
	ENSSSCG00000046010	LIF		ssc-miR-330	FNBP1
	ENSSSCG00000046010	ENSSSCG00000041300		ssc-miR-338	SLC2A10
	ENSSSCG00000046010	CLDN5		9_27353	ELOVL6
	ENSSSCG00000046010	ENSSSCG00000041855		ssc-miR-34c	ENSSSCG00000034735
	ENSSSCG00000046010	ENSSSCG00000043004		ssc-miR-18a	ESR1
	ENSSSCG00000046010	ENSSSCG00000043349		ssc-miR-135	ELOVL6
	ENSSSCG00000046010	ENSSSCG00000044269		ssc-miR-10391	ATF6
	ENSSSCG00000046010	ENSSSCG00000044623		ssc-miR-34c	MDM4
	ENSSSCG00000046010	ENSSSCG00000044826		ssc-miR-195	MOCS2
	ENSSSCG00000046010	ENSSSCG00000044924		ssc-miR-330	BCL2
	ENSSSCG00000046010	ENSSSCG00000044997		ssc-miR-195	ZBTB34
	ENSSSCG00000046010	ENSSSCG00000046252		ssc-miR-330	GLI3
	ENSSSCG00000046010	ENSSSCG00000046588		ssc-miR-10391	CBLN3
	ENSSSCG00000046010	ENSSSCG00000046700		ssc-miR-330	ILDR2
	ENSSSCG00000046010	ENSSSCG00000046745		ssc-miR-330	VLDLR
	ENSSSCG00000046010	ENSSSCG00000047543		ssc-miR-138	PPP1R7
	ENSSSCG00000046010	ENSSSCG00000047713		ssc-miR-15a	FGF2
	ENSSSCG00000046010	ENSSSCG00000048309		9_25674	NAP1L4
	ENSSSCG00000046010	ENSSSCG00000049181		7_22875	TNK2
	ENSSSCG00000046010	ENSSSCG00000049471		ssc-let-7i-3p	SLC12A6
	ENSSSCG00000046010	ENSSSCG00000050715		ssc-miR-195	PLCXD2
	ENSSSCG00000046010	ENSSSCG00000052768		ssc-miR-124a	KANK1
	ENSSSCG00000046010	ENSSSCG00000052909		ssc-miR-15a	MOCS2
	ENSSSCG00000046010	SSH2		ssc-miR-17-3p	ATP5F1A
	ENSSSCG00000046010	ENSSSCG00000055459		ssc-miR-15a	ZBTB34
	ENSSSCG00000046010	OSM		AEMK02000452.1_46112	MIS18A
	ENSSSCG00000046010	ENSSSCG00000056350		ssc-miR-338	MSH2
	ENSSSCG00000046010	ENSSSCG00000058245		ssc-miR-217	GABRG1
	ENSSSCG00000046010	ENSSSCG00000059647		ssc-miR-195	ENSSSCG00000044299
	ENSSSCG00000046010	ENSSSCG00000060446		AEMK02000452.1_46112	FBXL18
	ENSSSCG00000046010	ENSSSCG00000061713		7_22875	ILDR2
	ENSSSCG00000046194	CLIP3		ssc-miR-24-3p	RNF138
	ENSSSCG00000046194	PPP1R15A		AEMK02000452.1_46112	AGFG2
	ENSSSCG00000046194	LAMB2		ssc-miR-21-3p	AMFR
	ENSSSCG00000046194	GRIK4		7_22875	PTGES2
	ENSSSCG00000046194	TNS3		ssc-miR-330	GRK3
	ENSSSCG00000046194	CRMP1		ssc-miR-24-3p	CLMP
	ENSSSCG00000046194	ELK4		ssc-miR-27a	NABP1
	ENSSSCG00000046194	ENSSSCG00000033894		ssc-miR-10391	FRRS1
	ENSSSCG00000046204	CNGA4		AEMK02000452.1_46112	KHSRP
	ENSSSCG00000046204	MYL5		ssc-miR-204	ENSSSCG00000048752
	ENSSSCG00000046276	DUOXA2		ssc-miR-29a-5p	DLG1
	ENSSSCG00000046276	DUOX2		ssc-miR-143-3p	ENSSSCG00000027270
	ENSSSCG00000046469	SHF		ssc-miR-28-5p	ENSSSCG00000050048
	ENSSSCG00000046469	ZNF503		ssc-miR-330	CCDC65
	ENSSSCG00000046469	SEZ6L2		ssc-miR-146b	WWC2
	ENSSSCG00000046469	GNG4		ssc-miR-204	AASDHPPT
	ENSSSCG00000046469	ENSSSCG00000047783		ssc-miR-10391	ENSSSCG00000007181
	ENSSSCG00000046509	CLEC2B		ssc-miR-137	MAX
	ENSSSCG00000046509	EXOC2		ssc-miR-17-3p	TM2D2
	ENSSSCG00000046509	IRF2BPL		ssc-miR-30e-5p	SRSF7
	ENSSSCG00000046509	NFIL3		ssc-miR-30a-5p	RAB22A
	ENSSSCG00000046509	CNTFR		ssc-miR-204	ZNF804A
	ENSSSCG00000046509	MYO9B		ssc-miR-124a	TOR1AIP2
	ENSSSCG00000046509	TRPM2		ssc-miR-330	ENSSSCG00000017955
	ENSSSCG00000046509	TGM3		9_25674	PTPRJ
	ENSSSCG00000046509	MMP8		ssc-miR-148a-3p	CBLB
	ENSSSCG00000046509	CELSR1		ssc-miR-339-5p	ASXL1
	ENSSSCG00000046509	DDIT4		7_22875	GRK3
	ENSSSCG00000046509	GPSM1		ssc-miR-15a	PLCXD2
	ENSSSCG00000046509	ENSSSCG00000041494		ssc-miR-15a	TRA2B
	ENSSSCG00000046509	ENSSSCG00000045066		ssc-miR-144	FNDC3A
	ENSSSCG00000046509	ENSSSCG00000046252		ssc-miR-10391	CANT1
	ENSSSCG00000046509	ENSSSCG00000051098		ssc-miR-339	ASXL1
	ENSSSCG00000046608	ENSSSCG00000011344		ssc-miR-24-1-5p	SRPK2
	ENSSSCG00000046608	NOTCH3		ssc-miR-30e-5p	ADAM19
	ENSSSCG00000046608	ELN		ssc-miR-10391	ATF7IP
	ENSSSCG00000046608	DOC2B		ssc-miR-324	KLF7
	ENSSSCG00000046608	ENSSSCG00000043805		ssc-miR-137	SEC23A
	ENSSSCG00000046608	ENSSSCG00000047643		ssc-miR-330	HOMER1
	ENSSSCG00000046608	ENSSSCG00000050482		ssc-miR-214-5p	NCOA2
	ENSSSCG00000046608	ENSSSCG00000051237		ssc-miR-339	GTF2I
	ENSSSCG00000046608	ENSSSCG00000051436		ssc-miR-339-5p	GTF2I
	ENSSSCG00000046608	ENSSSCG00000055971		ssc-miR-32	SNX13
	ENSSSCG00000046608	ENSSSCG00000060338		ssc-miR-330	IQCF6
	ENSSSCG00000046608	ENSSSCG00000063242		ssc-miR-339	SCTR
	ENSSSCG00000046608	ENSSSCG00000063415		ssc-miR-339-5p	SCTR
	ENSSSCG00000046608	ENSSSCG00000063417		ssc-miR-15a	TMC7
	ENSSSCG00000046625	HIVEP1		ssc-miR-21-3p	ENSSSCG00000043321
	ENSSSCG00000046625	IRF2BPL		ssc-miR-30e-5p	RAB22A
	ENSSSCG00000046625	HSPG2		ssc-miR-204	TMEM181
	ENSSSCG00000046625	HIVEP2		ssc-miR-330	ACSS3
	ENSSSCG00000046625	PRRC2B		AEMK02000452.1_46107	CMTM5
	ENSSSCG00000046625	ENSSSCG00000006008		AEMK02000452.1_46108	CMTM5
	ENSSSCG00000046625	KIRREL1		ssc-miR-339-5p	PBDC1
	ENSSSCG00000046625	ENSSSCG00000007719		ssc-miR-133b	TRAM2
	ENSSSCG00000046625	PKD1		ssc-miR-339	PBDC1
	ENSSSCG00000046625	SEMA4C		ssc-miR-27a	SNCB
	ENSSSCG00000046625	COL4A2		AEMK02000452.1_46107	GPR31
	ENSSSCG00000046625	SH3PXD2A		AEMK02000452.1_46108	GPR31
	ENSSSCG00000046625	ITPRIP		ssc-miR-324	TMCC1
	ENSSSCG00000046625	SEMA3F		9_27888	SYNJ1
	ENSSSCG00000046625	ENSSSCG00000014822		ssc-miR-24-2-5p	SRPK2
	ENSSSCG00000046625	LRRC32		ssc-miR-330	SUMF2
	ENSSSCG00000046625	ADGRA2		9_25674	LAMP2
	ENSSSCG00000046625	SNED1		9_25674	KIRREL1
	ENSSSCG00000046625	PLEKHH3		ssc-miR-21-3p	PCMT1
	ENSSSCG00000046625	ARHGAP23		ssc-miR-19b	ENSSSCG00000028004
	ENSSSCG00000046625	ZHX2		ssc-miR-138	ENSSSCG00000017202
	ENSSSCG00000046625	BICRA		AEMK02000452.1_45959	ANAPC4
	ENSSSCG00000046625	MARK4		9_27353	RSPO2
	ENSSSCG00000046625	PDGFRB		ssc-miR-193a-3p	MAP3K20
	ENSSSCG00000046625	HDAC7		ssc-miR-18a	MAP7D1
	ENSSSCG00000046625	DCHS1		ssc-miR-24-3p	RC3H2
	ENSSSCG00000046625	CUL9		7_22875	ENSSSCG00000017955
	ENSSSCG00000046625	LIMK1		ssc-miR-10391	MED26
	ENSSSCG00000046625	LENG8		ssc-miR-324	ELAVL1
	ENSSSCG00000046625	ENSSSCG00000032668		AEMK02000452.1_45959	TMOD2
	ENSSSCG00000046625	TBXA2R		ssc-miR-28-5p	MFAP3
	ENSSSCG00000046625	ENSSSCG00000035669		9_25674	UNG
	ENSSSCG00000046625	SPRY4		ssc-miR-146b	METTL24
	ENSSSCG00000046625	SOCS3		ssc-miR-29a-5p	SNX2
	ENSSSCG00000046625	TP53TG5		ssc-miR-330	RGS5
	ENSSSCG00000046625	ENSSSCG00000040041		ssc-miR-195	TMC7
	ENSSSCG00000046625	ENSSSCG00000041300		ssc-miR-204	TNIK
	ENSSSCG00000046625	ENSSSCG00000041494		ssc-miR-339-5p	PCYT1A
	ENSSSCG00000046625	ENSSSCG00000041978		ssc-miR-24-3p	SERBP1
	ENSSSCG00000046625	ENSSSCG00000042474		ssc-miR-21-3p	ENSSSCG00000034749
	ENSSSCG00000046625	GNAT1		ssc-miR-18a	FGF1
	ENSSSCG00000046625	ENSSSCG00000042909		ssc-miR-24-3p	GBA
	ENSSSCG00000046625	ENSSSCG00000044064		ssc-miR-330	UBXN10
	ENSSSCG00000046625	ENSSSCG00000044211		ssc-miR-34c	METAP1
	ENSSSCG00000046625	ENSSSCG00000044542		ssc-miR-24-3p	MPZL1
	ENSSSCG00000046625	ENSSSCG00000044623		ssc-miR-24-3p	RUBCN
	ENSSSCG00000046625	ENSSSCG00000044842		ssc-miR-10391	MMAA
	ENSSSCG00000046625	ENSSSCG00000044924		ssc-miR-34c	ENSSSCG00000010370
	ENSSSCG00000046625	ENSSSCG00000044997		AEMK02000452.1_45963	PLA2G15
	ENSSSCG00000046625	ENSSSCG00000045459		ssc-miR-204	EPHA7
	ENSSSCG00000046625	ENSSSCG00000046252		ssc-miR-17-3p	PPP2R1B
	ENSSSCG00000046625	ENSSSCG00000046740		ssc-miR-10391	TLR9
	ENSSSCG00000046625	ENSSSCG00000047927		ssc-miR-28-5p	TOMM40L
	ENSSSCG00000046625	ENSSSCG00000048073		ssc-miR-330	RALGAPB
	ENSSSCG00000046625	ENSSSCG00000048309		ssc-miR-33b-3p	ENSSSCG00000033363
	ENSSSCG00000046625	ENSSSCG00000049181		ssc-miR-34c	GABRA3
	ENSSSCG00000046625	ENSSSCG00000049471		ssc-miR-24-3p	LIMD1
	ENSSSCG00000046625	ENSSSCG00000049622		ssc-miR-101	SRGAP1
	ENSSSCG00000046625	ENSSSCG00000050377		ssc-miR-218b	MAPK1IP1L
	ENSSSCG00000046625	ENSSSCG00000050791		ssc-miR-330	FAM104A
	ENSSSCG00000046625	ENSSSCG00000051327		ssc-miR-218	MAPK1IP1L
	ENSSSCG00000046625	ENSSSCG00000051344		ssc-miR-218-5p	MAPK1IP1L
	ENSSSCG00000046625	ENSSSCG00000051705		ssc-miR-24-3p	VPREB1
	ENSSSCG00000046625	ENSSSCG00000053150		ssc-miR-130a	LONRF3
	ENSSSCG00000046625	ENSSSCG00000053251		ssc-miR-143-3p	SFXN4
	ENSSSCG00000046625	ENSSSCG00000053790		ssc-miR-24-3p	DPM2
	ENSSSCG00000046625	ENSSSCG00000056043		ssc-miR-17-3p	SALL3
	ENSSSCG00000046625	ENSSSCG00000058191		ssc-miR-193a-3p	KCNC2
	ENSSSCG00000046625	ENSSSCG00000058357		ssc-miR-217	MEST
	ENSSSCG00000046625	ENSSSCG00000058898		ssc-miR-136-5p	HHIP
	ENSSSCG00000046625	ENSSSCG00000061763		ssc-miR-138	L3MBTL3
	ENSSSCG00000046625	ENSSSCG00000063274		ssc-miR-34c	TGIF2
	ENSSSCG00000046625	ENSSSCG00000063415		9_25674	ENSSSCG00000057214
	ENSSSCG00000046655	TRPA1		ssc-miR-338	NIPAL1
	ENSSSCG00000046655	EPN3		9_25674	CLEC16A
	ENSSSCG00000046655	ENSSSCG00000045986		ssc-miR-124a	GLI3
	ENSSSCG00000046655	ENSSSCG00000047097		ssc-miR-204	ZNF629
	ENSSSCG00000046655	SMIM35		ssc-miR-17-3p	PPP1R3B
	ENSSSCG00000046655	TRH		ssc-miR-139-5p	CDH20
	ENSSSCG00000046655	ENSSSCG00000061065		ssc-miR-29c	HBP1
	ENSSSCG00000047186	TNIP3		ssc-miR-218b	RNF139
	ENSSSCG00000047220	TNRC6B		ssc-miR-24-3p	DHTKD1
	ENSSSCG00000047220	RGL2		ssc-miR-204	ENSSSCG00000032067
	ENSSSCG00000047220	AKT2		ssc-miR-218	RNF139
	ENSSSCG00000047220	ALDH16A1		ssc-miR-218-5p	RNF139
	ENSSSCG00000047220	AP2A1		ssc-miR-19a	GRSF1
	ENSSSCG00000047220	OTUD7A		ssc-miR-339-5p	SIGMAR1
	ENSSSCG00000047220	GARNL3		ssc-miR-10391	LRRC14
	ENSSSCG00000047220	ABL1		ssc-miR-339-5p	LMX1A
	ENSSSCG00000047220	GPAT4		AEMK02000452.1_46112	CD27
	ENSSSCG00000047220	SUN1		ssc-miR-339	LMX1A
	ENSSSCG00000047220	NELFA		ssc-miR-339-5p	BCAM
	ENSSSCG00000047220	PI4KA		AEMK02000452.1_45959	FBXO30
	ENSSSCG00000047220	MED15		ssc-miR-339	BCAM
	ENSSSCG00000047220	PLXNB1		ssc-miR-10391	HAND1
	ENSSSCG00000047220	NUP210		ssc-miR-29c	SMTNL2
	ENSSSCG00000047220	ENSSSCG00000013281		7_22875	FAM104A
	ENSSSCG00000047220	DCAF15		ssc-miR-24-3p	AVL9
	ENSSSCG00000047220	ENSSSCG00000016898		ssc-miR-17-3p	SEC22B
	ENSSSCG00000047220	RPTOR		ssc-miR-330	TAC4
	ENSSSCG00000047220	DIS3L2		ssc-miR-339-5p	MYBPH
	ENSSSCG00000047220	TAF8		ssc-miR-124a	IQGAP1
	ENSSSCG00000047220	FBRS		ssc-miR-204	DUSP3
	ENSSSCG00000047220	SSBP4		ssc-miR-28-5p	SERINC3
	ENSSSCG00000047220	NCAPG2		ssc-miR-30a-5p	GASK1B
	ENSSSCG00000047220	CTDSP2		ssc-miR-330	TMEM207
	ENSSSCG00000047220	ZNF592		ssc-miR-330	KCNV1
	ENSSSCG00000047220	HEATR6		8_23792	ARHGDIA
	ENSSSCG00000047220	ENSSSCG00000045711		ssc-miR-10391	IKBIP
	ENSSSCG00000047220	ENSSSCG00000056336		ssc-miR-339-5p	GPR3
	ENSSSCG00000047220	ENSSSCG00000060456		ssc-miR-204	SERPINI1
	ENSSSCG00000047254	SLC9A5		ssc-miR-29c	MLF1
	ENSSSCG00000047254	DRAXIN		ssc-miR-330	ENSSSCG00000040067
	ENSSSCG00000047254	ARPP21		ssc-miR-339	MYBPH
	ENSSSCG00000047254	ENSSSCG00000043490		ssc-miR-214-5p	SHE
	ENSSSCG00000047472	IL4I1		ssc-miR-138	CCNDBP1
	ENSSSCG00000047472	SPACA6		ssc-miR-30e-5p	GASK1B
	ENSSSCG00000047472	NPC1		ssc-miR-34c	LRRC7
	ENSSSCG00000047472	ENSSSCG00000005519		9_27589	PURG
	ENSSSCG00000047472	ENSSSCG00000022258		ssc-miR-195	ATP1B4
	ENSSSCG00000047472	ENSSSCG00000042364		ssc-miR-204	COL5A3
	ENSSSCG00000047578	RGL2		ssc-miR-214-5p	UVRAG
	ENSSSCG00000047578	MDN1		ssc-miR-135	TKTL1
	ENSSSCG00000047578	HENMT1		ssc-miR-143-3p	BNIPL
	ENSSSCG00000047578	SPRED2		ssc-miR-330	PALM
	ENSSSCG00000047578	NELFA		ssc-miR-27a	KCNA4
	ENSSSCG00000047578	PI4KA		ssc-miR-1	RIPK1
	ENSSSCG00000047578	ENSSSCG00000012006		ssc-miR-24-3p	FAM168B
	ENSSSCG00000047578	DCAF15		ssc-miR-339-5p	NIF3L1
	ENSSSCG00000047578	RAB3B		ssc-miR-15a	C2orf42
	ENSSSCG00000047578	PIK3CB		ssc-miR-330	CCNF
	ENSSSCG00000047578	USP44		7_22875	TMEM207
	ENSSSCG00000047578	NCAPG2		ssc-miR-330	MRPS9
	ENSSSCG00000047578	LPL		ssc-miR-330	FSCN1
	ENSSSCG00000047761	NOTCH4		ssc-miR-19b	HIPK3
	ENSSSCG00000047761	PHF1		ssc-miR-10391	SMC2
	ENSSSCG00000047761	PPP1R13B		ssc-miR-28-5p	ZNF22
	ENSSSCG00000047761	ITPKC		ssc-miR-330	EPB41L4B
	ENSSSCG00000047761	ANGPTL3		ssc-miR-204	PPARGC1A
	ENSSSCG00000047761	ENG		ssc-miR-330	TBRG1
	ENSSSCG00000047761	SPTAN1		ssc-miR-330	SAMD4B
	ENSSSCG00000047761	PEAR1		ssc-miR-330	HPSE
	ENSSSCG00000047761	SYS1		ssc-miR-29a-3p	COL3A1
	ENSSSCG00000047761	EPHB4		9_25674	VIPR1
	ENSSSCG00000047761	ANKS3		ssc-miR-301	ENSSSCG00000034966
	ENSSSCG00000047761	FRY		9_27353	BCAT1
	ENSSSCG00000047761	MSS51		ssc-miR-217	FRMD5
	ENSSSCG00000047761	TP53BP2		ssc-miR-19b	GRSF1
	ENSSSCG00000047761	OSBPL5		ssc-miR-132	TTK
	ENSSSCG00000047761	ZSWIM4		ssc-miR-330	INIP
	ENSSSCG00000047761	N4BP3		AEMK02000452.1_46107	FOXO1
	ENSSSCG00000047761	MMP27		AEMK02000452.1_46108	FOXO1
	ENSSSCG00000047761	NOS3		ssc-miR-21-5p	GIT2
	ENSSSCG00000047761	HOXB3		7_22875	RALGAPB
	ENSSSCG00000047761	ENSSSCG00000021656		ssc-miR-204	NUP50
	ENSSSCG00000047761	RAPGEF3		ssc-miR-330	PKM
	ENSSSCG00000047761	MMRN2		ssc-miR-136-5p	KITLG
	ENSSSCG00000047761	JAKMIP3		ssc-miR-10391	ARL8B
	ENSSSCG00000047761	ATN1		ssc-miR-214-5p	RNF20
	ENSSSCG00000047761	RNF39		ssc-miR-29a-5p	MRPS18C
	ENSSSCG00000047761	SLC1A4		ssc-miR-330	ENSSSCG00000057074
	ENSSSCG00000047761	ENSSSCG00000028527		AEMK02000452.1_45921	RBM39
	ENSSSCG00000047761	PXDN		ssc-miR-30b-5p	KLF13
	ENSSSCG00000047761	PLAUR		ssc-miR-33b-3p	ENSSSCG00000016157
	ENSSSCG00000047761	LAMA5		ssc-miR-138	PDE7B
	ENSSSCG00000047761	LRRTM2		ssc-miR-19b	PLCXD2
	ENSSSCG00000047761	NOVA2		ssc-miR-24-1-5p	SULT1C3
	ENSSSCG00000047761	CDH5		7_22875	ENSSSCG00000040067
	ENSSSCG00000047761	SRARP		ssc-miR-135	BCAT1
	ENSSSCG00000047761	STK40		ssc-miR-15a	ATP1B4
	ENSSSCG00000047761	COL18A1		ssc-miR-339-5p	TMX3
	ENSSSCG00000047761	CHAC1		ssc-miR-133b	ANKRD44
	ENSSSCG00000047761	PALM		ssc-miR-193a-3p	ZNF248
	ENSSSCG00000047761	ENSSSCG00000041250		ssc-miR-21-3p	LNX2
	ENSSSCG00000047761	ENSSSCG00000041479		ssc-miR-29a-5p	ITSN2
	ENSSSCG00000047761	ENSSSCG00000041535		ssc-miR-324	PPP1R9A
	ENSSSCG00000047761	ENSSSCG00000041656		ssc-miR-214-5p	NCBP3
	ENSSSCG00000047761	ENSSSCG00000043097		ssc-miR-27a	WDR82
	ENSSSCG00000047761	ENSSSCG00000043390		ssc-miR-28-5p	ENSSSCG00000041010
	ENSSSCG00000047761	ENSSSCG00000043400		AEMK02000452.1_46107	DISP3
	ENSSSCG00000047761	ENSSSCG00000044044		AEMK02000452.1_46108	DISP3
	ENSSSCG00000047761	ENSSSCG00000044345		ssc-miR-24-3p	ICE1
	ENSSSCG00000047761	ENSSSCG00000044562		ssc-miR-24-2-5p	ENSSSCG00000005656
	ENSSSCG00000047761	ENSSSCG00000044600		ssc-miR-10391	ELOVL6
	ENSSSCG00000047761	ENSSSCG00000046709		ssc-miR-17-3p	ENSSSCG00000023014
	ENSSSCG00000047761	ENSSSCG00000046737		7_22875	HPSE
	ENSSSCG00000047761	ENSSSCG00000046889		ssc-miR-339	TMX3
	ENSSSCG00000047761	ENSSSCG00000047303		9_25674	NEU3
	ENSSSCG00000047761	ENSSSCG00000047586		7_22875	TAC4
	ENSSSCG00000047761	ENSSSCG00000048333		ssc-miR-339-5p	UBP1
	ENSSSCG00000047761	ENSSSCG00000050792		7_22875	MRPS9
	ENSSSCG00000047761	ENSSSCG00000051937		ssc-miR-24-3p	WASHC4
	ENSSSCG00000047761	ENSSSCG00000054113		AEMK02000452.1_46107	SLC1A2
	ENSSSCG00000047761	ENSSSCG00000057042		AEMK02000452.1_46108	SLC1A2
	ENSSSCG00000047761	IGFBP3		ssc-miR-330	ZBTB10
	ENSSSCG00000047761	ENSSSCG00000058828		ssc-miR-30e-5p	FAM91A1
	ENSSSCG00000047761	ENSSSCG00000059588		ssc-miR-15a	ENSSSCG00000044299
	ENSSSCG00000047761	ENSSSCG00000060338		7_22875	CCNF
	ENSSSCG00000047761	ENSSSCG00000060702		ssc-miR-15a	CCDC28A
	ENSSSCG00000047761	ENSSSCG00000061074		ssc-miR-19a	HIPK3
	ENSSSCG00000047862	IL22RA2		9_25674	FUT1
	ENSSSCG00000047862	IL1RAP		9_25674	FKBP15
	ENSSSCG00000047862	ENSSSCG00000032591		9_25674	SESTD1
	ENSSSCG00000047862	ENSSSCG00000040342		ssc-miR-138	ACAD11
	ENSSSCG00000047946	MRTFA		ssc-miR-30e-5p	EML4
	ENSSSCG00000047946	SUN2		ssc-miR-330	RALGAPA2
	ENSSSCG00000047946	TNS2		ssc-miR-10391	COMMD8
	ENSSSCG00000047946	BAZ2A		ssc-miR-10391	MRM1
	ENSSSCG00000047946	SBF1		ssc-miR-330	VPS26C
	ENSSSCG00000047946	HIVEP1		ssc-miR-330	KIRREL3
	ENSSSCG00000047946	NOTCH4		ssc-miR-330	ENSSSCG00000054177
	ENSSSCG00000047946	ADAMTS7		ssc-miR-339-5p	GPR17
	ENSSSCG00000047946	JPH4		ssc-miR-339	GPR17
	ENSSSCG00000047946	ENSSSCG00000002259		7_22875	KIRREL3
	ENSSSCG00000047946	IRF2BPL		ssc-miR-338	FARSA
	ENSSSCG00000047946	XRCC3		ssc-miR-34c	FLOT2
	ENSSSCG00000047946	RIPOR1		ssc-miR-217	MRE11
	ENSSSCG00000047946	ITPKC		ssc-miR-24-3p	FAM219B
	ENSSSCG00000047946	CIC		ssc-miR-24-3p	SORL1
	ENSSSCG00000047946	ENSSSCG00000003352		ssc-miR-330	WASF2
	ENSSSCG00000047946	HSPG2		ssc-miR-101	ATRX
	ENSSSCG00000047946	ZDHHC18		ssc-miR-195	KIF5C
	ENSSSCG00000047946	HIVEP2		7_22875	VPS26C
	ENSSSCG00000047946	GLIS3		ssc-miR-17-3p	ACBD6
	ENSSSCG00000047946	STXBP1		7_22875	RALGAPA2
	ENSSSCG00000047946	PRRC2B		ssc-miR-217	SPOPL
	ENSSSCG00000047946	CAMSAP1		ssc-miR-338	ANKRD42
	ENSSSCG00000047946	KIRREL1		7_22875	ENSSSCG00000054177
	ENSSSCG00000047946	PEAR1		ssc-miR-330	NT5C1A
	ENSSSCG00000047946	MEF2D		ssc-miR-330	DENND1B
	ENSSSCG00000047946	GATAD2B		ssc-miR-204	TCAF1
	ENSSSCG00000047946	CRTC2		ssc-miR-193a-3p	MLLT11
	ENSSSCG00000047946	EPHB4		ssc-miR-10391	E2F2
	ENSSSCG00000047946	ANKS3		ssc-miR-24-3p	DNAJB12
	ENSSSCG00000047946	PKD1		ssc-miR-204	HHEX
	ENSSSCG00000047946	LPIN1		ssc-miR-339-5p	CNNM4
	ENSSSCG00000047946	HTT		ssc-miR-330	RFLNB
	ENSSSCG00000047946	COL4A2		ssc-miR-10391	MEPCE
	ENSSSCG00000047946	PTK2B		9_25674	DPM2
	ENSSSCG00000047946	ULK1		ssc-miR-15a	KIF5C
	ENSSSCG00000047946	MED13L		ssc-miR-148a-3p	SUGT1
	ENSSSCG00000047946	SCARF2		ssc-miR-330	PTPRH
	ENSSSCG00000047946	MSS51		ssc-miR-218b	PHC3
	ENSSSCG00000047946	USP54		ssc-miR-218	PHC3
	ENSSSCG00000047946	SH3PXD2A		ssc-miR-218-5p	PHC3
	ENSSSCG00000047946	PTPRE		7_22875	DENND1B
	ENSSSCG00000047946	SYCE1		ssc-miR-15a	BICD1
	ENSSSCG00000047946	KCTD3		ssc-miR-339	CNNM4
	ENSSSCG00000047946	NAV1		9_27353	TMED5
	ENSSSCG00000047946	PARD3		ssc-miR-214-5p	MRPL58
	ENSSSCG00000047946	SEMA3F		ssc-miR-21-3p	EIF4EBP2
	ENSSSCG00000047946	SETD5		ssc-miR-139-5p	PRDX4
	ENSSSCG00000047946	OSBPL5		ssc-miR-330	HDAC3
	ENSSSCG00000047946	LTBP3		ssc-miR-330	DNAJB2
	ENSSSCG00000047946	MIDN		ssc-miR-10391	MANEAL
	ENSSSCG00000047946	ADGRL1		ssc-miR-33b-3p	GTPBP8
	ENSSSCG00000047946	ARAP3		ssc-miR-324	PRKAG2
	ENSSSCG00000047946	ENSSSCG00000014822		ssc-miR-339-5p	TMEM169
	ENSSSCG00000047946	LRRC32		ssc-miR-214-5p	PDRG1
	ENSSSCG00000047946	BCL9L		ssc-miR-27a	PLK2
	ENSSSCG00000047946	MDM4		6_17792	ENSSSCG00000043521
	ENSSSCG00000047946	RASAL2		ssc-miR-195	BICD1
	ENSSSCG00000047946	IER5		AEMK02000452.1_45959	P4HA1
	ENSSSCG00000047946	ENSSSCG00000015645		ssc-miR-193a-3p	RND2
	ENSSSCG00000047946	MAPKAPK2		9_25674	SLC25A27
	ENSSSCG00000047946	ZYX		ssc-miR-132	TRA2A
	ENSSSCG00000047946	GLI3		ssc-miR-29c	MED20
	ENSSSCG00000047946	MAST4		ssc-miR-30e-5p	PPARGC1B
	ENSSSCG00000047946	SCARA3		ssc-miR-330	FBLN5
	ENSSSCG00000047946	EGFR		9_27888	LRRTM3
	ENSSSCG00000047946	TNRC18		ssc-miR-124a	SBNO2
	ENSSSCG00000047946	PLXNA1		ssc-miR-339	TMEM169
	ENSSSCG00000047946	PHLDB1		7_22875	WASF2
	ENSSSCG00000047946	ENSSSCG00000024660		ssc-miR-29a-5p	ENSSSCG00000006996
	ENSSSCG00000047946	CPT1C		ssc-miR-21-3p	KDSR
	ENSSSCG00000047946	ARHGAP31		ssc-miR-339-5p	DPP4
	ENSSSCG00000047946	SLC45A3		ssc-miR-34c	CBLB
	ENSSSCG00000047946	FARP1		ssc-miR-339-5p	MFGE8
	ENSSSCG00000047946	PCDHGA4		ssc-miR-339-5p	CDC42BPG
	ENSSSCG00000047946	HDAC7		ssc-miR-10391	MPEG1
	ENSSSCG00000047946	PTPRM		ssc-miR-339-5p	ENSSSCG00000002855
	ENSSSCG00000047946	DCHS1		ssc-miR-181c	GPD2
	ENSSSCG00000047946	CCNL1		ssc-miR-204	PIK3CB
	ENSSSCG00000047946	PXDN		9_27589	ENSSSCG00000048538
	ENSSSCG00000047946	SBNO2		9_27888	SLC4A7
	ENSSSCG00000047946	ZBTB16		ssc-miR-339-5p	MACROD1
	ENSSSCG00000047946	CUL9		ssc-miR-124a	ITGB1
	ENSSSCG00000047946	PHC3		ssc-miR-339	MACROD1
	ENSSSCG00000047946	LENG8		ssc-miR-27a	NAP1L1
	ENSSSCG00000047946	MAPK7		ssc-miR-339	MFGE8
	ENSSSCG00000047946	ADCY8		ssc-miR-124a	KLHL24
	ENSSSCG00000047946	MLLT6		ssc-miR-136-5p	PTGR3
	ENSSSCG00000047946	ENSSSCG00000033183		ssc-miR-338	PLLP
	ENSSSCG00000047946	LTBP4		ssc-miR-10391	HOGA1
	ENSSSCG00000047946	CEBPB		7_22875	DNAJB2
	ENSSSCG00000047946	NBEA		ssc-miR-138	PTGIS
	ENSSSCG00000047946	SIK1		ssc-miR-10391	MED13
	ENSSSCG00000047946	PIEZO1		ssc-miR-339	CDC42BPG
	ENSSSCG00000047946	ENSSSCG00000035669		ssc-miR-330	ENSSSCG00000038606
	ENSSSCG00000047946	SOCS3		ssc-miR-214-5p	CD52
	ENSSSCG00000047946	CSRNP2		7_22875	FBLN5
	ENSSSCG00000047946	NOTCH1		ssc-miR-330	EIF4E2
	ENSSSCG00000047946	TRIM8		ssc-miR-330	FGF1
	ENSSSCG00000047946	PALM		ssc-miR-139-5p	THBS2
	ENSSSCG00000047946	CBS		ssc-miR-10391	FLRT2
	ENSSSCG00000047946	LLGL1		ssc-miR-218b	PEX5L
	ENSSSCG00000047946	ENSSSCG00000041080		ssc-miR-124a	TRAF6
	ENSSSCG00000047946	ENSSSCG00000041479		ssc-miR-330	ITGA11
	ENSSSCG00000047946	ENSSSCG00000041494		ssc-miR-330	ARL5A
	ENSSSCG00000047946	ENSSSCG00000041656		ssc-miR-330	MRPS25
	ENSSSCG00000047946	ENSSSCG00000041978		ssc-miR-214-5p	CRTC3
	ENSSSCG00000047946	ENSSSCG00000042520		ssc-miR-204	POGLUT3
	ENSSSCG00000047946	ENSSSCG00000042942		ssc-miR-133b	ZNF691
	ENSSSCG00000047946	ENSSSCG00000043288		ssc-miR-136-5p	SGIP1
	ENSSSCG00000047946	ENSSSCG00000043390		ssc-miR-146b	SCML2
	ENSSSCG00000047946	ENSSSCG00000043449		9_25674	SCO1
	ENSSSCG00000047946	ENSSSCG00000044211		ssc-miR-10391	PPP1R11
	ENSSSCG00000047946	ENSSSCG00000044542		ssc-miR-214-5p	TAMM41
	ENSSSCG00000047946	ENSSSCG00000044894		ssc-miR-24-3p	AGPAT1
	ENSSSCG00000047946	ENSSSCG00000046740		ssc-miR-339-5p	GPR183
	ENSSSCG00000047946	ENSSSCG00000047303		ssc-miR-24-3p	MIDN
	ENSSSCG00000047946	ENSSSCG00000047477		ssc-miR-24-3p	LSM10
	ENSSSCG00000047946	ENSSSCG00000047620		ssc-miR-19a	PCLAF
	ENSSSCG00000047946	ENSSSCG00000047643		6_18592	HHIP
	ENSSSCG00000047946	ENSSSCG00000047828		9_25674	HSPA12A
	ENSSSCG00000047946	ENSSSCG00000048333		ssc-miR-195	CPEB2
	ENSSSCG00000047946	ENSSSCG00000049622		ssc-miR-101	PHLDA1
	ENSSSCG00000047946	ENSSSCG00000049732		ssc-miR-153	PDP2
	ENSSSCG00000047946	ENSSSCG00000050377		ssc-miR-301	ENSSSCG00000042357
	ENSSSCG00000047946	ENSSSCG00000050398		ssc-miR-138	ADAL
	ENSSSCG00000047946	ENSSSCG00000051344		ssc-miR-24-3p	A4GALT
	ENSSSCG00000047946	ENSSSCG00000051705		ssc-miR-339	GPR183
	ENSSSCG00000047946	ENSSSCG00000051789		ssc-miR-135	TMED5
	ENSSSCG00000047946	ENSSSCG00000053150		AEMK02000452.1_46104	SPATS1
	ENSSSCG00000047946	ENSSSCG00000053251		AEMK02000452.1_45971	SLC2A13
	ENSSSCG00000047946	ENSSSCG00000053593		ssc-miR-27a	PLCH1
	ENSSSCG00000047946	ENSSSCG00000053790		9_27589	ENSSSCG00000058191
	ENSSSCG00000047946	GNA12		ssc-miR-133b	STXBP6
	ENSSSCG00000047946	ENSSSCG00000056043		ssc-miR-132	ENSSSCG00000039249
	ENSSSCG00000047946	ENSSSCG00000056338		ssc-miR-214-5p	RASA3
[truncated: 122,318 more rows]
